# Supplementary material for: Identification of prospective aging drug targets via Mendelian randomization analysis
Source: Aging Cell. 2024 Apr 4;23(7):e14171. doi: 10.1111/acel.14171 (PMC11258487; doi:10.1111/acel.14171)
Supplement: Supplementary file 1 — Appendix S1 [file ACEL-23-e14171-s002.xlsx]

## Sheet: supplement 1 summary
eTable 1. STROBE-MR checklist of recommended items to address in reports of Mendelian randomisation studies
eTable 2. Details of the source data.
eTable 3. CIS-pQTLs Identified within the DECODE Cohort.
eTable 4. CIS-pQTLs Identified within the Finland Cohort.
eTable 5. CIS-pQTLs Identified within the Meta Cohort.
eTable 6. Associations Between Genetically-Proxied Protein Expression and Aging-Related Traits (Using DECODE cohort as Exposure).
eTable 7. Associations Between Genetically-Proxied Protein Expression and Aging-Related Traits (Using Finnland cohort as Exposure).
eTable 8. Associations Between Genetically-Proxied Protein Expression and Aging-Related Traits (Using meta cohort as Exposure).
eTable 9. Bayesian Colocalization Analysis of Candidate Causal Proteins and Aging-Related Traits.
eTable 10. Reverse MR analysis.
eTable 11. The confuder traits associated with Variants of Candidate Causal Proteins.
eTable 12. Assessment of Causal Relationships between Genetically Proxied Candidate Proteins and 452 Circulating Metabolites.
eTable 13. instrumental variables of 3 circulating metabolites.
eTable 14. Evaluation of causality between genetically proxied 3 circulating metabilis and risk of aging related traits.
eTable 15. Results of Mediator MR analysis.
eTable 16. MR-pheWAS Overview: Influence of B3GNT8 Protein Levels in Circulation on 1,402 Diseases from the UK Biobank.
eTable 17. MR-pheWAS Overview: Influence of ECM1 Protein Levels in Circulation on 1,402 Diseases from the UK Biobank.
eTable 18. MR-pheWAS Overview: Influence of EFEMP1 Protein Levels in Circulation on 1,402 Diseases from the UK Biobank.
eTable 19. MR-pheWAS Overview: Influence of ISLR2 Protein Levels in Circulation on 1,402 Diseases from the UK Biobank.
eTable 20. MR-pheWAS Overview: Influence of LCT Protein Levels in Circulation on 1,402 Diseases from the UK Biobank.
eTable 21. MR-pheWAS Overview: Influence of MST1 Protein Levels in Circulation on 1,402 Diseases from the UK Biobank.
eTable 22. MR-pheWAS Overview: Influence of USP8 Protein Levels in Circulation on 1,402 Diseases from the UK Biobank.
eTable 23. MR-pheWAS Overview: Influence of PSMB4 Protein Levels in Circulation on 1,402 Diseases from the UK Biobank.
eTable 24. MR-pheWAS Overview: Influence of MAX Protein Levels in Circulation on 1,402 Diseases from the UK Biobank.
eTable 25. MR-pheWAS Overview: Influence of GMPR2 Protein Levels in Circulation on 1,402 Diseases from the UK Biobank.

## Sheet: eTable 1
eTable 1. STROBE-MR checklist of recommended items to address in reports of Mendelian randomisation studies
Item No.	Section	Checklist item	Section (paragraph number)
1	TITLE and ABSTRACT	Indicate Mendelian randomisation as the study’s design in the title and/or the abstract if that is a main purpose of the study	Title page & Abstract page
	INTRODUCTION
2	Background	Explain the scientific background and rationale for the reported study. What is the exposure? Is a potential causal relationship between exposure and outcome plausible? Justify why MR is a helpful method to address the study question	Introduction (paragraphs 1-3)
3	Objectives	State specific objectives clearly, including pre-specified causal hypotheses (if any). State that MR is a method that, under specific assumptions, intends to estimate causal effects	Introduction (paragraph 4) & Figure 1
	METHODS
4	Study design and data sources	Present key elements of the study design early in the article. Consider including a table listing sources of data for all phases of the study. For each data source contributing to the analysis, describe the following:	Methods (Plasma protein quantitative trait loci datasets & Outcome data sources & eTable 2)
	a)	Setting: Describe the study design and the underlying population, if possible. Describe the setting, locations, and relevant dates, including periods of recruitment, exposure, follow-up, and data collection, when available.	Methods (Plasma protein quantitative trait loci datasets & Outcome data sources & eTable 2)
	b)	Participants: Give the eligibility criteria, and the sources and methods of selection of participants. Report the sample size, and whether any power or sample size calculations were carried out prior to the main analysis	Methods (Plasma protein quantitative trait loci datasets & Outcome data sources & eTable 2)
	c)	Describe measurement, quality control and selection of genetic variants	Methods (Plasma protein quantitative trait loci datasets & Outcome data sources & Mendelian randomization analysis)
	d)	For each exposure, outcome, and other relevant variables, describe methods of assessment and diagnostic criteria for diseases	Methods (Plasma protein quantitative trait loci datasets & Outcome data sources)
	e)	Provide details of ethics committee approval and participant informed consent, if relevant	Methods (Data availability )
5	Assumptions	Explicitly state the three core IV assumptions for the main analysis (relevance, independence and exclusion restriction) as well assumptions for any additional or sensitivity analysis	Methods (Mendelian randomization analysis & Reverse causality reaction & Bayesian co-localization analysis)
6	Statistical methods: main analysis	Describe statistical methods and statistics used
	a)	Describe how quantitative variables were handled in the analyses (i.e., scale, units, model)	Methods (Mendelian randomization analysis)
	b)	Describe how genetic variants were handled in the analyses and, if applicable, how their weights were selected	Methods (Mendelian randomization analysis)
	c)	Describe the MR estimator (e.g. two-stage least squares, Wald ratio) and related statistics. Detail the included covariates and, in case of two-sample MR, whether the same covariate set was used for adjustment in the two samples	Methods (Mendelian randomization analysis)
	d)	Explain how missing data were addressed	N/A
	e)	If applicable, indicate how multiple testing was addressed	Methods (Statistical Analysis)
7	Assessment of assumptions	Describe any methods or prior knowledge used to assess the assumptions or justify their validity	Methods (Mendelian randomization analysis & Reverse causality reaction & Bayesian co-localization analysis)
8	Sensitivity analyses and additional analyses	Describe any sensitivity analyses or additional analyses performed (e.g. comparison of effect estimates from different approaches, independent replication, bias analytic techniques, validation of instruments, simulations)	Methods (Mendelian randomization analysis & Reverse causality reaction & Bayesian co-localization analysis)
9	Software and pre-registration
	a)	Name statistical software and package(s), including version and settings used	Methods (Statistical analysis)
	b)	State whether the study protocol and details were pre-registered (as well as when and where)	N/A
	RESULTS
10	Descriptive data
	a)	Report the numbers of individuals at each stage of included studies and reasons for exclusion. Consider use of a flow-diagram	Results (Exploring Aging-Related Drug Targets) & eTable 2
	b)	Report summary statistics for phenotypic exposure(s), outcome(s) and other relevant variables (e.g. means, SDs, proportions)	eTable 2
	c)	If the data sources include meta-analyses of previous studies, provide the assessments of heterogeneity across these studies	N/A
	d)	For two-sample Mendelian randomisation:	N/A
		i. Provide justification of the similarity of the genetic variant-exposure associations between the exposure and outcome samples
		ii. Provide information on the number of individuals who were in both samples for the exposure and for the outcome
11	Main results
	a)	Report the associations between genetic variant and exposure, and between genetic variant and outcome, preferably on an interpretable scale	Results (Exploring Aging-Related Drug Targets) & eTable 3-5
	b)	Report MR estimates of the relationship between exposure and outcome, and the measures of uncertainty from the MR analysis, on an interpretable scale, such as odds ratio or relative risk per SD difference	Results (Exploring Aging-Related Drug Targets) & eTable 6-8
	c)	If relevant, consider translating estimates of relative risk into absolute risk for a meaningful time period	N/A
	d)	Consider plots to visualize results (e.g. forest plot, scatterplot of associations between genetic variants and outcome versus between genetic variants and exposure)	Figures 2
12	Assessment of assumptions
	a)	Report the assessment of the validity of the assumptions	Results (Sensitivity analysis)
	b)	Report any additional statistics (e.g., assessments of heterogeneity across genetic variants, such as I2, Q statistic or E-value)	eTable 6
13	Sensitivity analyses and additional analyses
	a)	Report any sensitivity analyses to assess the robustness of the main results to violations of the assumptions	Results (Sensitivity analysis)
	b)	Report results from other sensitivity analyses or additional analyses
	c)	Report any assessment of direction of causal relationship (e.g., bidirectional MR)	Results (Sensitivity analysis)
	d)	When relevant, report and compare with estimates from non-MR analyses	N/A
	e)	Consider additional plots to visualize results (e.g., leave-one-out analyses)	Figure 3
	DISCUSSION
14	Key results	Summarize key results with reference to study objectives	Discussion (paragraph 1)
15	Limitations	Discuss limitations of the study, taking into account the validity of the IV assumptions, other sources of potential bias, and imprecision. Discuss both direction and magnitude of any potential bias and any efforts to address them	Discussion (paragraph 6)
16	Interpretation
	a)	Meaning: Give a cautious overall interpretation of results in the context of their limitations and in comparison with other studies	Discussion (paragraph 1-6)
	b)	Mechanism: Discuss underlying biological mechanisms that could drive a potential causal relationship between the investigated exposure and the outcome, and whether the gene-environment equivalence assumption is reasonable. Use causal language carefully, clarifying that IV estimates may provide causal effects only under certain assumptions	Discussion (paragraph 2-5)
	c)	Clinical relevance: Discuss whether the results have clinical or public policy relevance, and to what extent they inform effect sizes of possible interventions	Discussion (paragraph 7)
17	Generalizability	Discuss the generalizability of the study results (a) to other populations, (b) across other exposure periods/timings, and (c) across other levels of exposure	Discussion (paragraph 6)
	OTHER INFORMATION
18	Funding	Describe sources of funding and the role of funders in the present study and, if applicable, sources of funding for the databases and original study or studies on which the present study is based	Funding section
19	Data and data sharing	Provide the data used to perform all analyses or report where and how the data can be accessed, and reference these sources in the article. Provide the statistical code needed to reproduce the results in the article,or report whether the code is publicly accessible and if so, where	Data share statement & eTable 2
20	Conflicts of Interest	All authors should declare all potential conflicts of interest	Competing interests section

## Sheet: eTable 2
eTable 2. Details of the source data.
GWAS ID	Year	Trait	Consortium	Sample size	Case	Control	PMID	Population
Serum cis Pqtl training cohort	2021	4907 Serum protein expression	DECODE	35559			34857953	European
Serum cis Pqtl repeat cohort	2021	4775 Serum protein expression	FinnGen	10708			34648354	European
Serum cis Pqtl validation cohort	2020	734 Serum protein expression	GWAS_meta analysis				32895551	European
GWAS of telomere length	2021	telomere length	UKB	472174			34611362	European
GWAS of facial aging	2021	facial aging	UKB	423992	8,630 reported looking older than their biological age, 103,300 reported looking about their age, and 312,062 reported looking younger than their biological age		32339537	European
GWAS of frailty index	2021	frailty index	UKB and Swedish TwinGene	175226			34431594	European
GWAS of 99th survival percentile	2019	99th survival percentile	DECODE	28967	3484	25483	31413261	European
GWAS of 90th survival percentile	2019	90th survival percentile	UKB	36745	11262	25483	31413261	European
Serum cis metqtl	2014	452 Serum metabolic expression	Shin et al.	7824			24816252	European

## Sheet: eTable 3
eTable 3. CIS-pQTLs Identified within the DECODE Cohort.
gene.exposure	SNP	chr.exposure	pos.exposure	effect_allele.exposure	other_allele.exposure	eaf.exposure	beta.exposure	info.exposure	pval.exposure	se.exposure	exposure	mr_keep.exposure	pval_origin.exposure	id.exposure	F_statistics
A4GALT	rs5758871	22	42699594	C	T	0.3961	0.08	1	1.62e-17	0.00939176	8759_29	TRUE	reported	A4GALT	72.5582
A4GNT	rs7632402	3	138142761	T	G	0.3006	0.06	1	1.48e-14	0.00780302	10835_25	TRUE	reported	A4GNT	59.1258
ABLIM3	rs114464628	5	149154161	A	G	0.0443	-0.27	1	8.13e-46	0.0190029	13578_98	TRUE	reported	ABLIM3	201.878
ABO	rs1053878	9	133256264	A	G	0.0607	-0.53	1	4.17e-50	0.035608	9253_52	TRUE	reported	ABO	221.542
ACAA1	rs2229528	3	38125604	G	A	0.0765	-0.6	1	1e-200	0.0155976	17782_23	TRUE	reported	ACAA1	1479.74
ACAA1	rs61489189	3	38160356	T	C	0.0437	-0.23	0.99	7.24e-33	0.0192615	17782_23	TRUE	reported	ACAA1	142.585
ACADM	rs77931234	1	75761161	G	A	0.0019	-0.56	1	5.62e-10	0.0903133	17333_20	TRUE	reported	ACADM	38.4479
ACADSB	rs7913063	10	123039167	T	A	0.0932	0.17	1	4.27e-36	0.0135519	17403_14	TRUE	reported	ACADSB	157.362
ACADVL	rs507506	17	7215003	A	G	0.4419	0.05	1	1.15e-09	0.00821379	19262_219	TRUE	reported	ACADVL	37.0555
ACAN	rs34949187	15	88843421	A	G	0.1638	-0.14	1	1.48e-39	0.0106378	3280_49	TRUE	reported	ACAN	173.201
ACAN	rs12441312	15	88710195	C	G	0.2058	0.09	1	4.07e-21	0.00954331	3280_49	TRUE	reported	ACAN	88.938
ACAP2	rs62285629	3	195469445	A	T	0.2343	-0.06	1	4.07e-10	0.0095982	12343_14	TRUE	reported	ACAP2	39.0772
ACAT2	rs25683	6	159775311	A	G	0.43	0.27	1	1e-200	0.00823417	17341_89	TRUE	reported	ACAT2	1075.2
ACE	rs4363	17	63497131	G	A	0.4979	0.62	1	1e-200	0.0161175	10714_7	TRUE	reported	ACE	1479.74
ACP1	rs79716074	2	277003	G	A	0.3648	1.09	1	1e-200	0.0283357	3858_5	TRUE	reported	ACP1	1479.74
ACP5	rs10403399	19	11595843	G	C	0.281	0.24	1	5.5e-140	0.00952855	3232_28	TRUE	reported	ACP5	634.409
ACP6	rs75583687	1	147656613	C	T	0.0287	-1.79	1	1e-200	0.0465329	5742_14	TRUE	reported	ACP6	1479.74
ACP6	rs140566115	1	147654322	A	G	0.0262	-0.82	1	1e-200	0.0217829	5742_14	TRUE	reported	ACP6	1417.08
ACTN1	rs147824601	14	68883007	T	C	0.0011	0.84	0.99	7.94e-12	0.122815	9843_5	TRUE	reported	ACTN1	46.7797
ACVRL1	rs2277382	12	51912437	T	C	0.0903	0.32	1	4.57e-115	0.014035	16318_12	TRUE	reported	ACVRL1	519.846
ACYP2	rs7559380	2	54129660	T	A	0.4499	-0.22	1	8.51e-166	0.00801673	12812_25	TRUE	reported	ACYP2	753.097
ADAM22	rs2279542	7	87935182	G	C	0.4827	-0.28	1	1e-200	0.00817904	7933_75	TRUE	reported	ADAM22	1171.96
ADAM23	rs1448903	2	206444237	G	A	0.0981	0.63	1	1e-200	0.0163775	7049_2	TRUE	reported	ADAM23	1479.74
ADAM23	rs7598482	2	206475415	T	C	0.3423	-0.25	1	1e-200	0.00819579	7049_2	TRUE	reported	ADAM23	930.461
ADAMTS13	rs28647808	9	133440409	G	C	0.106	-0.88	1	1e-200	0.0228765	3175_51	TRUE	reported	ADAMTS13	1479.74
ADAMTS15	rs116897071	11	130462562	C	T	0.0099	0.32	1	1.51e-15	0.0401212	4533_76	TRUE	reported	ADAMTS15	63.6139
ADAMTS5	rs151058	21	26939253	T	C	0.1208	-0.56	1	1e-200	0.0145578	3168_8	TRUE	reported	ADAMTS5	1479.74
ADAMTSL1	rs702208	9	18639745	G	A	0.0468	0.55	1	1.45e-173	0.0195826	16890_37	TRUE	reported	ADAMTSL1	788.833
ADAMTSL1	rs35264941	9	18626299	C	G	0.0197	-0.68	1	8.91e-120	0.0292221	16890_37	TRUE	reported	ADAMTSL1	541.496
ADAMTSL1	rs1755286	9	17960184	C	T	0.3872	-0.05	1	8.13e-10	0.00814014	16890_37	TRUE	reported	ADAMTSL1	37.7291
ADAMTSL2	rs11534419	9	133523101	T	C	0.3929	0.11	1	1.17e-37	0.00857643	6379_62	TRUE	reported	ADAMTSL2	164.502
ADAMTSL2	rs56355857	9	133540118	G	C	0.2395	-0.08	1	6.46e-15	0.0102634	6379_62	TRUE	reported	ADAMTSL2	60.7572
ADGRE2	rs67023356	19	14396821	G	A	0.2643	0.36	1	1e-200	0.00944541	4546_27	TRUE	reported	ADGRE2	1452.66
ADGRF5	rs9395219	6	46859876	A	G	0.1972	-0.23	1	3.24e-128	0.00954781	6409_57	TRUE	reported	ADGRF5	580.295
ADH1A	rs77326813	4	99185386	T	C	0.0107	-0.6	1	4.27e-52	0.0395056	17396_23	TRUE	reported	ADH1A	230.666
ADH1B	rs1229984	4	99318162	T	C	0.0041	-0.43	1	3.55e-12	0.061834	9834_62	TRUE	reported	ADH1B	48.3595
ADH1C	rs283415	4	99349450	T	C	0.4861	0.13	1	2.51e-55	0.00829728	15525_294	TRUE	reported	ADH1C	245.479
ADH5	rs28894371	4	99083469	A	G	0.046	-0.36	1	1.41e-77	0.0193092	11369_23	TRUE	reported	ADH5	347.599
ADH6	rs28730617	4	99078444	A	G	0.0456	-0.36	1	5.25e-79	0.0191293	18206_18	TRUE	reported	ADH6	354.166
ADH7	rs1154455	4	99417500	A	T	0.4782	-0.12	1	4.27e-48	0.00823527	11377_19	TRUE	reported	ADH7	212.328
ADI1	rs10179340	2	3519553	A	G	0.1322	0.11	1	7.76e-22	0.0114547	12457_10	TRUE	reported	ADI1	92.2183
ADIPOQ	rs143257534	3	186834099	T	C	0.0344	-0.64	1	1.86e-154	0.0241734	3554_24	TRUE	reported	ADIPOQ	700.946
ADIPOQ	rs17366653	3	186853027	C	T	0.0033	-0.69	1	2.09e-22	0.0708612	3554_24	TRUE	reported	ADIPOQ	94.816
ADM2	rs373805046	22	50481709	A	G	0.0015	-0.77	0.99	1.91e-14	0.100564	8100_15	TRUE	reported	ADM2	58.6274
ADPRHL2	rs766063732	1	36025106	C	A	0.0056	-1.36	1	5.5e-142	0.053608	17332_3	TRUE	reported	ADPRHL2	643.605
ADSSL1	rs10142660	14	104759283	T	G	0.1327	0.37	1	1e-200	0.012172	13998_26	TRUE	reported	ADSSL1	924.021
AES	rs11539938	19	3062859	C	T	0.4359	-0.05	1	5.37e-11	0.00762161	18396_10	TRUE	reported	AES	43.0374
AFM	rs72858937	4	73539253	T	C	0.0139	-0.76	1	1.29e-98	0.0360579	4763_31	TRUE	reported	AFM	444.248
AGRN	rs4970394	1	1027511	C	T	0.4588	-0.24	1	2.88e-178	0.0084304	15483_377	TRUE	reported	AGRN	810.45
AGT	rs2071404	1	230715194	A	C	0.0929	0.28	1	6.92e-92	0.0137725	3484_60	TRUE	reported	AGT	413.327
AHSG	rs4686790	3	186604193	G	T	0.2935	-0.36	1	1e-200	0.00935857	3581_53	TRUE	reported	AHSG	1479.74
AIF1L	rs113409341	9	131059144	C	T	0.3038	0.54	1	1e-200	0.0140379	18871_24	TRUE	reported	AIF1L	1479.74
AIF1L	rs818058	9	131090414	G	C	0.4411	-0.24	1	5.89e-51	0.0159844	18871_24	TRUE	reported	AIF1L	225.439
AK1	rs9919018	9	127880476	A	G	0.2443	-0.06	1	2.04e-10	0.00943668	5012_67	TRUE	reported	AK1	40.4263
AKR1A1	rs2229540	1	45566639	G	A	0.0646	-0.92	1	1e-200	0.0239164	4192_10	TRUE	reported	AKR1A1	1479.74
AKR1B1	rs75627053	7	134468104	T	C	0.012	0.3	1	8.32e-16	0.0372697	16606_85	TRUE	reported	AKR1B1	64.7934
AKR1B1	rs2229542	7	134450869	C	T	0.017	-0.2	1	9.77e-11	0.0309098	16606_85	TRUE	reported	AKR1B1	41.8665
AKR1C3	rs7903755	10	5111103	A	G	0.3306	0.14	1	1.45e-55	0.00891557	17377_1	TRUE	reported	AKR1C3	246.58
AKR1C4	rs142122182	10	5221378	G	A	0.1866	-0.66	1	1e-200	0.0171574	18397_5	TRUE	reported	AKR1C4	1479.74
AKR7A2	rs61766662	1	19330519	C	T	0.3241	-0.15	1	1.82e-68	0.00857811	4188_1	TRUE	reported	AKR7A2	305.773
AKR7A3	rs12094043	1	19245382	G	A	0.3468	-0.23	1	3.47e-161	0.00850165	18173_11	TRUE	reported	AKR7A3	731.896
ALAD	rs1800435	9	113391611	G	C	0.0868	-0.42	1	1.12e-179	0.0146945	15523_9	TRUE	reported	ALAD	816.936
ALB	rs149432908	4	73409403	T	A	0.0023	-0.72	1	4.57e-20	0.0784853	18380_78	TRUE	reported	ALB	84.1566
ALCAM	rs77228368	3	105513153	G	C	0.0361	0.3	1	4.47e-40	0.0226402	5451_1	TRUE	reported	ALCAM	175.583
ALDH1A1	rs348452	9	72938469	T	C	0.2399	0.1	1	1.38e-27	0.00918816	11265_8	TRUE	reported	ALDH1A1	118.452
ALDH2	rs4766462	12	111433337	T	A	0.2714	-0.09	1	2.95e-21	0.00950927	18381_16	TRUE	reported	ALDH2	89.5757
ALDH3A1	rs4646787	17	19745936	A	G	0.3358	-0.13	1	6.76e-53	0.00849229	11480_1	TRUE	reported	ALDH3A1	234.335
ALDH3B1	rs475325	11	68017592	T	C	0.2336	0.14	1	6.17e-47	0.00973041	12940_35	TRUE	reported	ALDH3B1	207.011
ALDOA	rs752587498	16	30067543	A	G	0.0012	-1.06	1	4.17e-15	0.135036	5864_10	TRUE	reported	ALDOA	61.6186
ALDOB	rs1800546	9	101427574	G	C	0.0002	-2.47	0.99	1e-25	0.235548	18185_118	TRUE	reported	ALDOB	109.96
ALDOC	rs141921160	17	28576910	T	C	0.0103	-0.61	1	7.41e-56	0.038742	9876_20	TRUE	reported	ALDOC	247.91
ALKBH3	rs2434484	11	43927458	G	T	0.3393	-0.24	1	1.86e-172	0.00857292	18401_18	TRUE	reported	ALKBH3	783.728
ALPPL2	rs12328730	2	232386656	T	C	0.3556	0.05	1	1.07e-10	0.00774413	6706_18	TRUE	reported	ALPPL2	41.6864
ALPPL2	rs12478529	2	232421944	T	C	0.224	0.2	1	1.66e-92	0.00980374	6715_63	TRUE	reported	ALPPL2	416.175
AMIGO2	rs79609374	12	47079943	G	A	0.2848	-0.11	1	3.24e-31	0.00946589	14134_49	TRUE	reported	AMIGO2	135.04
AMIGO2	rs215379	12	47360853	T	C	0.4977	0.06	1	1.35e-11	0.00887143	14134_49	TRUE	reported	AMIGO2	45.742
AMY1A	rs370981115	1	103662158	T	C	0.1561	0.3	0.98	3.89e-148	0.0115738	7918_114	TRUE	reported	AMY1A	671.884
AMY1A	rs373467589	1	103713550	C	G	0.0173	0.23	0.99	2.57e-14	0.0301905	7918_114	TRUE	reported	AMY1A	58.0385
AMY1A	rs143801286	1	104164765	A	G	0.0112	0.23	1	1.15e-09	0.0377835	7918_114	TRUE	reported	AMY1A	37.0555
AMY2A	rs77729677	1	103566260	G	A	0.0462	0.76	1	1e-200	0.019757	18917_53	TRUE	reported	AMY2A	1479.74
AMY2B	rs77729677	1	103566260	G	A	0.0462	0.74	1	1e-200	0.0193751	15556_49	TRUE	reported	AMY2B	1458.73
AMY2B	rs140942684	1	103186127	T	G	0.0069	-0.35	1	2.82e-14	0.0460139	15556_49	TRUE	reported	AMY2B	57.8573
ANG	rs28535078	14	20676917	A	G	0.2211	0.56	1	1e-200	0.0145578	4874_3	TRUE	reported	ANG	1479.74
ANGPT1	rs6993770	8	105569300	T	A	0.2245	-0.12	1	1.32e-32	0.0100917	2811_27	TRUE	reported	ANGPT1	141.396
ANGPT2	rs1968586	8	6421990	T	C	0.3488	-0.13	1	2.51e-49	0.00880539	2602_2	TRUE	reported	ANGPT2	217.966
ANGPTL1	rs4650995	1	178548181	T	C	0.4923	-0.3	1	1e-200	0.00794822	11142_11	TRUE	reported	ANGPTL1	1424.63
ANGPTL1	rs2476562	1	178657057	T	C	0.3776	-0.05	1	1.05e-09	0.00819396	9092_33	TRUE	reported	ANGPTL1	37.2351
ANGPTL3	rs10889352	1	62633352	C	T	0.3377	-0.24	1	6.03e-175	0.00851096	10391_1	TRUE	reported	ANGPTL3	795.18
ANGPTL4	rs116843064	19	8364439	A	G	0.0243	-0.32	1	6.61e-35	0.0259625	3796_79	TRUE	reported	ANGPTL4	151.917
ANGPTL4	rs539432790	19	10101623	G	C	0.021	0.24	1	2.82e-18	0.0275276	3796_79	TRUE	reported	ANGPTL4	76.0128
ANKRD27	rs17693106	19	32634149	A	G	0.4023	-0.05	1	1.29e-10	0.0077778	12445_50	TRUE	reported	ANKRD27	41.3263
ANTXR2	rs7674623	4	79873527	T	C	0.2132	0.22	1	1.32e-100	0.010332	15559_5	TRUE	reported	ANTXR2	453.392
ANXA1	rs7357731	9	73175019	G	A	0.026	0.34	1	2.34e-40	0.0255657	4960_72	TRUE	reported	ANXA1	176.865
ANXA11	rs2152546	10	80146628	T	G	0.4544	-0.15	1	1.7e-76	0.0081035	17513_11	TRUE	reported	ANXA11	342.64
ANXA2	rs8033800	15	60396980	T	A	0.366	0.56	1	1e-200	0.0145578	13700_10	TRUE	reported	ANXA2	1479.74
ANXA2	rs8023979	15	60391750	G	A	0.1418	-0.08	1	1.58e-09	0.0132549	13700_10	TRUE	reported	ANXA2	36.427
ANXA2	rs8033800	15	60396980	T	A	0.366	0.46	1	1e-200	0.0119582	4961_17	TRUE	reported	ANXA2	1479.74
ANXA4	rs17037076	2	69806517	A	G	0.2209	-0.29	1	2.69e-200	0.00960399	17164_15	TRUE	reported	ANXA4	911.785
ANXA5	rs9995591	4	121694605	A	G	0.0684	0.26	1	3.98e-64	0.0153781	14158_17	TRUE	reported	ANXA5	285.854
ANXA7	rs553718083	10	73413629	C	G	0.0109	-0.4	1	6.92e-26	0.0380194	14203_3	TRUE	reported	ANXA7	110.69
ANXA7	rs553718083	10	73413629	C	G	0.0109	-0.41	1	2.57e-26	0.0386289	18244_1	TRUE	reported	ANXA7	112.653
AOC1	rs4725938	7	150763916	A	G	0.3857	0.3	1	1e-200	0.00779881	15486_126	TRUE	reported	AOC1	1479.74
AOC1	rs10452848	7	150826456	G	A	0.4952	0.76	1	1e-200	0.019757	15486_126	TRUE	reported	AOC1	1479.74
AOC2	rs34230945	17	42844639	G	A	0.0343	0.17	1	8.51e-16	0.0211269	6434_18	TRUE	reported	AOC2	64.7481
AP1G2	rs140983547	14	23565870	T	C	0.0102	-0.62	1	7.76e-49	0.042213	12714_38	TRUE	reported	AP1G2	215.72
AP1G2	rs12897422	14	23563818	A	G	0.1337	-0.14	1	9.12e-31	0.0121403	12714_38	TRUE	reported	AP1G2	132.983
AP2A2	rs7482118	11	972603	A	G	0.3424	0.06	1	1.02e-13	0.00806684	13621_31	TRUE	reported	AP2A2	55.3218
APCS	rs146174215	1	159574733	C	A	0.031	-0.54	1	2.69e-115	0.02366	2474_54	TRUE	reported	APCS	520.903
APCS	rs28383573	1	159588882	T	G	0.139	0.21	1	1.41e-72	0.0116551	2474_54	TRUE	reported	APCS	324.641
APLP1	rs776145418	19	36075121	A	G	0.0013	-0.98	1	1.95e-19	0.108695	7210_25	TRUE	reported	APLP1	81.2892
APLP2	rs73583419	11	130069495	A	C	0.0631	0.28	1	2.63e-63	0.0166711	10627_87	TRUE	reported	APLP2	282.091
APMAP	rs6036977	20	24921032	C	T	0.1192	0.16	1	2.34e-38	0.012355	10605_22	TRUE	reported	APMAP	167.707
APOA1BP	rs10796961	1	156586529	G	A	0.0194	-0.54	1	1.82e-79	0.0286088	16621_77	TRUE	reported	APOA1BP	356.278
APOA4	rs1729408	11	116804102	G	A	0.3437	-0.07	1	2.4e-17	0.00826188	17685_9	TRUE	reported	APOA4	71.7857
APOA5	rs35120633	11	116784884	A	G	0.0538	1.26	1	1e-200	0.032755	15363_32	TRUE	reported	APOA5	1479.74
APOB	rs563290	2	21065354	G	A	0.1402	-0.09	1	2e-13	0.0122464	2797_56	TRUE	reported	APOB	54.0095
APOBEC3G	rs6519166	22	39076172	C	A	0.3627	0.12	1	1.38e-43	0.00866793	13930_3	TRUE	reported	APOBEC3G	191.66
APOC1	rs5112	19	44927023	G	C	0.4878	0.3	1	1e-200	0.00811276	15364_101	TRUE	reported	APOC1	1367.43
APOC1	rs1064725	19	44919304	G	T	0.07	-0.1	1	5.01e-10	0.0160804	15364_101	TRUE	reported	APOC1	38.6726
APOC3	rs964184	11	116778201	G	C	0.1232	0.2	1	2.95e-63	0.0119128	6461_54	TRUE	reported	APOC3	281.861
APOE	rs35136575	19	44935906	G	C	0.285	-0.2	1	8.51e-96	0.00963041	2418_55	TRUE	reported	APOE	431.291
APOF	rs2020854	12	56349583	C	T	0.0901	-0.31	1	3.24e-102	0.0144414	12370_30	TRUE	reported	APOF	460.79
APOH	rs1801689	17	66214462	C	A	0.0107	-1.89	1	1e-200	0.0491325	8288_27	TRUE	reported	APOH	1479.74
APOL1	rs136148	22	36256885	C	T	0.2486	-0.35	1	1e-200	0.00914631	11510_31	TRUE	reported	APOL1	1464.35
APOL3	rs132631	22	36146146	A	C	0.1707	-1	1	1e-200	0.025996	16823_75	TRUE	reported	APOL3	1479.74
APP	rs439826	21	26156328	T	G	0.3171	0.08	1	7.59e-19	0.00902329	3171_57	TRUE	reported	APP	78.605
APRT	rs104894506	16	88810550	A	T	0.0118	-0.99	1	6.31e-150	0.0379616	10088_37	TRUE	reported	APRT	680.115
ARF4	rs1354034	3	56815721	T	C	0.3812	-0.09	1	1e-25	0.00858273	18408_26	TRUE	reported	ARF4	109.96
ARF4	rs191829509	3	57624220	A	G	0.0622	0.13	1	1.62e-14	0.0169325	18408_26	TRUE	reported	ARF4	58.9445
ARFIP1	rs4619875	4	152779978	T	C	0.3724	0.22	1	8.51e-154	0.00832765	13488_3	TRUE	reported	ARFIP1	697.911
ARG1	rs2781668	6	131576138	T	C	0.1932	-0.11	1	3.72e-29	0.00981421	5867_60	TRUE	reported	ARG1	125.624
ARHGAP25	rs13413887	2	68769536	A	G	0.2319	-0.17	1	1.05e-75	0.00923297	11333_82	TRUE	reported	ARHGAP25	339.012
ARHGEF25	rs10437954	12	57610139	G	A	0.1156	0.18	1	1.38e-48	0.0122881	13519_112	TRUE	reported	ARHGEF25	214.574
ARL3	rs8354	10	102676884	T	C	0.1063	-0.24	1	5.01e-72	0.0133723	12571_14	TRUE	reported	ARL3	322.116
ARRB1	rs504683	11	75340189	G	A	0.3039	0.08	1	9.77e-20	0.00879947	12643_4	TRUE	reported	ARRB1	82.6545
ARSA	rs28871051	22	50616803	G	T	0.0048	0.35	1	4.68e-10	0.0561837	3583_54	TRUE	reported	ARSA	38.8075
ARSB	rs11743362	5	78880898	A	G	0.4951	-0.13	1	5.37e-62	0.00782396	3172_28	TRUE	reported	ARSB	276.079
ARSK	rs62365862	5	95610286	C	G	0.0396	-0.2	1	6.92e-22	0.0208011	8269_327	TRUE	reported	ARSK	92.4461
ART3	rs4599438	4	76106989	A	G	0.3991	0.08	1	2e-13	0.0108857	7970_315	TRUE	reported	ART3	54.0095
ART4	rs11276	12	14840505	T	C	0.3974	0.88	1	1e-200	0.0228765	6576_1	TRUE	reported	ART4	1479.74
ASAH2	rs575244023	10	50178272	A	G	0.0315	-0.86	1	1e-200	0.0247945	3212_30	TRUE	reported	ASAH2	1203.06
ASAH2	rs189945378	10	50154492	A	G	0.0089	0.51	1	8.91e-34	0.0421003	3212_30	TRUE	reported	ASAH2	146.747
ASF1A	rs75259763	6	119019145	T	C	0.0164	0.22	1	1.1e-11	0.0323852	18172_71	TRUE	reported	ASF1A	46.148
ASGR1	rs55714927	17	7176997	T	C	0.2117	-0.1	1	8.13e-17	0.0120057	5452_71	TRUE	reported	ASGR1	69.3782
ASIP	rs62211989	20	33950585	C	G	0.0816	0.68	1	1e-200	0.0176773	5676_54	TRUE	reported	ASIP	1479.74
ASL	rs10255397	7	66332421	C	T	0.3888	-0.12	1	2.4e-45	0.00849114	11241_8	TRUE	reported	ASL	199.724
ASPH	rs112800350	8	61779251	T	C	0.0357	-0.24	1	1.38e-30	0.0208767	6998_106	TRUE	reported	ASPH	132.16
ASPN	rs2761681	9	92424655	G	A	0.3681	-0.39	1	1e-200	0.0101385	6451_64	TRUE	reported	ASPN	1479.74
ASRGL1	rs12275541	11	62322339	A	G	0.3159	-0.21	1	5.13e-132	0.00858923	18313_4	TRUE	reported	ASRGL1	597.765
ATF6	rs775002441	1	161912381	T	G	0.0007	-1.49	0.99	1.32e-29	0.131863	11277_23	TRUE	reported	ATF6	127.681
ATP1B2	rs12325768	17	7645550	A	G	0.3335	-0.18	1	1.66e-26	0.0168941	7218_87	TRUE	reported	ATP1B2	113.52
ATRN	rs709016	20	3598522	T	C	0.0692	-0.46	1	2.34e-186	0.0157996	15499_11	TRUE	reported	ATRN	847.661
ATXN3	rs2273185	14	91993754	A	C	0.3681	-0.24	1	3.31e-192	0.00811547	16825_20	TRUE	reported	ATXN3	874.57
AZGP1	rs2525546	7	99954321	T	C	0.3122	-0.24	1	1.38e-158	0.00894465	9312_8	TRUE	reported	AZGP1	719.939
B3GALT6	rs60252802	1	1231507	C	T	0.1451	-0.07	1	2.95e-10	0.0111088	7981_230	TRUE	reported	B3GALT6	39.7066
B3GALTL	rs2025727	13	31311017	G	A	0.233	-0.27	1	7.59e-191	0.00916274	5727_35	TRUE	reported	B3GALTL	868.315
B3GNT2	rs4073090	2	62336639	G	A	0.4475	0.16	1	1.86e-86	0.00811877	7980_72	TRUE	reported	B3GNT2	388.383
B3GNT2	rs80161321	2	62186659	T	C	0.0111	-0.24	1	5.25e-10	0.038638	7980_72	TRUE	reported	B3GNT2	38.5827
B3GNT8	rs284663	19	41426707	C	T	0.4327	-0.82	1	1e-200	0.0213167	9297_12	TRUE	reported	B3GNT8	1479.74
B4GALT1	rs7019909	9	33113324	T	C	0.0923	0.3	1	5.37e-99	0.0142055	13381_49	TRUE	reported	B4GALT1	445.994
B4GALT2	rs3762423	1	43979995	C	T	0.0304	-0.55	1	1.74e-127	0.022898	9595_11	TRUE	reported	B4GALT2	576.939
B4GALT2	rs2993619	1	43989531	T	C	0.0854	-0.09	1	1.55e-10	0.0140614	9595_11	TRUE	reported	B4GALT2	40.9662
B4GALT6	rs117750096	18	31624513	G	T	0.0376	-1.1	1	1e-200	0.0285956	10832_24	TRUE	reported	B4GALT6	1479.74
B4GALT7	rs73337767	5	177601825	T	C	0.0306	0.17	1	2.09e-12	0.0241876	7806_33	TRUE	reported	B4GALT7	49.3983
BAG1	rs201889975	9	33261124	G	A	0.0007	-1.01	0.98	8.32e-11	0.15551	17195_43	TRUE	reported	BAG1	42.1817
BCAM	rs28399656	19	44813447	A	T	0.0154	1.48	1	1e-200	0.0384741	2816_50	TRUE	reported	BCAM	1479.74
BCAN	rs2365715	1	156645322	G	A	0.3942	-0.2	1	6.92e-124	0.00844861	3461_58	TRUE	reported	BCAN	560.389
BCAT2	rs117048185	19	48806519	C	G	0.0153	-0.48	1	3.39e-50	0.0322188	19365_11	TRUE	reported	BCAT2	221.955
BCHE	rs150539161	3	165720075	A	G	0.0048	-0.38	1	2.04e-12	0.0540417	15514_26	TRUE	reported	BCHE	49.4434
BDH2	rs2711897	4	103102410	T	C	0.387	0.2	1	5.25e-138	0.00799805	17329_2	TRUE	reported	BDH2	625.305
BDNF	rs10501089	11	27767312	T	C	0.0706	0.16	1	6.17e-24	0.0158585	14047_78	TRUE	reported	BDNF	101.792
BDNF	rs10501089	11	27767312	T	C	0.0706	0.13	1	3.47e-16	0.0159395	2421_7	TRUE	reported	BDNF	66.5179
BID	rs183393610	22	17769676	A	G	0.0098	-0.47	1	3.47e-30	0.0411693	5798_3	TRUE	reported	BID	130.332
BIN1	rs35103166	2	127124606	C	T	0.3495	0.13	1	1.2e-54	0.0083505	9574_11	TRUE	reported	BIN1	242.361
BLVRA	rs1050916	7	43791281	G	A	0.0112	-0.29	1	9.12e-15	0.0374147	11382_5	TRUE	reported	BLVRA	60.0774
BMP10	rs150404607	2	68655516	A	G	0.0091	-0.26	1	4.37e-10	0.0416641	3587_53	TRUE	reported	BMP10	38.9423
BMP7	rs6123685	20	57260984	A	G	0.2317	0.06	1	7.24e-11	0.0092088	2972_57	TRUE	reported	BMP7	42.4519
BMPER	rs77897447	7	33742313	G	C	0.1474	0.14	1	1.66e-32	0.0117927	15368_3	TRUE	reported	BMPER	140.938
BOC	rs4682481	3	113265008	T	C	0.1632	0.27	1	3.24e-128	0.0112083	4328_2	TRUE	reported	BOC	580.295
BPHL	rs9503407	6	3143886	C	T	0.0755	0.21	1	4.9e-42	0.0154579	17813_21	TRUE	reported	BPHL	184.559
BPI	rs1934913	20	38296880	C	T	0.4054	0.29	1	1e-200	0.00855366	4126_22	TRUE	reported	BPI	1149.46
BPI	rs6024863	20	38322588	T	A	0.1048	-0.31	1	1.66e-62	0.0185785	4126_22	TRUE	reported	BPI	278.42
BPIFA2	rs3818222	20	33225117	G	A	0.4925	0.08	1	6.92e-21	0.00853334	16302_11	TRUE	reported	BPIFA2	87.8904
BPIFB1	rs117258330	20	33303949	C	T	0.0149	-0.97	1	3.16e-192	0.0327983	15367_38	TRUE	reported	BPIFB1	874.662
BPIFB1	rs41311304	20	33306960	T	C	0.0629	-0.25	1	1.29e-49	0.016882	15367_38	TRUE	reported	BPIFB1	219.296
BPNT1	rs12404566	1	220200137	A	T	0.197	0.06	1	1.07e-10	0.00929296	17814_8	TRUE	reported	BPNT1	41.6864
BRSK2	rs4255564	11	1384495	C	T	0.2146	0.17	1	2.45e-70	0.0095882	9790_28	TRUE	reported	BRSK2	314.357
BST1	rs73224659	4	15712566	A	C	0.1537	-1.4	1	1e-200	0.0363944	4535_50	TRUE	reported	BST1	1479.74
BTC	rs28549760	4	74794307	C	A	0.0947	-0.21	1	1.86e-52	0.0137778	13088_397	TRUE	reported	BTC	232.317
BTD	rs13078881	3	15645186	C	G	0.0288	-1.36	1	1e-200	0.0353546	15644_1	TRUE	reported	BTD	1479.74
BTD	rs35034250	3	15645027	T	C	0.0351	-0.7	1	1e-200	0.0214153	15644_1	TRUE	reported	BTD	1068.43
BTNL8	rs10068582	5	181005290	C	G	0.1126	0.17	1	2.95e-38	0.0131452	9026_40	TRUE	reported	BTNL8	167.249
BTNL9	rs138692142	5	180922778	T	C	0.0073	-0.28	1	1.62e-09	0.0464209	7950_142	TRUE	reported	BTNL9	36.3822
C10orf54	rs10762477	10	71771312	G	A	0.1548	0.36	1	1e-200	0.0110693	11531_24	TRUE	reported	C10orf54	1057.71
C10orf54	rs10762477	10	71771312	G	A	0.1548	0.45	1	1e-200	0.0116982	14123_34	TRUE	reported	C10orf54	1479.74
C1orf198	rs56148170	1	230872285	G	A	0.1296	0.14	1	3.98e-33	0.0116758	8035_6	TRUE	reported	C1orf198	143.774
C1QC	rs78865058	1	22617716	A	G	0.0434	1.03	1	1e-200	0.0267759	14100_63	TRUE	reported	C1QC	1479.74
C1QC	rs292004	1	22667221	G	A	0.0752	0.36	1	3.89e-127	0.0150087	14100_63	TRUE	reported	C1QC	575.33
C1QC	rs139104615	1	22615055	T	C	0.0089	0.44	1	1.51e-23	0.043997	14100_63	TRUE	reported	C1QC	100.014
C1QL1	rs12452548	17	44811682	T	C	0.2224	-0.09	1	1.91e-14	0.0117542	6404_20	TRUE	reported	C1QL1	58.6274
C1QTNF3	rs840390	5	34018518	A	G	0.1311	-0.18	1	4.47e-54	0.0116251	7251_64	TRUE	reported	C1QTNF3	239.746
C1QTNF5	rs9640	11	119339269	A	T	0.1348	0.28	1	1.66e-117	0.0121503	7810_20	TRUE	reported	C1QTNF5	531.062
C1QTNF9	rs11840418	13	24359488	T	C	0.2944	-0.21	1	3.47e-128	0.0087186	16605_2	TRUE	reported	C1QTNF9	580.157
C3	rs745884378	19	6707865	A	C	0.0014	-0.75	1	2.04e-11	0.11189	2754_50	TRUE	reported	C3	44.9303
C3	rs11085197	19	6713164	C	G	0.2405	-0.1	1	6.46e-28	0.00913025	4480_59	TRUE	reported	C3	119.96
C3	rs2230199	19	6718376	C	G	0.2387	0.1	1	3.63e-28	0.0090871	5803_24	TRUE	reported	C3	121.101
C4BPA	rs2808467	1	207100456	T	G	0.1536	0.15	1	6.92e-13	0.0208883	9449_150	TRUE	reported	C4BPA	51.5673
C5	rs72758178	9	121022647	G	A	0.0529	-0.22	1	1.1e-31	0.0187829	2381_52	TRUE	reported	C5	137.189
C5	rs2269067	9	120974762	C	G	0.1776	0.17	1	1.91e-56	0.0107385	2851_63	TRUE	reported	C5	250.617
C6	rs11741451	5	40997357	G	A	0.3277	-0.06	1	1.17e-12	0.00844085	4127_75	TRUE	reported	C6	50.5278
C7	rs74480769	5	40972109	G	A	0.0219	-1.28	1	1e-200	0.0332749	2888_49	TRUE	reported	C7	1479.74
C7	rs380649	5	41263747	A	G	0.3019	0.27	1	1.32e-191	0.00914435	2888_49	TRUE	reported	C7	871.81
C8G	rs7862602	9	136946019	G	T	0.4365	0.46	1	1e-200	0.0119582	14708_59	TRUE	reported	C8G	1479.74
C9	rs835222	5	39362065	A	G	0.3975	-0.06	1	1.02e-10	0.00928294	3060_43	TRUE	reported	C9	41.7764
C9orf89	rs188791736	9	93110721	T	C	0.0002	2.71	0.99	4.79e-19	0.30391	7778_104	TRUE	reported	C9orf89	79.5148
CA1	rs117634905	8	85629747	G	A	0.0079	-1.09	1	1.02e-126	0.0455196	4969_2	TRUE	reported	CA1	573.399
CA1	rs72682933	8	85359743	C	T	0.0399	-0.14	1	5.75e-11	0.0213741	4969_2	TRUE	reported	CA1	42.9023
CA10	rs117399000	17	52136371	A	G	0.0268	-0.56	1	6.61e-106	0.0256206	13666_222	TRUE	reported	CA10	477.747
CA10	rs4793712	17	51639018	A	G	0.4766	-0.11	1	1.7e-39	0.00836492	13666_222	TRUE	reported	CA10	172.927
CA11	rs2303147	19	48639768	T	C	0.1616	0.18	1	7.94e-65	0.010587	8859_51	TRUE	reported	CA11	289.066
CA13	rs6987314	8	85227011	A	G	0.0906	-0.58	1	1e-200	0.0150777	3420_21	TRUE	reported	CA13	1479.74
CA3	rs2072696	8	85438822	C	G	0.2478	-0.2	1	5.01e-97	0.00956793	3799_11	TRUE	reported	CA3	436.942
CA6	rs2274329	1	8949392	C	G	0.1153	-0.79	1	1e-200	0.0205369	3352_80	TRUE	reported	CA6	1479.74
CA8	rs35552143	8	60276129	A	G	0.4112	0.42	1	1e-200	0.0109183	11390_24	TRUE	reported	CA8	1479.74
CACNA2D3	rs73082000	3	54099523	A	G	0.1461	0.23	1	2.88e-80	0.0121229	8885_6	TRUE	reported	CACNA2D3	359.952
CACNA2D3	rs9814659	3	54562788	C	T	0.3347	-0.06	1	2.63e-12	0.0085761	8885_6	TRUE	reported	CACNA2D3	48.9466
CACYBP	rs776050019	1	174392069	C	T	0.0009	-0.84	1	4.37e-11	0.127444	12432_23	TRUE	reported	CACYBP	43.4429
CADM1	rs11215406	11	115194362	C	T	0.3163	0.15	1	1.15e-68	0.00856526	3326_58	TRUE	reported	CADM1	306.691
CADM3	rs144788078	1	159171311	C	T	0.0124	-0.29	1	2.88e-16	0.0354606	3630_27	TRUE	reported	CADM3	66.881
CALCB	rs10766205	11	15070774	G	A	0.2753	-0.25	1	6.61e-179	0.00876576	17170_15	TRUE	reported	CALCB	813.394
CAMP	rs55771110	3	47305227	A	G	0.1494	0.11	1	1.32e-21	0.0115204	15481_45	TRUE	reported	CAMP	91.1703
CAMP	rs55771110	3	47305227	A	G	0.1494	0.1	1	1.62e-17	0.0117397	9384_17	TRUE	reported	CAMP	72.5582
CAPG	rs62623452	2	85402143	T	C	0.017	-1.21	1	1e-200	0.0314552	4968_50	TRUE	reported	CAPG	1479.74
CAPN2	rs150394890	1	223676678	T	G	0.0126	-0.78	1	2.75e-96	0.037461	14684_17	TRUE	reported	CAPN2	433.542
CAPN2	rs17599	1	223766378	C	A	0.2836	-0.11	1	1.07e-31	0.0093899	14684_17	TRUE	reported	CAPN2	137.235
CASP3	rs111667591	4	184671855	G	A	0.1182	-0.23	1	3.72e-73	0.0127131	3593_72	TRUE	reported	CASP3	327.304
CASS4	rs2426628	20	56451641	A	G	0.0791	-0.1	1	1.55e-12	0.0141442	12855_16	TRUE	reported	CASS4	49.9856
CAT	rs769218	11	34449132	A	G	0.2199	-0.21	1	3.02e-107	0.00954639	3488_64	TRUE	reported	CAT	483.905
CBL	rs73564493	11	119185564	A	G	0.0507	-0.2	1	3.89e-28	0.0181845	12016_60	TRUE	reported	CBL	120.964
CBLN1	rs114398277	16	49461811	A	G	0.0331	-0.43	1	1.51e-72	0.0238704	9313_27	TRUE	reported	CBLN1	324.503
CBLN1	rs27817	16	49422380	A	G	0.0244	-0.5	1	3.8e-69	0.0284489	9313_27	TRUE	reported	CBLN1	308.895
CBLN1	rs62029101	16	49379117	G	A	0.0525	0.28	1	7.41e-48	0.0192656	9313_27	TRUE	reported	CBLN1	211.228
CBLN4	rs7351418	20	55721241	T	C	0.3446	0.15	1	5.25e-70	0.00848063	5688_65	TRUE	reported	CBLN4	312.843
CBLN4	rs6024417	20	55794632	G	A	0.2974	-0.15	1	1.95e-61	0.00906995	5688_65	TRUE	reported	CBLN4	273.51
CBR1	rs34244763	21	36076418	A	C	0.0739	-0.13	1	2.75e-18	0.0149063	12381_26	TRUE	reported	CBR1	76.0582
CBR3	rs11702672	21	36157012	A	G	0.1442	0.31	1	1.78e-155	0.01167	14091_42	TRUE	reported	CBR3	705.637
CCBL2	rs12729558	1	88937277	G	C	0.4945	-0.29	1	1e-200	0.00820155	12682_5	TRUE	reported	CCBL2	1250.27
CCDC126	rs7781145	7	23586983	A	C	0.256	0.31	1	1e-200	0.00947862	6388_21	TRUE	reported	CCDC126	1069.63
CCDC134	rs5996067	22	41802533	A	G	0.3952	0.1	1	3.89e-37	0.00785378	15300_66	TRUE	reported	CCDC134	162.122
CCDC80	rs9990056	3	112764617	A	G	0.4096	-0.05	1	3.98e-10	0.0079939	3234_23	TRUE	reported	CCDC80	39.1221
CCL11	rs1989357	17	34227435	T	A	0.3912	-0.12	1	2.69e-44	0.0085953	5301_7	TRUE	reported	CCL11	194.913
CCL14	rs7222922	17	36008654	T	C	0.0816	-0.86	1	1e-200	0.0223566	2900_53	TRUE	reported	CCL14	1479.74
CCL15	rs2075746	17	35998496	T	C	0.4457	-0.05	1	2.57e-11	0.00749705	18289_16	TRUE	reported	CCL15	44.4795
CCL16	rs1635277	17	35975155	A	G	0.182	0.14	1	9.55e-38	0.0109018	4913_78	TRUE	reported	CCL16	164.914
CCL17	rs28695417	16	57410006	A	G	0.0746	0.4	1	7.59e-138	0.0160055	3519_3	TRUE	reported	CCL17	624.569
CCL18	rs2015086	17	36064257	G	A	0.1135	0.89	1	1e-200	0.0231365	3044_3	TRUE	reported	CCL18	1479.74
CCL21	rs10972211	9	34729993	A	G	0.1471	0.15	1	1.82e-40	0.011263	2516_57	TRUE	reported	CCL21	177.369
CCL22	rs223883	16	57354818	G	A	0.2393	-0.19	1	1.05e-85	0.00968408	3508_78	TRUE	reported	CCL22	384.938
CCL23	rs41341749	17	35983666	G	A	0.0366	0.61	1	3.02e-166	0.0221977	2913_1	TRUE	reported	CCL23	755.167
CCL23	rs34111696	17	36023622	G	A	0.0437	-0.21	1	2.19e-13	0.0286229	2913_1	TRUE	reported	CCL23	53.8285
CCL23	rs712048	17	35999179	A	C	0.0933	-0.74	1	1e-200	0.0192371	3028_36	TRUE	reported	CCL23	1479.74
CCL23	rs4993527	17	36102272	T	C	0.4494	0.07	1	2.69e-14	0.00919558	3028_36	TRUE	reported	CCL23	57.9479
CCL25	rs74959615	19	8056212	A	G	0.0839	-1.12	1	1e-200	0.0291156	2705_5	TRUE	reported	CCL25	1479.74
CCL28	rs7703662	5	43420061	T	G	0.4761	0.06	1	1.95e-11	0.00894224	2890_59	TRUE	reported	CCL28	45.0205
CCL3	rs854469	17	36062001	G	A	0.1135	0.44	1	1e-200	0.0125832	3040_59	TRUE	reported	CCL3	1222.71
CCL3L1	rs854469	17	36062001	G	A	0.1135	0.09	1	1.45e-11	0.0133269	2783_18	TRUE	reported	CCL3L1	45.6067
CCL4L1	rs113877493	17	36443746	T	C	0.0853	-0.13	1	2e-17	0.0153048	2781_63	TRUE	reported	CCL4L1	72.1492
CCL4L1	rs113308217	17	36467153	C	T	0.0278	-0.15	1	1.45e-09	0.024792	2781_63	TRUE	reported	CCL4L1	36.6066
CCL5	rs4239252	17	35836561	A	G	0.1846	-0.26	1	1.07e-132	0.0106066	5480_49	TRUE	reported	CCL5	600.891
CCL7	rs34202026	17	34320338	T	A	0.0192	0.99	1	1e-200	0.02877	4886_3	TRUE	reported	CCL7	1184.1
CCL8	rs34202026	17	34320338	T	A	0.0192	-0.94	1	1e-200	0.0263454	13748_4	TRUE	reported	CCL8	1273.05
CCM2	rs6958168	7	44980215	G	T	0.1718	0.07	1	1.05e-11	0.0102943	12347_29	TRUE	reported	CCM2	46.2382
CCNH	rs2230641	5	87399457	G	A	0.2022	-0.1	1	1.38e-22	0.0102256	9848_22	TRUE	reported	CCNH	95.6365
CCS	rs498045	11	66595526	A	G	0.4484	-0.11	1	8.32e-45	0.00783221	13068_139	TRUE	reported	CCS	197.25
CCT5	rs11557652	5	10256060	T	A	0.0339	-0.15	1	1.2e-11	0.0221241	12569_25	TRUE	reported	CCT5	45.9676
CD109	rs4708089	6	73804430	G	A	0.4312	0.52	1	1e-200	0.0135179	3290_50	TRUE	reported	CD109	1479.74
CD14	rs5744454	5	140633982	G	T	0.3075	-0.24	1	3.55e-161	0.00887157	16914_104	TRUE	reported	CD14	731.85
CD14	rs5744454	5	140633982	G	T	0.3075	-0.19	1	1.07e-104	0.00874373	8969_49	TRUE	reported	CD14	472.186
CD160	rs3753436	1	145716953	C	T	0.4609	-0.13	1	1.1e-61	0.00784419	17677_47	TRUE	reported	CD160	274.657
CD177	rs62113716	19	43330924	A	G	0.0847	-0.64	1	1e-200	0.0166375	13116_25	TRUE	reported	CD177	1479.74
CD177	rs3896477	19	43188786	C	A	0.0115	-0.57	0.99	4.9e-63	0.0340123	13116_25	TRUE	reported	CD177	280.852
CD200	rs7619941	3	112337567	A	G	0.0677	-0.13	1	5.13e-16	0.0160327	5112_73	TRUE	reported	CD200	65.7463
CD200R1	rs62263730	3	112859161	A	G	0.3474	0.12	1	1.45e-42	0.00877557	5103_30	TRUE	reported	CD200R1	186.987
CD209	rs4804774	19	7707287	C	G	0.2173	-0.36	1	1e-200	0.0095623	3029_52	TRUE	reported	CD209	1417.36
CD244	rs115868021	1	160841584	G	C	0.016	-0.37	1	4.79e-31	0.0319318	5063_12	TRUE	reported	CD244	134.263
CD274	rs1411262	9	5459419	T	C	0.2599	-0.24	1	1.91e-164	0.0087818	5060_62	TRUE	reported	CD274	746.888
CD300A	rs2272111	17	74473827	A	G	0.198	-0.68	1	1e-200	0.0176773	5630_48	TRUE	reported	CD300A	1479.74
CD300C	rs72844326	17	74462952	G	T	0.0422	-0.61	1	1.45e-200	0.0201878	5066_134	TRUE	reported	CD300C	913.027
CD300C	rs58440339	17	74543335	T	C	0.113	0.17	1	1e-42	0.0124078	5066_134	TRUE	reported	CD300C	187.72
CD33	rs12459419	19	51225221	T	C	0.3497	-1.08	1	1e-200	0.0280757	3166_92	TRUE	reported	CD33	1479.74
CD36	rs12113010	7	80590764	A	G	0.0579	0.25	1	3.16e-44	0.0179216	2973_15	TRUE	reported	CD36	194.592
CD4	rs61916271	12	6781356	A	G	0.2098	-0.06	1	4.68e-10	0.00963149	3143_3	TRUE	reported	CD4	38.8075
CD46	rs10746399	1	207770727	T	C	0.4526	0.24	1	3.16e-189	0.00817983	17682_1	TRUE	reported	CD46	860.863
CD48	rs352684	1	160711985	A	G	0.4035	-0.2	1	1.05e-117	0.00867126	3292_75	TRUE	reported	CD48	531.981
CD55	rs61822669	1	207247869	A	G	0.2592	-0.41	1	1e-200	0.0106584	5069_9	TRUE	reported	CD55	1479.74
CD58	rs61789227	1	116537006	G	A	0.0211	0.67	1	6.76e-130	0.0276299	10938_13	TRUE	reported	CD58	588.018
CD59	rs831630	11	33721473	T	C	0.3266	-0.18	1	5.13e-101	0.00843598	11514_196	TRUE	reported	CD59	455.276
CD5L	rs2765501	1	157834858	A	G	0.4669	0.3	1	1e-200	0.00831987	3293_2	TRUE	reported	CD5L	1300.2
CD68	rs1641511	17	7656359	G	A	0.2222	0.06	1	3.02e-10	0.00952721	18922_27	TRUE	reported	CD68	39.6617
CD7	rs3176831	17	82314615	T	C	0.0412	-0.45	1	9.33e-117	0.0195909	12008_3	TRUE	reported	CD7	527.614
CD72	rs34791102	9	35612981	A	G	0.0697	0.23	1	6.03e-47	0.0159839	7009_8	TRUE	reported	CD72	207.057
CD8A	rs3020726	2	86789383	G	A	0.1957	0.4	1	1e-200	0.0103984	15462_28	TRUE	reported	CD8A	1479.74
CD93	rs1000470607	20	23084967	T	C	0.0004	-1.63	0.97	6.17e-17	0.194929	14136_234	TRUE	reported	CD93	69.9232
CD97	rs150665764	19	14388802	C	G	0.0198	-0.38	1	4.27e-36	0.0302924	18881_7	TRUE	reported	CD97	157.362
CDCP1	rs2276862	3	45146293	G	C	0.1742	-0.29	1	4.47e-166	0.0105585	16818_200	TRUE	reported	CDCP1	754.385
CDCP1	rs62242502	3	45068106	G	C	0.1287	0.11	1	2.69e-18	0.0126093	16818_200	TRUE	reported	CDCP1	76.1037
CDH17	rs7833351	8	94169950	G	A	0.3118	0.27	1	1e-200	0.00868453	16613_3	TRUE	reported	CDH17	966.574
CDH5	rs11649312	16	66395395	G	A	0.3145	-0.15	1	2.75e-69	0.00852579	2819_23	TRUE	reported	CDH5	309.537
CDHR5	rs12360820	11	620927	A	C	0.1777	-0.07	1	2.57e-11	0.0104959	9962_1	TRUE	reported	CDHR5	44.4795
CDKN1B	rs111909987	12	12699174	G	C	0.0993	0.12	1	1.41e-19	0.0132577	3719_2	TRUE	reported	CDKN1B	81.9263
CDNF	rs61738953	10	14820083	G	C	0.0401	-0.76	1	1e-200	0.021029	4962_52	TRUE	reported	CDNF	1306.14
CDON	rs3740910	11	126019778	G	A	0.077	-0.66	1	1e-200	0.0171574	4541_49	TRUE	reported	CDON	1479.74
CEACAM8	rs12459454	19	41759235	G	A	0.3212	-0.07	1	5.01e-17	0.00834683	18873_8	TRUE	reported	CEACAM8	70.332
CECR1	rs2231495	22	17188416	C	T	0.389	-0.7	1	1e-200	0.0181972	6077_63	TRUE	reported	CECR1	1479.74
CEL	rs592267	9	133065586	T	C	0.0237	0.97	1	1e-200	0.0276804	9796_4	TRUE	reported	CEL	1228
CEL	rs116842520	9	133078678	A	G	0.0588	0.21	1	2.69e-32	0.0177496	9796_4	TRUE	reported	CEL	139.978
CELA2A	rs78880003	1	15414434	T	C	0.0611	-0.2	1	5.62e-31	0.0172811	7140_1	TRUE	reported	CELA2A	133.943
CETN3	rs4873	5	90407824	G	C	0.289	-0.08	1	2.14e-19	0.00888301	17410_5	TRUE	reported	CETN3	81.1072
CFD	rs71335276	19	859368	T	G	0.225	-0.15	1	5.5e-52	0.00988722	2946_52	TRUE	reported	CFD	230.162
CFD	rs56236063	19	859374	C	T	0.0278	-0.17	1	8.13e-11	0.0261611	2946_52	TRUE	reported	CFD	42.2267
CFH	rs70620	1	196735867	A	G	0.1819	-0.28	1	1.1e-156	0.0104993	4159_130	TRUE	reported	CFH	711.201
CFHR1	rs1963605	1	196853038	C	A	0.2331	-0.13	1	1.05e-47	0.00895934	15468_14	TRUE	reported	CFHR1	210.54
CFHR2	rs114645367	1	196747868	A	G	0.025	-1.47	1	1e-200	0.0382142	15584_9	TRUE	reported	CFHR2	1479.74
CFHR2	rs41310132	1	196959058	G	A	0.0156	-1.44	1	1e-200	0.0374343	15584_9	TRUE	reported	CFHR2	1479.74
CFHR3	rs10922098	1	196695521	C	T	0.4001	0.11	1	1.17e-41	0.00813546	16836_1	TRUE	reported	CFHR3	182.819
CFHR4	rs10494745	1	196918327	A	G	0.1648	-0.97	1	1e-200	0.0252162	6471_53	TRUE	reported	CFHR4	1479.74
CFHR4	rs6674110	1	196920476	A	G	0.0175	-0.15	1	5.5e-12	0.0217639	6471_53	TRUE	reported	CFHR4	47.5018
CFHR5	rs6695321	1	196706731	G	A	0.403	-0.25	1	1e-200	0.00794999	16055_3	TRUE	reported	CFHR5	988.886
CFI	rs13117504	4	109737700	G	C	0.3832	0.2	1	3.09e-124	0.00843651	2567_5	TRUE	reported	CFI	561.998
CFL2	rs6571678	14	34716139	G	A	0.144	0.15	1	1.17e-43	0.0108259	15339_32	TRUE	reported	CFL2	191.981
CHAD	rs28590506	17	50457426	A	G	0.3235	-0.06	1	4.37e-10	0.0096148	13460_4	TRUE	reported	CHAD	38.9423
CHGA	rs729940	14	92932756	T	C	0.1417	-0.34	1	1.62e-184	0.0117367	8476_11	TRUE	reported	CHGA	839.198
CHGB	rs36054946	20	5886044	C	T	0.0143	-0.29	1	1.45e-16	0.035105	8235_48	TRUE	reported	CHGB	68.2429
CHI3L1	rs12141494	1	203182297	G	A	0.4428	1	1	1e-200	0.025996	11104_13	TRUE	reported	CHI3L1	1479.74
CHI3L2	rs11556868	1	111235703	T	C	0.1316	0.09	1	2.14e-13	0.0122618	9383_24	TRUE	reported	CHI3L2	53.8737
CHIT1	rs113689597	1	203230276	C	T	0.0625	0.85	1	1e-200	0.0220966	3600_2	TRUE	reported	CHIT1	1479.74
CHIT1	rs3766537	1	203226749	T	G	0.205	0.17	1	1.74e-67	0.00979417	3600_2	TRUE	reported	CHIT1	301.275
CHIT1	rs3766568	1	203131901	A	G	0.3148	0.14	1	2.34e-66	0.00813612	3600_2	TRUE	reported	CHIT1	296.088
CHKB	rs131752	22	50584995	T	C	0.4071	-0.08	1	1.07e-24	0.00779758	7761_125	TRUE	reported	CHKB	105.259
CHL1	rs13077895	3	51395	G	A	0.3554	-0.23	1	6.17e-156	0.00864544	8958_51	TRUE	reported	CHL1	707.752
CHL1	rs62230378	3	382221	G	A	0.0308	-0.31	1	1.51e-39	0.0235583	8958_51	TRUE	reported	CHL1	173.156
CHMP2A	rs773474943	19	58552429	T	G	0.0033	-0.56	1	8.13e-15	0.0721132	17728_61	TRUE	reported	CHMP2A	60.304
CHRD	rs34095724	3	184381262	T	C	0.0538	-0.19	1	7.08e-27	0.0177014	13438_115	TRUE	reported	CHRD	115.21
CHRDL2	rs7935154	11	74710367	C	T	0.2234	0.09	1	1.78e-20	0.00970364	6086_15	TRUE	reported	CHRDL2	86.0233
CHST11	rs1650132	12	104587879	G	A	0.481	-0.28	1	1e-200	0.00826814	7779_86	TRUE	reported	CHST11	1146.83
CHST11	rs1922263	12	104478114	A	C	0.1207	-0.21	1	4.57e-65	0.0123281	7779_86	TRUE	reported	CHST11	290.168
CHST12	rs6952433	7	2357003	A	G	0.2138	0.2	1	1.05e-95	0.00963504	6626_81	TRUE	reported	CHST12	430.877
CHST15	rs6588740	10	124095824	C	T	0.2737	-0.1	1	3.24e-27	0.0092544	4469_78	TRUE	reported	CHST15	116.762
CHST15	rs10901820	10	124286364	G	C	0.3904	-0.07	1	6.61e-18	0.00811922	4469_78	TRUE	reported	CHST15	74.3307
CHST4	rs58134724	16	71492188	T	C	0.2516	0.08	1	6.46e-20	0.00875618	18876_77	TRUE	reported	CHST4	83.4738
CHST9	rs9953270	18	27107407	C	T	0.3298	0.26	1	1e-200	0.00858647	11646_4	TRUE	reported	CHST9	916.891
CILP2	rs10402308	19	19546691	A	G	0.2012	-0.07	1	2.51e-10	0.011065	8841_65	TRUE	reported	CILP2	40.0215
CINP	rs3759562	14	102365480	G	A	0.2676	-0.06	1	4.9e-10	0.00964267	19383_131	TRUE	reported	CINP	38.7176
CKMT1A	rs199979657	15	43919441	A	G	0.0094	-0.25	1	5.13e-10	0.0402245	15542_19	TRUE	reported	CKMT1A	38.6277
CLEC11A	rs116924815	19	50727476	T	C	0.0264	0.94	1	1e-200	0.0249415	2966_65	TRUE	reported	CLEC11A	1420.4
CLEC11A	rs116924815	19	50727476	T	C	0.0264	1.02	1	1e-200	0.026516	4500_50	TRUE	reported	CLEC11A	1479.74
CLEC11A	rs73044692	19	50752798	T	G	0.0842	-0.09	0.99	1.58e-09	0.0149118	4500_50	TRUE	reported	CLEC11A	36.427
CLEC12A	rs199560361	12	9965254	C	T	0.2623	0.29	1	1e-200	0.00766745	11187_11	TRUE	reported	CLEC12A	1430.52
CLEC1B	rs1081386	12	9989087	A	G	0.4651	-0.08	1	2.88e-23	0.00805101	4332_6	TRUE	reported	CLEC1B	98.7367
CLIC5	rs35822882	6	45949262	T	G	0.0227	-1.13	1	1e-200	0.0293755	12475_48	TRUE	reported	CLIC5	1479.74
CLINT1	rs62389053	5	157863943	T	C	0.1464	-0.08	1	2.04e-11	0.0119349	11659_31	TRUE	reported	CLINT1	44.9303
CLMP	rs7946718	11	123197533	A	G	0.4079	-0.21	1	3.09e-142	0.00827032	10440_26	TRUE	reported	CLMP	644.754
CLN5	rs700363	13	77001261	A	G	0.0899	-0.17	1	3.63e-36	0.0135381	8874_53	TRUE	reported	CLN5	157.683
CLPS	rs3748050	6	35797291	C	T	0.2661	0.32	0.98	4.27e-165	0.0116857	5749_53	TRUE	reported	CLPS	749.878
CLSTN1	rs150943878	1	9744257	T	C	0.0085	2.36	1	1e-200	0.0613506	15521_4	TRUE	reported	CLSTN1	1479.74
CLSTN1	rs114513597	1	9769606	A	G	0.0215	-0.48	1	6.92e-68	0.0275702	15521_4	TRUE	reported	CLSTN1	303.111
CLSTN1	rs137867888	1	9823391	C	G	0.0196	0.19	1	2.24e-11	0.0284025	15521_4	TRUE	reported	CLSTN1	44.75
CLSTN2	rs35220837	3	139904479	A	G	0.0758	0.41	1	1.95e-160	0.015191	18882_7	TRUE	reported	CLSTN2	728.447
CLSTN2	rs4683518	3	140716808	A	G	0.2999	0.13	1	4.68e-51	0.00864943	18882_7	TRUE	reported	CLSTN2	225.898
CLSTN2	rs73224907	3	139862246	C	A	0.0557	0.22	1	6.76e-33	0.0184152	18882_7	TRUE	reported	CLSTN2	142.722
CMBL	rs11948322	5	10306334	C	T	0.4095	-0.18	1	2.95e-101	0.00842578	19115_13	TRUE	reported	CMBL	456.379
CMPK1	rs35687416	1	47368537	T	G	0.0649	-0.17	1	1.41e-25	0.0162625	18243_9	TRUE	reported	CMPK1	109.275
CNDP1	rs17817077	18	74542308	A	G	0.3895	0.28	1	1e-200	0.00844852	5456_59	TRUE	reported	CNDP1	1098.38
CNDP1	rs7505555	18	74576370	A	G	0.1774	0.12	1	2.63e-30	0.0104893	5456_59	TRUE	reported	CNDP1	130.88
CNN1	rs34912772	19	11566330	C	T	0.4613	-0.06	1	4.37e-14	0.00794741	15566_10	TRUE	reported	CNN1	56.9968
CNP	rs12602950	17	41971811	G	A	0.2969	-0.08	1	1.12e-19	0.00881404	6609_22	TRUE	reported	CNP	82.3815
CNPY3	rs9471969	6	42938646	T	G	0.2771	-0.14	1	2.09e-54	0.00901333	17327_3	TRUE	reported	CNPY3	241.26
CNRIP1	rs7578047	2	68352799	G	A	0.1364	-0.66	1	1e-200	0.0171574	18218_48	TRUE	reported	CNRIP1	1479.74
CNTFR	rs10972159	9	34593088	A	G	0.0311	-0.56	1	8.32e-125	0.0235673	14101_2	TRUE	reported	CNTFR	564.618
CNTFR	rs72737103	9	34576584	C	T	0.0655	-0.23	1	3.89e-43	0.0167036	14101_2	TRUE	reported	CNTFR	189.598
CNTFR	rs2183012	9	34554022	A	G	0.0219	0.22	1	3.47e-15	0.0279442	14101_2	TRUE	reported	CNTFR	61.9813
CNTN1	rs1838343	12	40802428	T	C	0.4596	-0.2	1	1.15e-127	0.00832059	2974_61	TRUE	reported	CNTN1	577.766
CNTN1	rs10879122	12	40745433	T	C	0.1517	-0.14	1	5.75e-13	0.0194278	2974_61	TRUE	reported	CNTN1	51.929
CNTN2	rs2071533	1	205043070	T	G	0.097	0.96	0.98	1e-200	0.0249562	3296_92	TRUE	reported	CNTN2	1479.74
CNTN4	rs163352	3	3056357	G	C	0.1989	0.29	1	6.92e-156	0.0109025	3298_52	TRUE	reported	CNTN4	707.522
CNTN4	rs13071423	3	2098694	A	C	0.1878	0.26	1	2.29e-122	0.0110523	3298_52	TRUE	reported	CNTN4	553.402
CNTN5	rs10892747	11	99065109	A	G	0.308	0.13	1	1.05e-52	0.00850812	3299_29	TRUE	reported	CNTN5	233.464
CNTN5	rs888598	11	99992101	T	A	0.4556	-0.09	1	6.61e-26	0.00855085	3299_29	TRUE	reported	CNTN5	110.781
CNTNAP2	rs2462603	7	146116762	A	G	0.4984	0.11	1	8.32e-46	0.00774279	6965_19	TRUE	reported	CNTNAP2	201.832
COCH	rs28400019	14	30874288	A	G	0.1195	0.44	1	1e-200	0.0129702	7227_75	TRUE	reported	COCH	1150.84
COL10A1	rs9488842	6	116123005	C	A	0.2672	-0.25	1	3.89e-180	0.00873543	15653_9	TRUE	reported	COL10A1	819.051
COL15A1	rs13296166	9	99049790	A	G	0.1018	0.22	1	2.29e-58	0.013659	8974_172	TRUE	reported	COL15A1	259.424
COL18A1	rs12483377	21	45511195	A	G	0.072	-0.18	1	1.91e-29	0.0159756	2201_17	TRUE	reported	COL18A1	126.95
COL1A1	rs8066653	17	50237339	T	A	0.2584	-0.06	1	1.45e-12	0.00847502	11140_56	TRUE	reported	COL1A1	50.1211
COL2A1	rs10875723	12	48023754	G	A	0.3488	-0.7	1	1e-200	0.0181972	18875_125	TRUE	reported	COL2A1	1479.74
COL3A1	rs72914144	2	189377017	T	C	0.183	0.08	1	1.17e-12	0.0112545	18880_81	TRUE	reported	COL3A1	50.5278
COL6A1	rs1053312	21	46003475	A	G	0.3526	-1.23	1	1e-200	0.0319751	16828_8	TRUE	reported	COL6A1	1479.74
COL6A1	rs62215496	21	45982420	T	C	0.1779	-0.07	1	1.35e-13	0.00945785	16828_8	TRUE	reported	COL6A1	54.7787
COL6A2	rs35548026	21	46132295	A	G	0.0933	-0.39	1	2.45e-172	0.0139359	16753_46	TRUE	reported	COL6A2	783.176
COL6A2	rs148337125	21	46132608	G	T	0.0473	0.32	1	2.88e-63	0.0190589	16753_46	TRUE	reported	COL6A2	281.907
COL6A2	rs35881321	21	46112542	A	G	0.0208	0.36	0.99	6.31e-37	0.0283578	16753_46	TRUE	reported	COL6A2	161.161
COL6A3	rs2646260	2	237369152	G	A	0.3155	-0.14	1	7.41e-62	0.00843562	10511_10	TRUE	reported	COL6A3	275.437
COL6A3	rs11677932	2	237315312	A	G	0.2936	-0.07	1	1.51e-14	0.00910702	11196_31	TRUE	reported	COL6A3	59.0804
COL9A1	rs6923114	6	70237113	G	T	0.3349	0.07	1	2.51e-19	0.00778794	15466_30	TRUE	reported	COL9A1	80.7887
COLEC11	rs6542680	2	3592552	C	T	0.1836	0.86	1	1e-200	0.0223566	4430_44	TRUE	reported	COLEC11	1479.74
COLEC12	rs2846666	18	469797	C	A	0.2416	-0.16	1	6.76e-56	0.0101581	5457_5	TRUE	reported	COLEC12	248.094
COLGALT1	rs4808666	19	17557324	T	C	0.4465	-0.13	1	3.39e-58	0.00808336	5638_23	TRUE	reported	COLGALT1	258.644
COMP	rs12974746	19	18795739	G	A	0.0379	-0.54	1	1.62e-134	0.0218773	8043_153	TRUE	reported	COMP	609.259
COMP	rs145122962	19	18795828	T	C	0.0157	-0.22	1	2.29e-11	0.0329037	8043_153	TRUE	reported	COMP	44.7049
CPA4	rs34587586	7	130298758	T	G	0.3453	-1.2	1	1e-200	0.0311952	9267_2	TRUE	reported	CPA4	1479.74
CPB1	rs2291671	3	148840660	A	G	0.249	0.24	1	1.15e-132	0.00979182	15375_49	TRUE	reported	CPB1	600.753
CPB2	rs9534312	13	46076084	C	T	0.3402	0.5	1	1e-200	0.012998	3518_54	TRUE	reported	CPB2	1479.74
CPLX1	rs7687101	4	818891	T	G	0.433	0.06	1	1.35e-12	0.00846359	18332_17	TRUE	reported	CPLX1	50.2567
CPLX2	rs76735111	5	175960203	A	T	0.2143	0.06	0.99	5.5e-11	0.00915073	15321_8	TRUE	reported	CPLX2	42.9924
CPM	rs1908671	12	69039624	C	G	0.2931	-0.1	1	4.79e-29	0.00893991	9416_77	TRUE	reported	CPM	125.122
CPN2	rs3732477	3	194341790	T	C	0.2299	-0.5	1	1e-200	0.012998	6415_90	TRUE	reported	CPN2	1479.74
CPN2	rs1466733	3	194400269	G	A	0.2322	0.11	1	9.77e-30	0.00971229	6415_90	TRUE	reported	CPN2	128.275
CPNE1	rs143646210	20	35612055	A	G	0.0957	-1.08	1	1e-200	0.0280757	5346_24	TRUE	reported	CPNE1	1479.74
CPOX	rs1461161	3	98565439	T	C	0.472	-0.13	1	2.57e-58	0.00807477	18241_18	TRUE	reported	CPOX	259.195
CPQ	rs10107707	8	97025855	T	C	0.0356	0.46	1	9.77e-99	0.021811	9394_19	TRUE	reported	CPQ	444.799
CPQ	rs2704248	8	96645187	C	G	0.0393	-0.19	1	1.48e-21	0.0199237	9394_19	TRUE	reported	CPQ	90.9425
CPQ	rs62508627	8	97055588	C	G	0.0124	-0.32	1	1.62e-16	0.0388012	9394_19	TRUE	reported	CPQ	68.0159
CPXM1	rs41310169	20	2796329	T	C	0.0174	-0.94	1	1e-200	0.0306305	6255_74	TRUE	reported	CPXM1	941.778
CPZ	rs13127468	4	8597931	A	C	0.4243	-0.07	1	5.37e-17	0.00835493	6493_9	TRUE	reported	CPZ	70.1957
CR1	rs10863341	1	207499739	A	T	0.26	-0.2	1	1.05e-94	0.00968682	19556_12	TRUE	reported	CR1	426.283
CR2	rs61240730	1	207450585	C	T	0.1419	-0.25	1	3.02e-94	0.0121387	15570_99	TRUE	reported	CR2	424.169
CRABP2	rs67794440	1	156708499	C	A	0.365	-0.12	1	9.55e-13	0.0168142	11696_7	TRUE	reported	CRABP2	50.9345
CRADD	rs60169972	12	93837506	C	G	0.1731	-0.07	1	9.77e-11	0.0108184	15322_35	TRUE	reported	CRADD	41.8665
CRAT	rs6478861	9	129092024	C	T	0.3161	-0.09	1	1.17e-25	0.00859523	12637_7	TRUE	reported	CRAT	109.64
CREB3L4	rs6671362	1	153971312	G	A	0.4572	0.2	1	2.63e-136	0.00804851	11308_8	TRUE	reported	CREB3L4	617.489
CREG1	rs7513428	1	167546035	T	C	0.1535	0.22	1	2.24e-82	0.0114428	9357_4	TRUE	reported	CREG1	369.643
CRELD1	rs2270894	3	9933702	G	C	0.2409	0.46	1	1e-200	0.0119582	7628_40	TRUE	reported	CRELD1	1479.74
CRHBP	rs59271908	5	76945507	C	T	0.0312	-0.5	1	7.76e-99	0.0236954	6039_24	TRUE	reported	CRHBP	445.259
CRISP2	rs555247	6	49742392	A	G	0.4941	0.56	1	1e-200	0.0145578	9282_12	TRUE	reported	CRISP2	1479.74
CRISP2	rs9381797	6	49556733	T	C	0.4571	-0.08	1	8.32e-21	0.00855109	9282_12	TRUE	reported	CRISP2	87.5261
CRISPLD2	rs8057431	16	84806348	C	A	0.3366	-0.23	1	4.9e-147	0.0089068	5691_2	TRUE	reported	CRISPLD2	666.825
CRISPLD2	rs72799568	16	84868877	T	A	0.0594	-0.33	1	1.17e-77	0.0176907	5691_2	TRUE	reported	CRISPLD2	347.966
CRKL	rs117003805	22	20951558	G	A	0.009	-0.31	1	2.88e-13	0.0424675	9877_28	TRUE	reported	CRKL	53.2857
CRLF1	rs7246833	19	18604272	G	C	0.2157	0.26	1	6.17e-164	0.00952859	14747_9	TRUE	reported	CRLF1	744.543
CRNN	rs10494275	1	152419091	A	G	0.0813	-0.23	1	5.13e-59	0.0141984	17738_7	TRUE	reported	CRNN	262.406
CROT	rs31658	7	87409825	T	C	0.1361	-0.55	1	1e-200	0.0142978	13929_27	TRUE	reported	CROT	1479.74
CRP	rs1800947	1	159713648	G	C	0.0624	-0.18	1	1.29e-26	0.0168569	4337_49	TRUE	reported	CRP	114.023
CRTAC1	rs684225	10	97882605	A	C	0.4852	-0.35	1	1e-200	0.00909861	5632_6	TRUE	reported	CRTAC1	1479.74
CRTAM	rs67366392	11	122872099	C	A	0.4362	-0.3	1	1e-200	0.00917444	7968_15	TRUE	reported	CRTAM	1069.26
CRYBB1	rs4822754	22	26616930	A	G	0.3933	0.17	1	2.4e-93	0.00829481	17751_68	TRUE	reported	CRYBB1	420.034
CRYGD	rs34570682	2	208114213	A	G	0.3343	-0.12	1	4.9e-44	0.00862168	12366_16	TRUE	reported	CRYGD	193.722
CRYZ	rs3819946	1	74710202	C	T	0.1456	0.71	1	1e-200	0.0184572	13983_27	TRUE	reported	CRYZ	1479.74
CSF1R	rs2237084	5	150085928	G	T	0.2374	0.14	1	3.63e-49	0.00949873	13682_47	TRUE	reported	CSF1R	217.233
CSF2RB	rs2239749	22	36935263	G	A	0.4427	-0.57	1	1e-200	0.0148177	10512_13	TRUE	reported	CSF2RB	1479.74
CSGALNACT2	rs2435382	10	43181651	T	A	0.3315	-0.12	1	6.61e-43	0.00873925	10772_21	TRUE	reported	CSGALNACT2	188.545
CSRP1	rs7527761	1	201491124	C	T	0.3174	-0.1	1	1.15e-27	0.00917402	15529_33	TRUE	reported	CSRP1	118.818
CST1	rs4260306	20	23749699	T	C	0.255	-0.56	1	1e-200	0.0145578	5459_33	TRUE	reported	CST1	1479.74
CST2	rs4260306	20	23749699	T	C	0.255	-0.55	1	1e-200	0.0142978	4324_33	TRUE	reported	CST2	1479.74
CST3	rs6114209	20	23641629	C	G	0.2104	-0.25	1	1.32e-138	0.00997558	2609_59	TRUE	reported	CST3	628.063
CST4	rs8121100	20	23695261	G	A	0.0934	-0.43	1	1e-200	0.0137613	14076_74	TRUE	reported	CST4	976.373
CST5	rs6036565	20	23874077	T	G	0.4299	0.37	1	1e-200	0.00961853	3803_10	TRUE	reported	CST5	1479.74
CST6	rs7128076	11	65992163	C	T	0.38	-0.09	1	1.86e-24	0.00881826	14711_27	TRUE	reported	CST6	104.164
CST7	rs142751091	20	24926225	G	C	0.238	-0.68	1	1e-200	0.0176773	3302_58	TRUE	reported	CST7	1479.74
CST7	rs41308619	20	25023069	C	A	0.0127	1.36	1	1e-200	0.035502	3302_58	TRUE	reported	CST7	1467.48
CTRB1	rs8051363	16	75221319	A	G	0.261	-0.41	1	1e-200	0.0106584	5671_1	TRUE	reported	CTRB1	1479.74
CTRB2	rs8048956	16	75221068	G	C	0.1972	0.86	1	1e-200	0.0223566	5648_28	TRUE	reported	CTRB2	1479.74
CTSB	rs2740592	8	11843744	G	A	0.2508	0.61	1	1e-200	0.0158576	8007_19	TRUE	reported	CTSB	1479.74
CTSD	rs55861089	11	1762527	G	A	0.1135	-0.33	1	1.38e-142	0.01298	5508_62	TRUE	reported	CTSD	646.363
CTSH	rs62013199	15	78937302	G	A	0.0925	0.48	1	1e-200	0.0124781	8465_52	TRUE	reported	CTSH	1479.74
CTSO	rs2334114	4	155935041	A	C	0.2289	-0.18	1	3.16e-75	0.00980802	9264_11	TRUE	reported	CTSO	336.808
CTSS	rs41271951	1	150764744	G	A	0.0891	-0.7	1	1e-200	0.0181972	3181_50	TRUE	reported	CTSS	1479.74
CTSV	rs117724680	9	97144183	C	T	0.0484	0.27	1	5.62e-47	0.0187575	3364_76	TRUE	reported	CTSV	207.194
CTSZ	rs56352943	20	59003365	G	A	0.131	0.11	1	3.8e-18	0.0126661	4971_1	TRUE	reported	CTSZ	75.4217
CX3CL1	rs62037084	16	57379748	T	C	0.0048	0.74	1	2.14e-36	0.0587347	2827_23	TRUE	reported	CX3CL1	158.735
CXCL1	rs2071425	4	73869527	G	A	0.1786	0.71	1	1e-200	0.0208725	2985_35	TRUE	reported	CXCL1	1157.09
CXCL10	rs6532086	4	76016125	A	G	0.4937	0.08	1	1.26e-21	0.00837426	4141_79	TRUE	reported	CXCL10	91.2614
CXCL11	rs10021313	4	76036090	C	T	0.0008	1.03	1	2.95e-12	0.147564	3038_9	TRUE	reported	CXCL11	48.7208
CXCL12	rs1023264	10	44398308	C	T	0.2583	0.14	1	7.08e-54	0.00905908	3516_60	TRUE	reported	CXCL12	238.829
CXCL12	rs266085	10	44378805	T	C	0.3223	0.06	1	2.63e-11	0.00900102	3516_60	TRUE	reported	CXCL12	44.4344
CXCL12	rs10793518	10	44015012	A	G	0.2233	-0.08	1	2.09e-14	0.0104643	9278_9	TRUE	reported	CXCL12	58.4462
CXCL12	rs7918194	10	44606972	T	C	0.4577	-0.06	1	1.02e-11	0.0088194	9278_9	TRUE	reported	CXCL12	46.2834
CXCL12	rs10900029	10	44366772	A	G	0.2198	-0.07	1	1.95e-11	0.0104326	9278_9	TRUE	reported	CXCL12	45.0205
CXCL16	rs35383686	17	4720161	A	G	0.2314	-0.18	1	3.63e-73	0.0099487	2436_49	TRUE	reported	CXCL16	327.35
CXCL5	rs352045	4	73998970	T	G	0.1532	0.2	1	2.75e-73	0.0110448	2979_8	TRUE	reported	CXCL5	327.901
CXCL6	rs16850073	4	73838282	T	C	0.3885	0.65	1	1e-200	0.0168974	3495_15	TRUE	reported	CXCL6	1479.74
CYB5A	rs17806420	18	74316132	T	C	0.1905	-0.1	1	7.59e-24	0.00993162	11287_14	TRUE	reported	CYB5A	101.382
CYB5R2	rs6578882	11	7578160	A	C	0.3522	-0.14	1	1.17e-60	0.00852122	19143_38	TRUE	reported	CYB5R2	269.931
CYTL1	rs11722554	4	5015156	A	G	0.0231	-0.66	1	1.29e-132	0.0269326	8402_22	TRUE	reported	CYTL1	600.523
DAPK2	rs34772505	15	63984573	T	C	0.4174	0.26	1	1e-200	0.0081276	4355_13	TRUE	reported	DAPK2	1023.34
DARS	rs72970243	2	135726662	A	G	0.0865	0.11	1	7.94e-14	0.0147231	12675_14	TRUE	reported	DARS	55.8197
DARS2	rs141298312	1	173839539	A	G	0.0299	-0.24	1	2.45e-25	0.0230748	12395_86	TRUE	reported	DARS2	108.18
DBI	rs62157028	2	119387010	C	T	0.264	0.08	1	1.38e-16	0.0096777	16919_1	TRUE	reported	DBI	68.3337
DBNL	rs56665454	7	44037871	T	C	0.3552	0.07	1	1.91e-17	0.00823586	4978_54	TRUE	reported	DBNL	72.2401
DCI	rs11541763	16	2251519	C	G	0.1648	-0.19	1	4.37e-70	0.0107358	19367_34	TRUE	reported	DCI	313.21
DCLK1	rs1926318	13	36070005	T	C	0.2111	0.22	1	6.76e-108	0.00997025	17156_72	TRUE	reported	DCLK1	486.892
DCTD	rs2603350	4	183030757	G	A	0.3727	0.08	1	1.7e-23	0.00800859	17756_69	TRUE	reported	DCTD	99.7855
DCTPP1	rs11640950	16	30414680	A	T	0.2357	-0.06	1	6.92e-10	0.00972771	4314_12	TRUE	reported	DCTPP1	38.0435
DCXR	rs113680823	17	82037444	G	A	0.1779	0.12	1	4.68e-28	0.0109272	17758_79	TRUE	reported	DCXR	120.599
DDOST	rs818194	1	20605335	A	T	0.2268	-0.06	1	3.98e-11	0.00908433	17161_1	TRUE	reported	DDOST	43.6231
DDT	rs41277305	22	24005171	C	A	0.0348	0.34	1	2.04e-52	0.0223157	19237_17	TRUE	reported	DDT	232.134
DDX19A	rs61757207	16	70324592	G	A	0.0084	-0.3	1	6.61e-12	0.0436941	18813_15	TRUE	reported	DDX19A	47.1407
DDX19B	rs61757207	16	70324592	G	A	0.0084	-0.29	1	3.89e-11	0.0438849	5460_60	TRUE	reported	DDX19B	43.6682
DDX58	rs141679323	9	32526279	C	A	0.0164	0.26	1	3.72e-17	0.0308732	12382_2	TRUE	reported	DDX58	70.9225
DECR2	rs4984667	16	411697	T	C	0.4576	-0.23	1	1.1e-71	0.0128463	18343_10	TRUE	reported	DECR2	320.555
DEFA5	rs7839771	8	7055504	T	C	0.0177	-0.3	1	1.29e-20	0.0322263	16785_45	TRUE	reported	DEFA5	86.6608
DEFB1	rs5743454	8	6875375	C	T	0.0347	-0.45	1	1.12e-90	0.0222847	6629_3	TRUE	reported	DEFB1	407.768
DEFB104A	rs2740124	8	7830407	G	C	0.4557	0.22	0.93	1.26e-154	0.00830498	5763_67	TRUE	reported	DEFB104A	701.728
DEFB4A	rs372478398	8	7894241	A	G	0.12	0.23	0.95	1.58e-50	0.0153858	13397_88	TRUE	reported	DEFB4A	223.468
DEFB4A	rs7838279	8	8512751	A	G	0.0118	-0.32	1	5.62e-18	0.0370372	13397_88	TRUE	reported	DEFB4A	74.6489
DGCR14	rs715544	22	19146092	A	G	0.0547	-0.18	1	2.09e-24	0.0176559	11356_19	TRUE	reported	DGCR14	103.936
DHX58	rs28459794	17	42166278	G	A	0.1003	-0.09	1	6.92e-11	0.0137986	14012_17	TRUE	reported	DHX58	42.5419
DKK1	rs6480949	10	52675662	T	C	0.1204	0.1	1	2.29e-16	0.0121865	3535_84	TRUE	reported	DKK1	67.3349
DKK1	rs1159798	10	52652733	A	C	0.211	-0.06	1	1.51e-10	0.00936914	3535_84	TRUE	reported	DKK1	41.0112
DKK3	rs11022114	11	12017327	A	G	0.3333	0.33	1	1e-200	0.00865418	3607_71	TRUE	reported	DKK3	1454.04
DLD	rs145670503	7	107915609	A	G	0.0028	-0.52	1	3.16e-12	0.0746021	15527_90	TRUE	reported	DLD	48.5853
DLK1	rs12881545	14	100709875	G	C	0.3898	-0.45	1	1e-200	0.0116982	6373_54	TRUE	reported	DLK1	1479.74
DLK1	rs12881545	14	100709875	G	C	0.3898	-0.44	1	1e-200	0.0114383	6496_60	TRUE	reported	DLK1	1479.74
DLK2	rs2125739	6	43445127	C	T	0.2469	-0.18	1	3.09e-85	0.00920023	9359_9	TRUE	reported	DLK2	382.779
DLL1	rs9356631	6	170278382	G	A	0.417	0.1	1	7.94e-32	0.00851785	5349_69	TRUE	reported	DLL1	137.829
DLL4	rs35748882	15	40935116	T	C	0.0235	0.18	1	5.01e-12	0.0260672	3305_6	TRUE	reported	DLL4	47.6823
DNAJB1	rs11085896	19	14541074	A	C	0.4155	0.05	1	1.86e-10	0.00784646	3852_19	TRUE	reported	DNAJB1	40.6063
DNAJB12	rs9416018	10	72340884	G	A	0.3315	0.08	1	7.08e-22	0.00832248	8006_12	TRUE	reported	DNAJB12	92.4006
DNAJB14	rs55797991	4	99850238	T	C	0.1233	-0.08	1	3.02e-12	0.0114666	8053_16	TRUE	reported	DNAJB14	48.6756
DNAJB4	rs6699769	1	78038580	G	A	0.1848	-0.19	1	1.32e-77	0.0101889	18884_22	TRUE	reported	DNAJB4	347.737
DNAJB6	rs12668458	7	157352780	C	T	0.4385	0.05	1	2.75e-10	0.0079214	11606_22	TRUE	reported	DNAJB6	39.8416
DNAJB9	rs61749953	7	108571730	A	G	0.0129	-0.32	1	2e-18	0.0365399	11214_40	TRUE	reported	DNAJB9	76.6948
DNAJC10	rs559486433	2	182854317	C	T	0.0043	-0.81	1	8.71e-43	0.0590761	8297_8	TRUE	reported	DNAJC10	187.995
DNAJC17	rs79709714	15	40776573	G	T	0.0524	-0.28	1	1.07e-53	0.0181496	14655_1	TRUE	reported	DNAJC17	238.004
DNER	rs62193248	2	229732201	T	A	0.3405	-0.18	1	6.31e-101	0.00843981	9769_48	TRUE	reported	DNER	454.862
DNER	rs9646889	2	229657412	A	G	0.4777	0.07	1	9.33e-19	0.00791602	9769_48	TRUE	reported	DNER	78.1956
DOK2	rs758108814	8	21913703	A	C	0.0019	-0.99	1	4.79e-27	0.0919247	19578_19	TRUE	reported	DOK2	115.986
DPEP1	rs258341	16	89624734	T	C	0.3619	-0.48	1	1e-200	0.0124781	8794_13	TRUE	reported	DPEP1	1479.74
DPEP2	rs8059305	16	68002763	C	A	0.1141	0.21	1	2.4e-60	0.0128156	8327_26	TRUE	reported	DPEP2	268.508
DPP7	rs10747049	9	137114298	G	C	0.2361	-0.48	1	1e-200	0.0124781	8346_9	TRUE	reported	DPP7	1479.74
DPT	rs1018454	1	168728523	A	C	0.4485	-0.34	1	1e-200	0.00883865	4979_34	TRUE	reported	DPT	1479.74
DPT	rs141588269	1	168843543	T	C	0.0261	0.24	1	4.9e-20	0.026183	4979_34	TRUE	reported	DPT	84.0201
DPY30	rs221205	2	31861868	T	C	0.1152	0.1	1	1.35e-16	0.0120931	13943_38	TRUE	reported	DPY30	68.3792
DSC2	rs772996918	18	31102239	A	T	0.0007	-1.61	0.97	5.25e-29	0.144038	13126_52	TRUE	reported	DSC2	124.939
DSCAM	rs78111814	21	40688572	C	T	0.0581	0.33	1	7.24e-81	0.0173275	9175_48	TRUE	reported	DSCAM	362.708
DSG2	rs9304098	18	31503667	T	G	0.4542	-0.19	1	1.58e-119	0.00817367	9484_75	TRUE	reported	DSG2	540.347
DSG2	rs147145691	18	31526091	T	C	0.0225	-0.32	1	5.5e-31	0.027645	9484_75	TRUE	reported	DSG2	133.988
DTD1	rs6081231	20	18590320	A	G	0.3493	-0.2	1	1.7e-128	0.00829325	19194_9	TRUE	reported	DTD1	581.582
DTD2	rs56183134	14	31438588	C	T	0.1111	-0.16	1	6.31e-34	0.0131772	18280_29	TRUE	reported	DTD2	147.433
DTD2	rs150554078	14	30929922	G	A	0.0033	-0.48	1	1.29e-11	0.0709015	18280_29	TRUE	reported	DTD2	45.8323
DTYMK	rs144303868	2	241680143	C	G	0.0601	0.16	1	6.92e-20	0.0175267	19504_22	TRUE	reported	DTYMK	83.3373
DUSP13	rs145951301	10	75094854	G	A	0.005	1.22	0.99	8.91e-100	0.0575384	6525_17	TRUE	reported	DUSP13	449.578
DUT	rs919129	15	48383030	G	A	0.138	-0.08	1	1.12e-12	0.0112444	9995_6	TRUE	reported	DUT	50.6182
DYNLL2	rs7225351	17	58077650	G	A	0.3346	-0.06	1	1.17e-10	0.0093131	11493_169	TRUE	reported	DYNLL2	41.5063
EBI3	rs353696	19	4242508	C	T	0.2755	-1.12	1	1e-200	0.0291156	10851_77	TRUE	reported	EBI3	1479.74
ECH1	rs2229259	19	38816463	T	C	0.0877	0.45	1	1e-200	0.0138607	12662_82	TRUE	reported	ECH1	1054.03
ECHS1	rs10466126	10	133373302	A	G	0.2527	0.06	1	9.12e-11	0.00925803	17787_1	TRUE	reported	ECHS1	42.0016
ECI2	rs634698	6	4114013	A	T	0.2904	-0.43	1	1e-200	0.0111783	12859_33	TRUE	reported	ECI2	1479.74
ECM1	rs3737240	1	150510879	T	C	0.3406	-0.67	1	1e-200	0.0174173	3366_51	TRUE	reported	ECM1	1479.74
EDAR	rs4676225	2	108993309	G	A	0.2792	-0.28	1	1e-200	0.00911996	2977_7	TRUE	reported	EDAR	942.606
EDIL3	rs10434639	5	83914528	G	A	0.353	-0.06	1	8.51e-14	0.00804056	9360_33	TRUE	reported	EDIL3	55.6839
EFEMP1	rs1346790	2	55864736	T	C	0.2617	0.11	1	1.35e-33	0.00910604	8480_29	TRUE	reported	EFEMP1	145.924
EFNA3	rs67333363	1	155085570	G	A	0.0869	-0.09	1	2.51e-10	0.0142264	14153_8	TRUE	reported	EFNA3	40.0215
EFNA4	rs143886639	1	155066965	A	C	0.0002	-2.21	0.99	5.01e-11	0.336348	2614_28	TRUE	reported	EFNA4	43.1726
EFNA5	rs11242627	5	107115899	T	A	0.4614	-0.07	1	1.38e-17	0.00819983	2615_60	TRUE	reported	EFNA5	72.8763
EFNB2	rs2774201	13	106923163	C	T	0.3735	0.06	1	1.32e-12	0.00845978	14131_37	TRUE	reported	EFNB2	50.3018
EGF	rs4698801	4	109961320	A	C	0.3356	0.1	1	1.82e-30	0.00871672	5509_7	TRUE	reported	EGF	131.611
EGFLAM	rs113400125	5	38406149	T	C	0.0265	0.69	0.99	1.07e-149	0.0264787	12338_27	TRUE	reported	EGFLAM	679.057
EGFLAM	rs2589775	5	38381304	G	A	0.1893	-0.16	1	6.76e-51	0.0106628	12338_27	TRUE	reported	EGFLAM	225.164
EGFR	rs13244925	7	55124563	A	C	0.4168	0.1	1	1.58e-34	0.00816012	2677_1	TRUE	reported	EGFR	150.178
EGFR	rs11977388	7	55164553	C	T	0.2355	0.09	1	1.95e-20	0.00971392	2677_1	TRUE	reported	EGFR	85.8412
EGLN1	rs1339891	1	231420649	T	C	0.1336	0.11	1	1.17e-17	0.0128574	9901_28	TRUE	reported	EGLN1	73.1944
EIF1AD	rs72930984	11	66011451	T	C	0.0212	0.63	1	3.09e-118	0.0272521	13545_97	TRUE	reported	EIF1AD	534.417
ELANE	rs10409474	19	850733	G	C	0.1391	0.45	1	1e-200	0.0123346	13671_40	TRUE	reported	ELANE	1330.98
ELMO1	rs7782999	7	37407090	T	A	0.1828	-0.1	1	3.72e-25	0.00965122	12764_3	TRUE	reported	ELMO1	107.358
ELMO1	rs11767227	7	37433195	G	C	0.2701	-0.07	1	5.13e-16	0.00863301	12764_3	TRUE	reported	ELMO1	65.7463
EMILIN3	rs61739314	20	41361737	C	G	0.0386	-0.67	1	1e-200	0.0214755	8773_172	TRUE	reported	EMILIN3	973.337
ENDOU	rs553304894	12	47696841	A	G	0.0036	0.47	1	2.24e-12	0.0669636	5656_53	TRUE	reported	ENDOU	49.2628
ENG	rs11794565	9	127838998	T	C	0.4398	0.15	1	1.05e-73	0.00825937	4908_6	TRUE	reported	ENG	329.829
ENGASE	rs56107536	17	79074958	A	C	0.1368	0.61	1	1e-200	0.0158576	16781_2	TRUE	reported	ENGASE	1479.74
ENO1	rs11544513	1	8866415	T	G	0.0052	-0.33	1	3.98e-10	0.0527598	11105_171	TRUE	reported	ENO1	39.1221
ENO2	rs747276849	12	6921629	T	C	0.0023	-0.64	1	1.29e-11	0.0945354	10339_48	TRUE	reported	ENO2	45.8323
ENO3	rs238238	17	4953081	A	G	0.3307	0.33	1	1e-200	0.00857869	16616_137	TRUE	reported	ENO3	1479.74
ENPEP	rs11735606	4	110517862	G	C	0.2888	0.4	1	1e-200	0.0103984	15558_63	TRUE	reported	ENPEP	1479.74
ENPP2	rs1433948	8	119694004	C	A	0.4227	-0.11	1	9.55e-37	0.00868712	16892_23	TRUE	reported	ENPP2	160.337
ENPP5	rs1047153	6	46161008	C	T	0.34	0.72	1	1e-200	0.0187171	6556_5	TRUE	reported	ENPP5	1479.74
ENPP6	rs78293932	4	184217948	T	C	0.0271	0.17	1	3.72e-12	0.0244689	15579_26	TRUE	reported	ENPP6	48.2692
ENPP7	rs11868696	17	79732608	G	A	0.3965	0.91	1	1e-200	0.0236564	4435_66	TRUE	reported	ENPP7	1479.74
ENTHD2	rs61745945	17	81231621	A	G	0.0223	-0.22	1	2.45e-16	0.0268375	7947_19	TRUE	reported	ENTHD2	67.1987
ENTPD5	rs113768127	14	74001136	C	T	0.0547	-0.91	1	1e-200	0.0236564	4437_56	TRUE	reported	ENTPD5	1479.74
ENTPD6	rs6050446	20	25214873	A	G	0.0316	-0.34	1	2.29e-47	0.0235193	8932_1	TRUE	reported	ENTPD6	208.982
EPB41	rs204074	1	28865051	C	T	0.1135	-0.1	1	5.62e-15	0.0128006	4706_17	TRUE	reported	EPB41	61.0292
EPHA1	rs4725617	7	143400007	A	G	0.101	-1.2	1	1e-200	0.0311952	3431_54	TRUE	reported	EPHA1	1479.74
EPHA10	rs12074120	1	37731729	G	T	0.2725	0.08	1	1.12e-18	0.009068	5076_53	TRUE	reported	EPHA10	77.8318
EPHA2	rs36086195	1	16184399	C	T	0.43	0.14	1	1.29e-62	0.00838272	4834_61	TRUE	reported	EPHA2	278.924
EPHA4	rs9758	2	221418280	T	A	0.4352	0.11	1	4.37e-41	0.00819418	16288_17	TRUE	reported	EPHA4	180.208
EPHA5	rs9790818	4	65394169	C	A	0.1392	0.07	1	5.37e-10	0.011276	3806_55	TRUE	reported	EPHA5	38.5378
EPHB1	rs185257	3	134953443	A	C	0.4766	0.28	1	1e-200	0.00801519	17680_12	TRUE	reported	EPHB1	1220.36
EPHB2	rs6686906	1	22829631	A	G	0.381	0.06	1	1.82e-14	0.00783007	8225_86	TRUE	reported	EPHB2	58.718
EPHB4	rs314366	7	100818887	G	A	0.4914	-0.11	1	7.24e-42	0.00811415	15530_33	TRUE	reported	EPHB4	183.781
EPO	rs221790	7	100680659	G	C	0.4104	-0.07	1	8.13e-17	0.00840401	5813_58	TRUE	reported	EPO	69.3782
ERAP1	rs17482078	5	96783162	T	C	0.2204	-0.83	1	1e-200	0.0215767	4964_67	TRUE	reported	ERAP1	1479.74
ERAP1	rs1021717	5	96704191	T	G	0.0202	0.2	1	2.63e-19	0.0222638	4964_67	TRUE	reported	ERAP1	80.6977
ERAP2	rs17408150	5	96903554	A	T	0.0651	-0.94	1	1e-200	0.0244363	8960_3	TRUE	reported	ERAP2	1479.74
ERBB3	rs773116	12	56092375	A	G	0.4847	-0.11	1	6.17e-41	0.00820985	2617_56	TRUE	reported	ERBB3	179.521
ERO1LB	rs2477599	1	236249930	T	A	0.4212	0.17	1	1.62e-93	0.00828711	7994_41	TRUE	reported	ERO1LB	420.815
ESAM	rs12792040	11	124754254	A	G	0.0963	-0.28	1	5.62e-92	0.0137656	7841_84	TRUE	reported	ESAM	413.74
ESD	rs2298087	13	46777268	C	T	0.0896	-0.36	1	1.02e-147	0.0139085	4984_83	TRUE	reported	ESD	669.952
ESM1	rs4242051	5	54902947	T	C	0.2411	-0.15	1	2.04e-55	0.00956575	3805_16	TRUE	reported	ESM1	245.892
ESM1	rs1848502	5	55026648	G	C	0.2716	-0.11	1	2.24e-31	0.00944036	3805_16	TRUE	reported	ESM1	135.771
ETFA	rs78185702	15	76317894	T	C	0.1124	0.09	1	7.41e-12	0.0131397	17435_43	TRUE	reported	ETFA	46.9151
EVA1C	rs34028712	21	32513268	C	T	0.4126	0.07	1	6.76e-18	0.0081217	8877_22	TRUE	reported	EVA1C	74.2852
EVL	rs11621340	14	100060323	C	T	0.2991	-0.06	0.97	2.75e-13	0.00821254	11656_110	TRUE	reported	EVL	53.3761
F10	rs3211717	13	113122635	A	C	0.4189	-0.1	1	1.74e-33	0.00829253	3077_66	TRUE	reported	F10	145.421
F10	rs7335409	13	113155872	T	C	0.1505	-0.15	1	2.69e-39	0.011437	4878_3	TRUE	reported	F10	172.011
F11	rs2289252	4	186286227	T	C	0.3886	0.33	1	1e-200	0.00857869	2190_55	TRUE	reported	F11	1479.74
F13B	rs1412635	1	197053918	A	G	0.4709	-0.34	1	1e-200	0.00883865	5658_64	TRUE	reported	F13B	1479.74
F13B	rs34331968	1	196690623	C	T	0.4635	-0.08	1	7.08e-19	0.00901547	5658_64	TRUE	reported	F13B	78.7415
F2	rs3136516	11	46739206	G	A	0.4379	0.11	1	4.68e-41	0.00819731	4157_2	TRUE	reported	F2	180.071
F2	rs3136516	11	46739206	G	A	0.4379	0.1	1	1.17e-34	0.00814401	5316_54	TRUE	reported	F2	150.773
F5	rs61808983	1	169505159	T	C	0.0717	-0.65	1	1e-200	0.0168974	4906_35	TRUE	reported	F5	1479.74
F5	rs6678795	1	169564028	A	G	0.4422	-0.13	1	1.66e-61	0.00785601	4906_35	TRUE	reported	F5	273.831
F7	rs6046	13	113118845	A	G	0.1125	-1.25	1	1e-200	0.032495	3184_25	TRUE	reported	F7	1479.74
FABP1	rs2241883	2	88124547	C	T	0.3254	-0.11	1	4.07e-37	0.0086416	11516_7	TRUE	reported	FABP1	162.031
FABP2	rs200419757	4	119426406	T	G	0.2472	0.06	0.97	8.32e-11	0.00923824	15385_116	TRUE	reported	FABP2	42.1817
FAH	rs11555096	15	80180184	T	C	0.0231	-1.48	1	1e-200	0.0384741	11424_4	TRUE	reported	FAH	1479.74
FAHD1	rs763946139	16	1526754	C	G	0.0044	-1	1	8.32e-62	0.0602795	17819_30	TRUE	reported	FAHD1	275.207
FAIM	rs641320	3	138629115	A	G	0.0884	-0.56	1	1e-200	0.0145578	16594_44	TRUE	reported	FAIM	1479.74
FAIM3	rs72758947	1	206913708	G	A	0.1613	-0.16	1	6.03e-43	0.0116467	6574_11	TRUE	reported	FAIM3	188.728
FAM151A	rs7545297	1	54631647	A	G	0.3261	0.32	1	1e-200	0.00916471	7856_51	TRUE	reported	FAM151A	1219.17
FAM171A1	rs138799489	10	15254801	T	G	0.0051	0.64	1	2.34e-30	0.0558939	5610_32	TRUE	reported	FAM171A1	131.109
FAM171B	rs1123176	2	186742744	C	T	0.1566	-0.19	1	8.71e-67	0.0110053	8786_6	TRUE	reported	FAM171B	298.062
FAM172A	rs13165400	5	93755721	A	G	0.0957	0.1	1	1.35e-12	0.014106	5615_62	TRUE	reported	FAM172A	50.2567
FAM177A1	rs8006935	14	35064744	G	A	0.3201	0.08	1	4.9e-16	0.00985949	8039_41	TRUE	reported	FAM177A1	65.8371
FAM19A5	rs133688	22	48371876	G	A	0.2661	-0.05	1	1.32e-09	0.00824381	5609_92	TRUE	reported	FAM19A5	36.7861
FAM20A	rs573431210	17	69280242	G	T	0.0227	0.27	1	6.17e-23	0.0273816	6433_57	TRUE	reported	FAM20A	97.2321
FAM20B	rs67498652	1	179026365	T	G	0.3794	0.09	1	3.47e-26	0.00850194	7198_197	TRUE	reported	FAM20B	112.06
FAM213A	rs10887871	10	80436305	G	A	0.4421	-0.09	1	4.57e-32	0.00763572	13423_94	TRUE	reported	FAM213A	138.926
FAM3B	rs60265870	21	41345040	A	G	0.0468	-0.55	1	6.76e-182	0.0191237	5618_50	TRUE	reported	FAM3B	827.147
FAM3B	rs2838012	21	41322943	A	G	0.0485	-0.5	1	5.37e-142	0.0197081	9177_6	TRUE	reported	FAM3B	643.651
FAM3B	rs118132670	21	41346912	A	C	0.0529	-0.26	1	2.95e-47	0.0180071	9177_6	TRUE	reported	FAM3B	208.478
FAM3D	rs12493131	3	58664251	T	G	0.0747	-0.45	1	2.45e-197	0.0150153	13102_1	TRUE	reported	FAM3D	898.168
FAM3D	rs9862196	3	58630443	C	T	0.2162	-0.08	1	3.02e-16	0.00978889	13102_1	TRUE	reported	FAM3D	66.7902
FAM49B	rs6470800	8	130088714	G	T	0.4435	0.05	1	6.61e-10	0.00809687	19176_27	TRUE	reported	FAM49B	38.1334
FAP	rs78722278	2	162219117	G	A	0.0296	0.29	1	5.89e-33	0.0242513	5029_3	TRUE	reported	FAP	142.996
FAP	rs76713183	2	162197789	C	A	0.0304	-0.2	1	1.17e-16	0.0241382	5029_3	TRUE	reported	FAP	68.6516
FAS	rs7911226	10	89009208	G	A	0.2845	-0.24	1	1.05e-152	0.00911751	5392_73	TRUE	reported	FAS	692.898
FAS	rs7911226	10	89009208	G	A	0.2845	-0.25	1	2.45e-167	0.00906738	9459_7	TRUE	reported	FAS	760.18
FASN	rs62078747	17	82097330	C	G	0.3921	0.15	1	6.46e-75	0.00819067	8403_18	TRUE	reported	FASN	335.385
FBLN1	rs1040402	22	45451084	A	G	0.1909	-0.16	1	7.94e-54	0.0103582	6470_19	TRUE	reported	FBLN1	238.6
FBLN1	rs136743	22	45532866	C	A	0.4453	0.06	1	1.45e-14	0.00780004	6470_19	TRUE	reported	FBLN1	59.1711
FBLN5	rs2430349	14	91882631	A	G	0.2672	0.08	1	7.08e-20	0.00876575	15585_304	TRUE	reported	FBLN5	83.2918
FBP1	rs2460137	9	94579214	T	C	0.0696	-0.18	1	6.61e-32	0.0153118	7206_20	TRUE	reported	FBP1	138.195
FBP2	rs573212	9	94587384	C	G	0.1123	-0.2	1	3.8e-56	0.0126684	9867_23	TRUE	reported	FBP2	249.241
FCER2	rs2277989	19	7696926	G	A	0.4499	-0.27	1	1e-200	0.00855402	3291_30	TRUE	reported	FCER2	996.293
FCER2	rs12980031	19	7699550	G	T	0.2435	0.29	1	5.01e-188	0.0099158	3291_30	TRUE	reported	FCER2	855.343
FCGR2A	rs1801274	1	161509955	A	G	0.4405	-1.24	1	1e-200	0.0322351	3309_2	TRUE	reported	FCGR2A	1479.74
FCGR2A	rs115264949	1	161532142	A	G	0.0259	0.16	1	9.55e-13	0.0224189	3309_2	TRUE	reported	FCGR2A	50.9345
FCGR2B	rs1801274	1	161509955	A	G	0.4405	-0.49	1	1e-200	0.0127381	3310_62	TRUE	reported	FCGR2B	1479.74
FCGR3A	rs1674779	1	161589994	A	G	0.2158	-0.08	0.97	6.31e-15	0.0102596	15388_24	TRUE	reported	FCGR3A	60.8026
FCGR3B	rs2099684	1	161530340	G	A	0.3089	0.41	1	1e-200	0.0106584	3311_27	TRUE	reported	FCGR3B	1479.74
FCN1	rs11103571	9	134905553	A	G	0.2458	0.3	1	1e-200	0.00949614	15582_25	TRUE	reported	FCN1	998.041
FCN2	rs57136797	9	134860694	T	A	0.1376	-0.57	1	1e-200	0.0148177	13717_15	TRUE	reported	FCN2	1479.74
FCN2	rs11103563	9	134886852	G	A	0.0991	-0.66	1	1e-200	0.0171574	3313_21	TRUE	reported	FCN2	1479.74
FCRL1	rs4971154	1	157802090	C	T	0.4646	0.38	1	1e-200	0.00987849	5728_60	TRUE	reported	FCRL1	1479.74
FCRL3	rs7528684	1	157701026	G	A	0.4165	0.56	1	1e-200	0.0145578	4440_15	TRUE	reported	FCRL3	1479.74
FCRL4	rs11582663	1	157589332	T	C	0.1715	-1.13	1	1e-200	0.0293755	8973_23	TRUE	reported	FCRL4	1479.74
FCRL6	rs57198275	1	159815106	A	G	0.1824	-0.15	1	3.02e-47	0.0103898	6617_12	TRUE	reported	FCRL6	208.432
FCRLB	rs61801180	1	161718974	C	G	0.1023	0.59	1	1e-200	0.0153377	15583_18	TRUE	reported	FCRLB	1479.74
FER	rs13178668	5	108771079	G	A	0.3821	0.08	1	1.38e-19	0.00883604	4220_39	TRUE	reported	FER	81.9718
FETUB	rs66965282	3	186640979	G	A	0.113	0.28	1	7.08e-23	0.0284358	3367_8	TRUE	reported	FETUB	96.9585
FGF23	rs6489536	12	4382743	C	G	0.3719	0.05	1	3.09e-10	0.00794385	3807_1	TRUE	reported	FGF23	39.6167
FGFBP1	rs9968276	4	15947928	A	G	0.1861	-0.06	1	1.32e-09	0.00989257	15494_11	TRUE	reported	FGFBP1	36.7861
FGFBP3	rs11186737	10	91906592	T	C	0.2633	-0.29	1	1e-200	0.00901368	11219_95	TRUE	reported	FGFBP3	1035.12
FGFR1	rs10101096	8	38434629	C	A	0.2589	0.09	1	8.51e-21	0.00962248	5532_53	TRUE	reported	FGFR1	87.4805
FGFR3	rs2403274	4	1752788	G	C	0.2526	-0.17	1	4.27e-77	0.00914726	13669_6	TRUE	reported	FGFR3	345.395
FGG	rs4220	4	154570607	A	G	0.1537	0.18	1	2.88e-54	0.011604	4989_7	TRUE	reported	FGG	240.618
FGL1	rs2073562	8	17885420	A	G	0.3154	-0.52	1	1e-200	0.0135179	5581_28	TRUE	reported	FGL1	1479.74
FGL1	rs10105500	8	17560162	T	A	0.0043	-0.43	1	1.02e-13	0.0578123	5581_28	TRUE	reported	FGL1	55.3218
FGR	rs3737801	1	27634321	G	C	0.0673	-0.27	1	9.77e-62	0.016285	3810_50	TRUE	reported	FGR	274.886
FH	rs6678766	1	241527254	A	G	0.2978	-0.15	1	2.19e-64	0.00885349	13384_110	TRUE	reported	FH	287.047
FHIT	rs56027740	3	61101142	G	A	0.4556	-0.06	1	5.25e-15	0.00767183	9826_135	TRUE	reported	FHIT	61.1652
FIS1	rs75487681	7	101253420	T	A	0.059	-0.32	1	4.57e-81	0.0167812	17746_77	TRUE	reported	FIS1	363.626
FJX1	rs10768174	11	36057706	G	A	0.405	0.18	1	3.09e-103	0.00834302	7921_65	TRUE	reported	FJX1	465.477
FJX1	rs474415	11	35621175	A	G	0.3782	0.12	1	9.55e-47	0.00835795	7921_65	TRUE	reported	FJX1	206.14
FJX1	rs12574547	11	36151539	G	A	0.3242	0.11	1	6.92e-35	0.00892731	7921_65	TRUE	reported	FJX1	151.825
FKBP14	rs746450465	7	30635781	G	A	0.0012	-0.79	1	7.59e-13	0.110205	9340_17	TRUE	reported	FKBP14	51.3865
FKBP1B	rs55788848	2	24045851	T	C	0.2085	-0.26	1	1.1e-148	0.0100118	11568_2	TRUE	reported	FKBP1B	674.413
FKBP2	rs4672	11	64242407	A	G	0.0878	-0.08	1	1.35e-09	0.0131982	9339_204	TRUE	reported	FKBP2	36.7412
FKBP4	rs34728283	12	2816423	A	G	0.0591	-0.17	1	6.61e-22	0.0176722	17722_5	TRUE	reported	FKBP4	92.5373
FLII	rs138865936	17	18261705	T	C	0.0243	0.25	1	1.02e-21	0.026111	12677_164	TRUE	reported	FLII	91.6715
FLRT2	rs36101989	14	85343485	T	G	0.2813	-0.27	1	1.78e-199	0.0089602	13122_19	TRUE	reported	FLRT2	908.013
FLRT2	rs1767407	14	85213582	A	G	0.2845	-0.09	1	1.45e-22	0.00920742	13122_19	TRUE	reported	FLRT2	95.5453
FLRT3	rs6135225	20	14697489	T	G	0.2858	-0.54	1	1e-200	0.0140379	13123_3	TRUE	reported	FLRT3	1479.74
FLRT3	rs6105236	20	14267811	C	T	0.1671	-0.11	1	9.33e-35	0.00894485	13123_3	TRUE	reported	FLRT3	151.231
FLT1	rs375425640	13	28468224	T	G	0.0018	0.84	1	1.55e-15	0.105356	8231_122	TRUE	reported	FLT1	63.5686
FLT4	rs34221241	5	180630293	C	T	0.1351	-0.19	1	3.55e-58	0.0118162	16035_8	TRUE	reported	FLT4	258.553
FMOD	rs16851364	1	203349016	A	G	0.0771	-0.25	1	1.05e-58	0.0154751	6367_66	TRUE	reported	FMOD	260.984
FN1	rs1250258	2	215435462	C	T	0.3266	-0.16	1	5.25e-83	0.00828964	3434_34	TRUE	reported	FN1	372.536
FN1	rs1250259	2	215435759	T	A	0.3267	-0.16	1	6.31e-81	0.00839802	3435_53	TRUE	reported	FN1	362.983
FN1	rs1250258	2	215435462	C	T	0.3266	-0.18	1	2.14e-102	0.00837783	4131_72	TRUE	reported	FN1	461.617
FOLR2	rs74603010	11	72215198	G	A	0.0211	0.25	1	2.75e-19	0.0278455	15587_20	TRUE	reported	FOLR2	80.6067
FOLR3	rs7925545	11	72134495	G	A	0.0571	0.39	1	2.34e-16	0.0475435	15495_9	TRUE	reported	FOLR3	67.2895
FOXO3	rs3813498	6	108622962	C	T	0.1804	0.06	1	9.77e-10	0.00981501	11540_37	TRUE	reported	FOXO3	37.3698
FRZB	rs288326	2	182838608	A	G	0.0845	0.54	1	1e-200	0.0150715	13740_51	TRUE	reported	FRZB	1283.73
FRZB	rs73037291	2	182847155	C	T	0.0434	-0.38	1	7.76e-56	0.0241389	13740_51	TRUE	reported	FRZB	247.819
FSTL1	rs1147707	3	120450401	T	C	0.3745	-0.15	1	1.58e-70	0.00844846	13112_179	TRUE	reported	FSTL1	315.23
FSTL3	rs1057093160	19	677392	A	G	0.0079	-0.41	1	1.26e-19	0.0452345	3438_10	TRUE	reported	FSTL3	82.1539
FSTL4	rs13183672	5	133197825	C	A	0.1972	-0.07	1	1.2e-11	0.0103246	9350_3	TRUE	reported	FSTL4	45.9676
FTCD	rs61735836	21	46152973	T	C	0.044	0.89	0.99	1e-200	0.0231365	9213_24	TRUE	reported	FTCD	1479.74
FTL	rs192331981	19	48927887	T	G	0.0169	0.26	1	5.75e-16	0.0321209	15324_58	TRUE	reported	FTL	65.5194
FUT10	rs17855838	8	33389073	C	G	0.2227	0.46	1	1e-200	0.0119582	7156_2	TRUE	reported	FUT10	1479.74
FUT3	rs708686	19	5840608	T	C	0.2308	-0.66	1	1e-200	0.0171574	4548_4	TRUE	reported	FUT3	1479.74
FUT5	rs778805	19	5832198	A	G	0.233	-0.36	1	1e-200	0.0111116	4549_78	TRUE	reported	FUT5	1049.66
FUT8	rs2127870	14	65330128	G	C	0.171	1.05	1	1e-200	0.0272958	8244_16	TRUE	reported	FUT8	1479.74
GAA	rs2304849	17	80101663	C	G	0.2212	-0.36	1	1e-200	0.00955439	9385_4	TRUE	reported	GAA	1419.71
GALNT10	rs745537109	5	153561256	C	T	0.0004	1.71	1	2.4e-18	0.195725	7003_4	TRUE	reported	GALNT10	76.331
GALNT13	rs16834610	2	153873982	T	C	0.0495	0.13	1	1.26e-11	0.0191931	10908_2	TRUE	reported	GALNT13	45.8774
GALNT16	rs12100668	14	69326758	G	A	0.4077	-0.17	1	7.24e-91	0.00840965	8923_94	TRUE	reported	GALNT16	408.641
GALP	rs139011716	19	56178262	A	G	0.0191	0.23	1	2.51e-15	0.029066	9398_30	TRUE	reported	GALP	62.6161
GAS1	rs4878043	9	87072939	C	T	0.4227	-0.08	1	7.24e-24	0.00794172	5463_22	TRUE	reported	GAS1	101.473
GAS1	rs2150719	9	86584460	T	C	0.483	0.07	1	6.76e-16	0.00866899	5463_22	TRUE	reported	GAS1	65.2018
GAS6	rs6602909	13	113849020	C	T	0.3381	-0.26	1	1.91e-195	0.0087178	15391_114	TRUE	reported	GAS6	889.474
GATM	rs1153858	15	45360505	T	C	0.2528	-0.18	1	7.59e-86	0.00916674	18188_12	TRUE	reported	GATM	385.581
GC	rs2139646	4	71905686	A	G	0.3622	0.06	1	9.77e-13	0.00841081	15589_1	TRUE	reported	GC	50.8893
GCA	rs17783344	2	162352383	G	T	0.0954	-0.43	1	1e-200	0.0134947	12594_5	TRUE	reported	GCA	1015.34
GCKR	rs1260326	2	27508073	T	C	0.3413	-0.09	1	5.75e-25	0.00872138	5223_59	TRUE	reported	GCKR	106.491
GCLM	rs12563495	1	93919068	A	G	0.4367	-0.08	1	1.05e-25	0.00763227	18214_2	TRUE	reported	GCLM	109.868
GDF15	rs1058587	19	18388612	G	C	0.2426	0.45	1	1e-200	0.0116982	4374_45	TRUE	reported	GDF15	1479.74
GFER	rs3743846	16	2000345	G	A	0.2039	-0.07	1	4.47e-11	0.0106259	15398_2	TRUE	reported	GFER	43.3978
GFRA1	rs4550150	10	116226964	A	G	0.274	0.2	1	7.08e-103	0.00928654	3314_74	TRUE	reported	GFRA1	463.823
GFRA2	rs15881	8	21693256	A	C	0.4951	-0.31	1	1e-200	0.00846825	2515_14	TRUE	reported	GFRA2	1340.1
GFRA2	rs192923146	8	21897507	T	G	0.0184	-0.26	1	2.57e-16	0.0317385	2515_14	TRUE	reported	GFRA2	67.108
GFRAL	rs72988065	6	55619783	G	A	0.1893	0.17	1	1.15e-60	0.0103463	6920_1	TRUE	reported	GFRAL	269.977
GFRAL	rs12529201	6	55401924	C	T	0.2648	0.14	1	5.89e-55	0.00896658	6920_1	TRUE	reported	GFRAL	243.782
GGH	rs74329104	8	63018637	A	G	0.0747	0.63	1	1e-200	0.0163775	9370_69	TRUE	reported	GGH	1479.74
GGPS1	rs7534175	1	235346698	G	A	0.1343	0.13	1	2.82e-28	0.0117888	17786_5	TRUE	reported	GGPS1	121.604
GHR	rs62372052	5	42724192	G	A	0.1072	-0.3	1	1.15e-108	0.0135467	2948_58	TRUE	reported	GHR	490.431
GHRL	rs34911341	3	10289835	T	C	0.0082	-0.46	1	3.72e-24	0.0453701	8447_11	TRUE	reported	GHRL	102.796
GIF	rs7938323	11	61202327	G	A	0.3878	-0.19	1	5.25e-117	0.00826272	17672_184	TRUE	reported	GIF	528.763
GKN2	rs17504565	2	68932692	A	G	0.0505	-0.84	1	1e-200	0.0218367	6416_8	TRUE	reported	GKN2	1479.74
GKN2	rs12990985	2	68944477	C	T	0.019	-0.56	1	4.79e-79	0.029749	6416_8	TRUE	reported	GKN2	354.349
GLB1	rs4075736	3	32993106	A	G	0.1964	0.06	1	3.47e-11	0.00905631	10554_23	TRUE	reported	GLB1	43.8935
GLCE	rs28638321	15	69258831	C	T	0.2354	-0.62	1	1e-200	0.0161175	7808_5	TRUE	reported	GLCE	1479.74
GLIPR2	rs4878643	9	36153440	C	G	0.2907	-0.28	1	1e-200	0.00916119	15522_2	TRUE	reported	GLIPR2	934.142
GLO1	rs9462450	6	38697164	C	T	0.0873	-0.16	1	2.29e-29	0.014221	9883_29	TRUE	reported	GLO1	126.584
GLRX	rs6556885	5	95825737	A	G	0.2561	-0.08	1	1.32e-20	0.00859593	18386_36	TRUE	reported	GLRX	86.6153
GLRX2	rs148212596	1	193105381	G	A	0.0324	0.77	1	1e-200	0.0226983	12486_8	TRUE	reported	GLRX2	1150.79
GLRX3	rs12248841	10	130146988	C	T	0.4182	-0.08	1	1.32e-21	0.00837844	16596_25	TRUE	reported	GLRX3	91.1703
GLTPD2	rs8078118	17	4786743	A	C	0.3558	0.19	1	2.04e-109	0.00854956	7948_129	TRUE	reported	GLTPD2	493.878
GLTPD2	rs4523990	17	4725146	A	G	0.2462	0.1	1	2.14e-26	0.00940645	7948_129	TRUE	reported	GLTPD2	113.018
GLTPD2	rs2304969	17	4789264	T	G	0.1471	-0.12	1	1.86e-22	0.0123089	7948_129	TRUE	reported	GLTPD2	95.0439
GM2A	rs72794132	5	151239432	T	C	0.1638	0.32	1	3.47e-184	0.0110563	15441_6	TRUE	reported	GM2A	837.68
GMFG	rs543085239	19	39336104	A	C	0.0053	-0.35	1	2.57e-10	0.0553561	13062_4	TRUE	reported	GMFG	39.9765
GMPR	rs146771786	6	16285830	A	C	0.0016	-1.53	1	5.89e-86	0.0778663	19254_125	TRUE	reported	GMPR	386.086
GMPR2	rs34354104	14	24238273	A	G	0.0589	-0.5	1	3.02e-185	0.0172255	19446_1	TRUE	reported	GMPR2	842.556
GNGT2	rs776044056	17	49937906	G	A	0.0098	-0.27	1	8.71e-12	0.0395526	10917_40	TRUE	reported	GNGT2	46.5992
GNLY	rs17430897	2	85685839	T	C	0.0543	0.57	1	1e-200	0.0173847	3195_50	TRUE	reported	GNLY	1075.01
GNMT	rs6940814	6	42957194	A	G	0.3708	0.22	1	1.02e-161	0.00811851	14006_36	TRUE	reported	GNMT	734.333
GNPDA1	rs2232195	5	142007955	G	A	0.2918	-0.06	1	6.17e-11	0.00917479	8909_77	TRUE	reported	GNPDA1	42.7671
GNPDA1	rs11745713	5	142084639	G	C	0.1535	-0.07	1	1e-09	0.0114577	8909_77	TRUE	reported	GNPDA1	37.3249
GNPTG	rs9923746	16	1390384	C	G	0.0794	0.52	1	1e-200	0.014988	10666_7	TRUE	reported	GNPTG	1203.71
GNPTG	rs11865211	16	1352492	T	C	0.0193	-0.18	1	1.78e-09	0.0299159	10666_7	TRUE	reported	GNPTG	36.2027
GOLM1	rs4333693	9	86077134	A	C	0.2054	0.26	1	3.16e-154	0.00982786	17456_53	TRUE	reported	GOLM1	699.888
GOLM1	rs4333693	9	86077134	A	C	0.2054	0.18	1	1.86e-77	0.00966224	8983_7	TRUE	reported	GOLM1	347.048
GP1BA	rs72835078	17	4923297	T	G	0.0817	0.25	1	2.04e-64	0.0147523	4990_87	TRUE	reported	GP1BA	287.185
GP5	rs780992610	3	194464868	T	C	0.001	-1.13	1	7.41e-26	0.107471	7185_29	TRUE	reported	GP5	110.553
GP6	rs892090	19	55027704	T	G	0.1645	-0.38	1	1e-200	0.0110499	3194_36	TRUE	reported	GP6	1182.63
GPC1	rs1126920	2	240466062	T	C	0.0983	0.63	1	1e-200	0.0163775	8697_38	TRUE	reported	GPC1	1479.74
GPC5	rs342706	13	91764804	C	T	0.2549	-0.55	1	1e-200	0.0142978	4991_12	TRUE	reported	GPC5	1479.74
GPC5	rs114196736	13	91445191	T	C	0.0265	0.36	1	2.95e-48	0.0246632	4991_12	TRUE	reported	GPC5	213.061
GPCPD1	rs6133228	20	5571430	A	G	0.3887	0.07	1	2.75e-17	0.00827762	12786_61	TRUE	reported	GPCPD1	71.5131
GPNMB	rs10250602	7	23264082	C	T	0.3292	-0.22	1	1.05e-135	0.00887321	8289_8	TRUE	reported	GPNMB	614.73
GPNMB	rs1728326	7	23195362	G	T	0.0442	-0.2	1	3.8e-23	0.0201835	8606_39	TRUE	reported	GPNMB	98.1896
GPR56	rs1801257	16	57655473	G	C	0.4913	0.08	1	2.19e-23	0.0080288	18893_26	TRUE	reported	GPR56	99.2839
GPX7	rs11205979	1	52610744	T	C	0.1349	0.71	1	1e-200	0.0184572	8345_27	TRUE	reported	GPX7	1479.74
GRAMD1C	rs2712339	3	113913896	T	C	0.4054	-0.08	1	6.31e-15	0.0102596	8336_267	TRUE	reported	GRAMD1C	60.8026
GRAMD1C	rs2712339	3	113913896	T	C	0.4054	-0.17	1	4.17e-65	0.0099767	8842_16	TRUE	reported	GRAMD1C	290.351
GRAP	rs764640269	17	19092836	C	T	0.0696	-0.1	0.99	2.88e-10	0.0158607	12820_1	TRUE	reported	GRAP	39.7516
GRAP2	rs148328786	22	39946989	G	A	0.0481	0.15	1	1.15e-15	0.0187269	16074_12	TRUE	reported	GRAP2	64.1583
GRB10	rs771965102	7	50750150	T	C	0.0141	-0.27	1	1.38e-14	0.0350733	11358_15	TRUE	reported	GRB10	59.2617
GREM1	rs2293582	15	32718211	A	G	0.1575	0.82	1	1e-200	0.0213167	18878_15	TRUE	reported	GREM1	1479.74
GREM2	rs116135446	1	240794633	T	C	0.0367	0.14	1	5.5e-11	0.0213517	5598_3	TRUE	reported	GREM2	42.9924
GRN	rs5848	17	44352876	T	C	0.2556	-0.22	1	2.04e-119	0.00946869	4992_49	TRUE	reported	GRN	539.841
GSN	rs10985196	9	121270766	A	C	0.2054	-0.07	1	1.17e-12	0.00984766	16607_78	TRUE	reported	GSN	50.5278
GSN	rs10985196	9	121270766	A	C	0.2054	-0.14	1	7.94e-48	0.00963594	4775_34	TRUE	reported	GSN	211.09
GSR	rs4733505	8	30695913	A	G	0.339	-0.1	1	1.02e-33	0.00826269	19273_3	TRUE	reported	GSR	146.473
GSS	rs734111	20	34945933	A	C	0.4135	-0.22	1	7.59e-16	0.0272929	15526_33	TRUE	reported	GSS	64.9749
GSTA1	rs2608631	6	52761471	G	A	0.3333	-0.37	1	1e-200	0.00961853	17138_8	TRUE	reported	GSTA1	1479.74
GSTM1	rs398145	1	109702371	A	G	0.1705	0.24	0.98	2.51e-51	0.0159246	15395_15	TRUE	reported	GSTM1	227.136
GSTM1	rs148490733	1	109699212	A	G	0.2201	0.28	0.98	1.62e-24	0.0273986	15395_15	TRUE	reported	GSTM1	104.438
GSTM3	rs148490733	1	109699212	A	G	0.2201	0.78	0.98	1e-200	0.0202769	9748_31	TRUE	reported	GSTM3	1479.74
GSTM3	rs398145	1	109702371	A	G	0.1705	0.23	0.98	4.9e-71	0.0129065	9748_31	TRUE	reported	GSTM3	317.571
GSTM4	rs148490733	1	109699212	A	G	0.2201	0.52	0.98	1e-200	0.0148343	18895_54	TRUE	reported	GSTM4	1228.78
GSTO1	rs45596840	10	104268396	A	G	0.3218	-0.82	1	1e-200	0.0213167	12436_84	TRUE	reported	GSTO1	1479.74
GSTP1	rs1254123	11	67567341	C	T	0.4694	-0.13	1	1.41e-56	0.00820205	4911_49	TRUE	reported	GSTP1	251.213
GSTT1	rs5751792	22	24005096	G	A	0.4966	-0.55	1	4.57e-75	0.0300017	19230_12	TRUE	reported	GSTT1	336.074
GSTT2B	rs140651348	22	23941532	T	A	0.0538	0.37	1	2.14e-89	0.0184565	11273_176	TRUE	reported	GSTT2B	401.888
GSTZ1	rs7975	14	77326864	A	G	0.3128	1.15	1	1e-200	0.0298954	16872_248	TRUE	reported	GSTZ1	1479.74
GUK1	rs61825157	1	228111751	T	C	0.0672	0.36	1	2.57e-108	0.0162827	17325_10	TRUE	reported	GUK1	488.823
GXYLT1	rs824700	12	42056895	A	G	0.4143	-0.1	1	8.91e-34	0.00825496	8229_1	TRUE	reported	GXYLT1	146.747
GZMB	rs78564162	14	24689939	G	A	0.0655	0.16	1	2.29e-23	0.016065	4133_54	TRUE	reported	GZMB	99.1927
GZMK	rs10471928	5	55002903	T	C	0.4367	-0.14	1	1.58e-69	0.00794328	9545_156	TRUE	reported	GZMK	310.639
GZMM	rs114537924	19	548612	A	G	0.0629	0.11	1	1.1e-11	0.0161926	5704_74	TRUE	reported	GZMM	46.148
H6PD	rs11121349	1	9235735	C	G	0.4211	-0.46	1	1e-200	0.0119582	7161_25	TRUE	reported	H6PD	1479.74
HADH	rs62311449	4	108029993	A	G	0.065	-0.14	1	5.89e-18	0.0162137	17739_1	TRUE	reported	HADH	74.5579
HAGH	rs116869551	16	1826618	T	C	0.139	0.21	1	6.31e-73	0.0116264	19267_14	TRUE	reported	HAGH	326.248
HAMP	rs185716928	19	35351419	A	G	0.0014	-0.71	1	3.89e-11	0.107442	3504_58	TRUE	reported	HAMP	43.6682
HAPLN1	rs10039191	5	83723226	G	C	0.3347	0.11	1	6.17e-38	0.00854321	3196_6	TRUE	reported	HAPLN1	165.784
HAPLN4	rs10403273	19	19262159	G	C	0.1527	0.11	1	6.92e-25	0.0106778	6455_52	TRUE	reported	HAPLN4	106.126
HAVCR1	rs13173581	5	157042797	T	C	0.272	-0.37	1	1e-200	0.00961853	9021_1	TRUE	reported	HAVCR1	1479.74
HAVCR2	rs6873659	5	157102841	A	G	0.1674	0.65	1	1e-200	0.0168974	5134_52	TRUE	reported	HAVCR2	1479.74
HBQ1	rs1005364	16	180482	G	C	0.163	-0.12	1	8.51e-32	0.0102265	18198_51	TRUE	reported	HBQ1	137.692
HBZ	rs2461286	16	153255	A	G	0.3224	0.74	1	1e-200	0.0192371	6919_3	TRUE	reported	HBZ	1479.74
HDGF	rs11264535	1	156752632	C	G	0.2921	-0.08	1	3.89e-18	0.00921452	16758_96	TRUE	reported	HDGF	75.3762
HDGF	rs11264535	1	156752632	C	G	0.2921	-0.08	1	7.76e-18	0.00929903	8953_47	TRUE	reported	HDGF	74.0125
HDGFRP3	rs9919979	15	83080047	A	C	0.0642	0.18	1	6.76e-29	0.0161361	18899_82	TRUE	reported	HDGFRP3	124.437
HDHD2	rs75284103	18	47137207	A	G	0.0459	-0.22	1	5.89e-31	0.0190157	13472_35	TRUE	reported	HDHD2	133.851
HDHD3	rs1043836	9	113373918	C	T	0.3704	-0.18	1	9.77e-100	0.008491	19482_11	TRUE	reported	HDHD3	449.394
HEBP1	rs1941	12	12975329	G	C	0.0274	-1.37	1	1e-200	0.0356146	18225_13	TRUE	reported	HEBP1	1479.74
HEBP1	rs10845710	12	13182736	A	G	0.3947	-0.07	1	1.1e-15	0.00873303	18225_13	TRUE	reported	HEBP1	64.249
HEXB	rs13164140	5	74734513	A	G	0.2706	0.27	1	7.94e-197	0.00902096	15470_11	TRUE	reported	HEXB	895.822
HEXIM1	rs4792858	17	45167333	C	A	0.3038	0.09	1	1.78e-23	0.00901379	15596_7	TRUE	reported	HEXIM1	99.6943
HEXIM2	rs4792867	17	45172077	T	C	0.2939	0.09	1	3.89e-25	0.00868979	14205_6	TRUE	reported	HEXIM2	107.267
HFE2	rs75466623	1	146020555	T	C	0.0098	-0.35	1	5.25e-18	0.0404725	3332_57	TRUE	reported	HFE2	74.7852
HGD	rs2042482	3	120675205	A	T	0.2603	-0.12	1	2.95e-40	0.0090349	9832_33	TRUE	reported	HGD	176.407
HGFAC	rs4690098	4	3445429	T	C	0.2836	0.31	1	1e-200	0.00831464	3617_80	TRUE	reported	HGFAC	1390.07
HHIP	rs11727676	4	144737912	C	T	0.1037	0.24	1	5.01e-70	0.013567	10833_64	TRUE	reported	HHIP	312.934
HIBCH	rs291466	2	190319749	A	G	0.3892	-0.33	1	1e-200	0.00857869	12396_19	TRUE	reported	HIBCH	1479.74
HK2	rs3100578	2	74817573	A	G	0.3104	0.06	1	1e-13	0.00806354	13130_150	TRUE	reported	HK2	55.367
HMHA1	rs7251797	19	1077986	G	A	0.3543	0.13	1	1.12e-51	0.00859551	13544_9	TRUE	reported	HMHA1	228.741
HMOX1	rs75689278	22	35376664	G	A	0.0375	-0.14	1	4.57e-10	0.0224605	17398_55	TRUE	reported	HMOX1	38.8524
HNRNPAB	rs1059367	5	178209198	T	C	0.0796	-0.13	1	5.37e-18	0.0150372	8894_80	TRUE	reported	HNRNPAB	74.7398
HOMER2	rs1256430	15	82850720	A	G	0.1645	-0.09	1	3.39e-16	0.0110313	12685_57	TRUE	reported	HOMER2	66.5633
HP	rs217184	16	72072066	C	T	0.1835	0.74	1	1e-200	0.0192371	3054_3	TRUE	reported	HP	1479.74
HP	rs217184	16	72072066	C	T	0.1835	0.69	1	1e-200	0.0179373	7905_30	TRUE	reported	HP	1479.74
HPCAL1	rs6737972	2	10334724	C	T	0.1725	0.16	1	8.32e-53	0.0104613	17791_25	TRUE	reported	HPCAL1	233.922
HPGDS	rs72665697	4	94346196	G	A	0.0343	-0.79	1	1e-200	0.0217825	12549_33	TRUE	reported	HPGDS	1315.34
HRASLS2	rs4963424	11	63559149	T	A	0.331	-0.05	1	3.55e-10	0.00797103	7822_11	TRUE	reported	HRASLS2	39.3469
HRG	rs186268843	3	186661567	A	G	0.1676	1.07	1	1e-200	0.0278158	4996_66	TRUE	reported	HRG	1479.74
HRSP12	rs2447507	8	98114724	T	C	0.4199	0.14	1	2.63e-43	0.0101466	14636_25	TRUE	reported	HRSP12	190.377
HS6ST1	rs840870	2	128308686	G	T	0.4317	0.15	1	1.95e-78	0.00800016	5465_32	TRUE	reported	HS6ST1	351.548
HS6ST3	rs9562027	13	96110589	T	A	0.4069	0.1	1	8.71e-31	0.00866868	18896_23	TRUE	reported	HS6ST3	133.074
HSD17B14	rs35299026	19	48815123	A	G	0.0538	-0.16	1	3.02e-19	0.0178412	13972_4	TRUE	reported	HSD17B14	80.4247
HSP90B1	rs2583264	12	103945832	C	T	0.307	0.72	1	1e-200	0.0187171	6393_63	TRUE	reported	HSP90B1	1479.74
HSPA13	rs2822638	21	14372785	C	T	0.2251	0.11	1	1.51e-30	0.0095751	17515_6	TRUE	reported	HSPA13	131.977
HSPB1	rs59882870	7	76009103	A	G	0.1606	0.17	1	2.51e-56	0.0107503	11103_24	TRUE	reported	HSPB1	250.066
HSPC159	rs78459351	2	64366325	A	G	0.0461	0.16	1	3.47e-17	0.0189807	18236_3	TRUE	reported	HSPC159	71.0588
HSPE1	rs768477167	2	197503236	G	A	0.0005	-0.96	0.99	9.77e-10	0.15704	17150_8	TRUE	reported	HSPE1	37.3698
HSPG2	rs2229475	1	21855402	T	C	0.0606	0.51	1	2.29e-191	0.0172836	15626_223	TRUE	reported	HSPG2	870.707
HTATIP2	rs10437608	11	20364060	G	A	0.4908	-0.55	1	1e-200	0.0142978	10630_5	TRUE	reported	HTATIP2	1479.74
HTATIP2	rs11025525	11	20358417	G	C	0.4997	0.1	1	3.39e-38	0.00773882	7753_21	TRUE	reported	HTATIP2	166.975
HTN3	rs62322489	4	70380070	A	T	0.0538	-0.13	1	3.8e-14	0.0171785	10603_1	TRUE	reported	HTN3	57.2685
HTRA1	rs61871680	10	122310940	A	G	0.1954	0.11	1	7.08e-26	0.0104575	15594_47	TRUE	reported	HTRA1	110.644
HYAL1	rs116482870	3	50302191	T	C	0.0477	-0.24	1	1.45e-36	0.0190026	8309_12	TRUE	reported	HYAL1	159.513
IBSP	rs2616262	4	87802058	T	G	0.4876	-0.09	1	3.55e-31	0.00775007	3415_61	TRUE	reported	IBSP	134.857
ICAM1	rs5498	19	10285007	G	A	0.4669	-1.14	1	1e-200	0.0296355	4342_10	TRUE	reported	ICAM1	1479.74
ICAM4	rs5030377	19	10282558	G	A	0.4268	-0.09	1	4.37e-28	0.00819076	6550_4	TRUE	reported	ICAM4	120.736
ICAM5	rs281439	19	10289434	G	C	0.2083	-0.81	1	1e-200	0.0210568	5124_69	TRUE	reported	ICAM5	1479.74
ICAM5	rs281439	19	10289434	G	C	0.2083	-0.79	1	1e-200	0.0205369	8245_27	TRUE	reported	ICAM5	1479.74
ICOSLG	rs56124762	21	44238591	G	A	0.254	-0.08	1	4.27e-18	0.00922566	5061_27	TRUE	reported	ICOSLG	75.1944
IDH1	rs34599179	2	208243577	C	T	0.0076	-1.07	1	1.66e-115	0.0468385	18338_26	TRUE	reported	IDH1	521.869
IDH1	rs73070958	2	208251325	T	C	0.0598	-0.36	1	1.74e-103	0.0166655	18338_26	TRUE	reported	IDH1	466.626
IDI1	rs4880758	10	1039632	G	C	0.0687	-0.11	1	6.17e-11	0.0168205	17712_7	TRUE	reported	IDI1	42.7671
IDI2	rs61830965	10	1015706	C	T	0.4695	0.14	1	4.57e-70	0.00791178	17832_12	TRUE	reported	IDI2	313.118
IDUA	rs201682298	4	1002470	T	C	0.0251	0.39	1	7.41e-54	0.0252409	3169_70	TRUE	reported	IDUA	238.737
IDUA	rs147498923	4	987955	T	C	0.0062	0.58	1	1.05e-34	0.0471995	3169_70	TRUE	reported	IDUA	151.002
IFI16	rs856053	1	159031714	G	A	0.1675	-0.07	1	3.09e-10	0.0111214	12893_159	TRUE	reported	IFI16	39.6167
IFI16	rs2518563	1	159090179	C	T	0.1851	-0.09	1	1.58e-19	0.00995714	13940_19	TRUE	reported	IFI16	81.6988
IFIT3	rs10509571	10	89332801	A	T	0.2638	-0.09	1	7.41e-24	0.00893645	13642_90	TRUE	reported	IFIT3	101.427
IFNAR1	rs2257167	21	33343393	C	G	0.1194	-0.76	1	1e-200	0.019757	9183_7	TRUE	reported	IFNAR1	1479.74
IFNGR1	rs9389484	6	137208790	T	C	0.239	-0.08	1	1.07e-15	0.00997708	5825_49	TRUE	reported	IFNGR1	64.2944
IFNLR1	rs139958347	1	24187233	C	G	0.0478	-0.44	1	1.41e-119	0.0189245	7192_37	TRUE	reported	IFNLR1	540.577
IGDCC4	rs8034057	15	65497092	A	G	0.0987	-0.32	1	1.66e-122	0.0135949	9793_145	TRUE	reported	IGDCC4	554.045
IGDCC4	rs191927852	15	65493359	T	G	0.0099	0.71	1	1.55e-68	0.0405817	9793_145	TRUE	reported	IGDCC4	306.095
IGF1R	rs2872060	15	98956264	T	G	0.476	-0.06	1	2.09e-13	0.0081711	4232_19	TRUE	reported	IGF1R	53.919
IGF2R	rs3777399	6	160092761	A	G	0.1078	0.59	1	1e-200	0.0153377	16057_6	TRUE	reported	IGF2R	1479.74
IGFALS	rs9923699	16	1794111	T	C	0.3015	-0.14	1	7.08e-55	0.00897334	6605_17	TRUE	reported	IGFALS	243.415
IGFBP1	rs3828998	7	45889209	C	T	0.3879	-0.08	1	3.63e-21	0.0084721	2771_35	TRUE	reported	IGFBP1	89.1658
IGFBP2	rs4674100	2	216615701	A	G	0.2564	-0.06	1	1.7e-09	0.00995963	8469_41	TRUE	reported	IGFBP2	36.2924
IGFBP3	rs145188037	7	45914866	A	G	0.0176	1.03	1	1e-200	0.0311503	2571_12	TRUE	reported	IGFBP3	1093.32
IGFBP3	rs700750	7	46713893	C	A	0.3572	-0.14	1	3.47e-64	0.0082765	2571_12	TRUE	reported	IGFBP3	286.129
IGFBP4	rs4890114	17	40447297	G	A	0.4529	0.06	1	5.5e-12	0.00870555	2950_57	TRUE	reported	IGFBP4	47.5018
IGFBP5	rs7598172	2	216813276	G	T	0.499	0.05	1	2.51e-10	0.00790357	19581_15	TRUE	reported	IGFBP5	40.0215
IGFBP7	rs1718860	4	57083351	G	A	0.2947	0.3	1	1e-200	0.00913755	3320_49	TRUE	reported	IGFBP7	1077.91
IGFLR1	rs12459634	19	35739273	C	T	0.1415	-0.63	1	1e-200	0.0163775	7244_16	TRUE	reported	IGFLR1	1479.74
IGLL1	rs139571703	22	23573433	T	C	0.0329	-0.96	1	1e-200	0.0249562	6485_59	TRUE	reported	IGLL1	1479.74
IGLON5	rs7246422	19	51309159	C	T	0.4287	0.12	1	5.89e-43	0.00873394	6478_2	TRUE	reported	IGLON5	188.774
IGSF3	rs143770903	1	116577113	A	C	0.0193	0.27	1	1.58e-19	0.0298714	9715_15	TRUE	reported	IGSF3	81.6988
IGSF8	rs12408242	1	160092144	C	T	0.1798	0.16	1	7.24e-56	0.0101609	6984_6	TRUE	reported	IGSF8	247.956
IHH	rs765353859	2	219041190	G	A	0.0039	-0.79	1	1.38e-31	0.0675605	19606_28	TRUE	reported	IHH	136.732
IL10RB	rs4455239	21	33281729	C	T	0.4347	0.07	1	3.8e-18	0.00806028	2631_50	TRUE	reported	IL10RB	75.4217
IL11RA	rs28844916	9	34235575	A	G	0.0008	-1.99	1	1.35e-40	0.149172	18216_22	TRUE	reported	IL11RA	177.964
IL12B	rs10043720	5	159340325	A	G	0.3151	-0.41	1	1e-200	0.0106584	13733_5	TRUE	reported	IL12B	1479.74
IL12RB1	rs429774	19	18075942	C	T	0.3049	-0.08	1	3.47e-20	0.00869242	2632_5	TRUE	reported	IL12RB1	84.7029
IL15RA	rs8177683	10	5966995	T	C	0.3861	0.4	1	1e-200	0.0103984	14054_17	TRUE	reported	IL15RA	1479.74
IL16	rs17875523	15	81304211	T	C	0.0869	-1.06	1	1e-200	0.0275558	2774_10	TRUE	reported	IL16	1479.74
IL17B	rs6887452	5	149404204	G	T	0.2366	0.07	1	1.1e-15	0.00873303	3499_77	TRUE	reported	IL17B	64.249
IL17RA	rs2302519	22	17104551	T	C	0.4506	-0.54	1	1e-200	0.0140379	2992_59	TRUE	reported	IL17RA	1479.74
IL17RD	rs6809523	3	57099110	G	A	0.267	0.24	1	2.95e-89	0.0119814	3376_49	TRUE	reported	IL17RD	401.245
IL18BP	rs548617381	11	71700749	T	C	0.0044	-0.39	0.99	9.12e-10	0.0636829	3073_51	TRUE	reported	IL18BP	37.5045
IL18R1	rs13014644	2	102354903	T	G	0.0865	-0.29	1	2.34e-99	0.0137066	14079_14	TRUE	reported	IL18R1	447.648
IL18RAP	rs4851010	2	102439667	T	A	0.3258	0.08	1	1.05e-21	0.00835759	2993_1	TRUE	reported	IL18RAP	91.6259
IL1R1	rs7588201	2	102129816	C	A	0.2798	-0.19	1	3.02e-97	0.00907904	2991_9	TRUE	reported	IL1R1	437.953
IL1R2	rs4851521	2	101993894	T	C	0.429	-0.41	1	1e-200	0.0106584	14133_93	TRUE	reported	IL1R2	1479.74
IL1RAP	rs2885373	3	190628679	T	C	0.1427	1.42	1	1e-200	0.0369144	14048_7	TRUE	reported	IL1RAP	1479.74
IL1RL1	rs13020553	2	102315366	G	C	0.4186	-0.43	1	1e-200	0.0111783	4234_8	TRUE	reported	IL1RL1	1479.74
IL1RL2	rs3917265	2	102162001	T	C	0.44	0.16	1	2.4e-83	0.00827232	2994_71	TRUE	reported	IL1RL2	374.098
IL1RN	rs55709272	2	113109711	C	T	0.4887	-0.18	1	1.55e-111	0.00802085	5353_89	TRUE	reported	IL1RN	503.622
IL20RA	rs1167852	6	137017711	A	T	0.2638	0.06	1	6.03e-12	0.00872214	5085_18	TRUE	reported	IL20RA	47.3212
IL22	rs139977220	12	68267650	A	G	0.0523	0.13	1	1.55e-12	0.0183874	2778_10	TRUE	reported	IL22	49.9856
IL22RA2	rs7749390	6	137219233	G	A	0.3517	0.11	1	1.78e-38	0.00848022	5087_5	TRUE	reported	IL22RA2	168.256
IL27RA	rs35026308	19	14042481	C	T	0.1688	-1.02	1	1e-200	0.026516	5132_71	TRUE	reported	IL27RA	1479.74
IL2RA	rs12722489	10	6060049	T	C	0.2254	-0.06	1	4.27e-12	0.0086604	3151_6	TRUE	reported	IL2RA	47.9983
IL2RB	rs228953	22	37135396	A	G	0.4752	0.1	1	4.57e-32	0.00848414	9343_16	TRUE	reported	IL2RB	138.926
IL5RA	rs77400868	3	3109280	G	A	0.1532	0.55	1	1e-200	0.0142978	13686_2	TRUE	reported	IL5RA	1479.74
IL5RA	rs340827	3	3066046	A	G	0.4646	0.2	1	2.75e-123	0.00846948	13686_2	TRUE	reported	IL5RA	557.631
IL6R	rs12126142	1	154452980	A	G	0.4148	1.01	1	1e-200	0.026256	15602_43	TRUE	reported	IL6R	1479.74
IL6ST	rs7730934	5	55970684	A	G	0.1236	0.37	1	1.38e-188	0.0126322	2620_4	TRUE	reported	IL6ST	857.919
IMPAD1	rs3739364	8	56960589	C	T	0.0991	-0.22	1	3.02e-51	0.0146093	9231_23	TRUE	reported	IMPAD1	226.769
INHBB	rs17050272	2	120548864	A	G	0.4176	0.34	1	1e-200	0.00883865	13676_46	TRUE	reported	INHBB	1479.74
INHBB	rs11682902	2	120461280	A	G	0.0952	0.08	1	1.38e-09	0.0132062	13676_46	TRUE	reported	INHBB	36.6963
INHBC	rs12423654	12	57444367	T	C	0.4645	-0.06	1	6.76e-13	0.00835168	15686_49	TRUE	reported	INHBC	51.6125
INHBC	rs3809113	12	57454925	C	G	0.2757	0.1	1	3.39e-27	0.00925802	6408_2	TRUE	reported	INHBC	116.671
INPP5B	rs139477416	1	37827489	G	C	0.1253	-0.3	1	1.95e-134	0.0121577	12641_3	TRUE	reported	INPP5B	608.891
INSL5	rs11809759	1	66804222	G	A	0.4512	0.06	1	1.55e-12	0.00848651	10462_14	TRUE	reported	INSL5	49.9856
INSR	rs1799815	19	7125508	A	G	0.0521	-0.17	1	1.7e-18	0.0193716	3448_13	TRUE	reported	INSR	77.0131
IRAK4	rs189288511	12	44781843	T	A	0.0026	-0.49	1	1.45e-10	0.0764308	18162_167	TRUE	reported	IRAK4	41.1012
IRF3	rs10415576	19	49661133	C	T	0.3847	-0.07	1	8.51e-18	0.00814666	17151_84	TRUE	reported	IRF3	73.8307
ISG15	rs1921	1	1014228	A	G	0.4572	0.31	1	1e-200	0.00820601	14151_4	TRUE	reported	ISG15	1427.12
ISLR2	rs4887134	15	74317938	A	T	0.3653	0.23	1	4.68e-158	0.00858651	13124_20	TRUE	reported	ISLR2	717.501
ISLR2	rs7163410	15	74121570	C	A	0.0141	-0.22	1	4.37e-10	0.0352543	13124_20	TRUE	reported	ISLR2	38.9423
ISOC1	rs2526256	5	128919363	C	T	0.3903	0.16	1	5.37e-86	0.00814094	9816_37	TRUE	reported	ISOC1	386.27
ITGA2	rs181769	5	52981625	C	A	0.3151	0.09	1	1.48e-28	0.00811888	15603_20	TRUE	reported	ITGA2	122.883
ITIH1	rs1042779	3	52786995	G	A	0.3891	-0.51	1	1e-200	0.013258	7955_195	TRUE	reported	ITIH1	1479.74
ITIH2	rs77938199	10	7700504	G	A	0.0659	1.01	1	1e-200	0.026256	9326_33	TRUE	reported	ITIH2	1479.74
ITIH3	rs74320783	3	52802517	A	G	0.0169	-1.06	1	1e-200	0.0292405	7145_1	TRUE	reported	ITIH3	1314.14
ITIH4	rs77347777	3	52814191	T	C	0.0872	-0.21	1	6.92e-45	0.0149385	4811_33	TRUE	reported	ITIH4	197.616
ITIH5	rs12761343	10	7667407	C	G	0.3443	-0.34	1	1e-200	0.00915328	8233_2	TRUE	reported	ITIH5	1379.76
ITIH5	rs12572683	10	7610458	G	A	0.2564	-0.3	1	1e-200	0.00971208	8233_2	TRUE	reported	ITIH5	954.153
ITLN1	rs11578752	1	160875699	C	T	0.345	0.08	1	1.07e-17	0.00933926	18830_1	TRUE	reported	ITLN1	73.3762
ITPA	rs1127354	20	3213196	A	C	0.0831	-1.33	1	1e-200	0.0345747	18916_25	TRUE	reported	ITPA	1479.74
ITPKA	rs316617	15	41503702	C	T	0.3779	0.07	1	4.27e-18	0.00807245	13473_55	TRUE	reported	ITPKA	75.1944
IVD	rs12902310	15	40423228	C	T	0.3621	0.11	1	3.24e-41	0.00818068	17737_7	TRUE	reported	IVD	180.803
JAG1	rs2423507	20	10633691	G	C	0.3393	0.07	1	1.51e-16	0.00847927	5092_51	TRUE	reported	JAG1	68.1521
JUND	rs10406080	19	18291332	C	G	0.3487	0.06	1	6.76e-13	0.00835168	19602_36	TRUE	reported	JUND	51.6125
KCNAB2	rs806109	1	5992521	G	A	0.2151	-0.08	1	6.61e-17	0.00957641	10015_119	TRUE	reported	KCNAB2	69.7869
KDELC2	rs74911261	11	108486410	A	G	0.02	-1.02	1	1e-200	0.0285536	8296_117	TRUE	reported	KDELC2	1276.09
KDR	rs34231037	4	55106779	G	A	0.0229	-0.89	1	1e-200	0.0271214	3651_50	TRUE	reported	KDR	1076.85
KDR	rs2305948	4	55113391	T	C	0.0709	0.3	1	3.47e-80	0.0158205	3651_50	TRUE	reported	KDR	359.585
KIAA1161	rs4879780	9	34367518	A	G	0.3862	-0.12	1	7.08e-51	0.00799871	8068_43	TRUE	reported	KIAA1161	225.072
KIAA1467	rs117172138	12	13040880	T	C	0.0201	0.52	1	1.12e-78	0.0276905	9981_18	TRUE	reported	KIAA1467	352.65
KIAA1549L	rs2753408	11	33378145	A	G	0.4799	-0.32	1	1e-200	0.00831873	11145_72	TRUE	reported	KIAA1549L	1479.74
KIR2DL2	rs11667854	19	54761378	G	C	0.2945	0.05	0.98	7.24e-10	0.00811602	7773_20	TRUE	reported	KIR2DL2	37.9537
KIR2DL3	rs34167846	19	54756064	T	A	0.2757	0.46	1	1e-200	0.0119582	17153_46	TRUE	reported	KIR2DL3	1479.74
KIR2DL4	rs604077	19	54809941	T	C	0.2961	0.15	0.99	1.82e-52	0.00984029	5095_21	TRUE	reported	KIR2DL4	232.363
KIR2DS2	rs1951435	19	54740379	A	C	0.4509	-0.36	1	1e-200	0.00935857	10428_1	TRUE	reported	KIR2DS2	1479.74
KIR3DS1	rs62124099	19	54819067	G	A	0.1759	0.08	0.99	1.15e-14	0.0103605	5097_14	TRUE	reported	KIR3DS1	59.6242
KIRREL2	rs619833	19	35853604	A	G	0.0424	-0.26	1	9.77e-37	0.0205361	16609_106	TRUE	reported	KIRREL2	160.291
KL	rs10467359	13	32955126	G	A	0.0403	-0.32	1	6.92e-53	0.0209061	15384_15	TRUE	reported	KL	234.289
KL	rs73176836	13	33041401	C	T	0.1792	0.16	1	1.05e-45	0.011275	15384_15	TRUE	reported	KL	201.374
KLB	rs35372803	4	39446966	T	C	0.0596	-0.64	1	1e-200	0.0170479	19557_3	TRUE	reported	KLB	1409.35
KLB	rs12233688	4	39411290	T	C	0.3676	0.06	1	1.17e-13	0.00808671	19557_3	TRUE	reported	KLB	55.0502
KLC1	rs12884809	14	103628983	A	G	0.3519	0.09	1	1.35e-24	0.00879135	12656_1	TRUE	reported	KLC1	104.803
KLK10	rs7255834	19	51018620	C	T	0.0729	0.53	1	1e-200	0.0168321	6227_1	TRUE	reported	KLK10	991.463
KLK11	rs1048328	19	51024108	A	G	0.0643	-1.48	1	1e-200	0.0384741	2831_29	TRUE	reported	KLK11	1479.74
KLK12	rs3745540	19	51031874	A	G	0.4185	0.14	1	4.17e-63	0.00834913	3199_54	TRUE	reported	KLK12	281.173
KLK13	rs3760739	19	51035305	T	G	0.3502	-0.44	1	1e-200	0.0114383	11152_46	TRUE	reported	KLK13	1479.74
KLK14	rs117229324	19	51082721	T	C	0.0258	-0.59	1	1.91e-103	0.0273183	15544_25	TRUE	reported	KLK14	466.442
KLK14	rs2691271	19	51092303	G	C	0.2183	-0.19	1	7.08e-46	0.0133633	15544_25	TRUE	reported	KLK14	202.153
KLK14	rs3760739	19	51035305	T	G	0.3502	-0.06	1	7.76e-11	0.00922349	15544_25	TRUE	reported	KLK14	42.3168
KLK3	rs2659051	19	50842312	C	G	0.1779	-0.07	1	1.74e-10	0.0109668	8468_19	TRUE	reported	KLK3	40.7412
KLK7	rs1624358	19	50983919	T	G	0.0854	-0.53	1	1e-200	0.0152118	3378_49	TRUE	reported	KLK7	1213.92
KLK8	rs74705037	19	51001552	A	G	0.0271	0.86	1	1e-200	0.0254067	2834_54	TRUE	reported	KLK8	1145.78
KLK8	rs2659091	19	50943274	A	G	0.3955	-0.07	1	5.75e-17	0.00836305	2834_54	TRUE	reported	KLK8	70.0594
KLKB1	rs4253305	4	186252537	G	A	0.412	0.4	1	1e-200	0.0103984	4152_58	TRUE	reported	KLKB1	1479.74
KLRB1	rs1135816	12	9598073	G	A	0.3782	-0.23	1	5.37e-177	0.00810841	10809_14	TRUE	reported	KLRB1	804.609
KNG1	rs5030062	3	186736391	C	A	0.3555	0.36	1	1e-200	0.00935857	15343_337	TRUE	reported	KNG1	1479.74
KNG1	rs5030095	3	186743560	C	G	0.1132	-0.37	1	3.72e-156	0.013898	15343_337	TRUE	reported	KNG1	708.764
KNG1	rs5030062	3	186736391	C	A	0.3555	0.24	1	7.59e-178	0.00844046	19631_13	TRUE	reported	KNG1	808.518
KNG1	rs2304456	3	186727263	G	T	0.122	0.34	1	2.19e-168	0.0122927	7784_1	TRUE	reported	KNG1	765.009
KPNA6	rs140904849	1	31977167	T	C	0.0279	0.18	1	8.71e-14	0.0241315	13969_24	TRUE	reported	KPNA6	55.6386
KREMEN1	rs2205771	22	29098605	A	G	0.1746	0.21	1	1.26e-83	0.0108388	17331_138	TRUE	reported	KREMEN1	375.384
KRT1	rs641621	12	52519122	T	G	0.2322	-0.08	1	1.29e-16	0.00966807	9931_20	TRUE	reported	KRT1	68.47
KRT20	rs4796667	17	41522464	T	C	0.3592	0.06	1	1.7e-12	0.00850189	12975_11	TRUE	reported	KRT20	49.8048
KRT5	rs641615	12	52519125	T	G	0.2322	-0.16	1	1.82e-61	0.00967218	11177_16	TRUE	reported	KRT5	273.647
KYNU	rs12477146	2	143036245	A	G	0.2079	-0.46	1	1e-200	0.0119582	4559_64	TRUE	reported	KYNU	1479.74
LAG3	rs3782735	12	6775910	G	A	0.3827	-0.13	1	7.94e-52	0.00858262	9950_229	TRUE	reported	LAG3	229.428
LAMC2	rs2276543	1	183186170	A	G	0.2397	0.62	1	1e-200	0.0161175	9580_5	TRUE	reported	LAMC2	1479.74
LANCL1	rs3856343	2	210471107	A	C	0.4979	-0.07	1	3.72e-17	0.00831201	13986_6	TRUE	reported	LANCL1	70.9225
LAP3	rs13147018	4	17601722	G	A	0.1563	-0.07	1	2.09e-10	0.0110156	15610_72	TRUE	reported	LAP3	40.3813
LARGE	rs3210587	22	33920089	A	G	0.3441	0.11	1	4.9e-40	0.00830575	7935_26	TRUE	reported	LARGE	175.399
LAYN	rs4938792	11	111550211	C	T	0.3765	-0.05	1	3.31e-10	0.00795741	2635_61	TRUE	reported	LAYN	39.4818
LBP	rs2232613	20	38369011	T	C	0.0989	-1.05	1	1e-200	0.0272958	3074_6	TRUE	reported	LBP	1479.74
LCN1	rs56307603	9	135514751	C	T	0.1513	-0.09	1	9.55e-17	0.01083	11708_2	TRUE	reported	LCN1	69.0603
LCN2	rs3814526	9	128148408	G	A	0.0394	-0.15	1	4.9e-13	0.0207523	2836_68	TRUE	reported	LCN2	52.2455
LCP1	rs7990889	13	46117262	G	C	0.2809	-0.13	1	1.17e-45	0.00916619	17231_1	TRUE	reported	LCP1	201.145
LCT	rs4988235	2	135851076	G	A	0.1707	-1.05	1	1e-200	0.0272958	9017_58	TRUE	reported	LCT	1479.74
LDHA	rs111294128	11	18390175	G	A	0.0275	-0.25	1	1.95e-23	0.0250612	15414_316	TRUE	reported	LDHA	99.5119
LDHB	rs74626198	12	21543317	C	T	0.0447	-0.18	1	1.78e-20	0.0194073	3890_8	TRUE	reported	LDHB	86.0233
LDLRAP1	rs75446219	1	25551001	T	C	0.0321	0.27	1	4.79e-29	0.0241378	18183_3	TRUE	reported	LDLRAP1	125.122
LEAP2	rs12515756	5	132903188	C	T	0.1644	0.4	1	1e-200	0.0108536	5708_1	TRUE	reported	LEAP2	1358.23
LECT2	rs62623707	5	135952943	G	A	0.0555	-1.39	1	1e-200	0.0361345	16763_11	TRUE	reported	LECT2	1479.74
LEFTY2	rs360058	1	225889219	T	G	0.3981	-0.18	1	9.77e-102	0.00840549	15503_15	TRUE	reported	LEFTY2	458.584
LEFTY2	rs360059	1	225889432	A	G	0.3981	-0.71	1	1e-200	0.0184572	15503_20	TRUE	reported	LEFTY2	1479.74
LEP	rs774055408	7	128254624	A	C	0.0021	-0.65	1	6.31e-12	0.0945801	8484_24	TRUE	reported	LEP	47.231
LEPR	rs61781309	1	65617112	A	G	0.1696	-1.39	1	1e-200	0.0361345	5400_52	TRUE	reported	LEPR	1479.74
LGALS2	rs5756736	22	37574182	G	A	0.4375	0.21	1	3.24e-148	0.00809941	3033_57	TRUE	reported	LGALS2	672.251
LGALS3	rs118083722	14	55129494	A	G	0.0889	-0.57	1	1e-200	0.0148177	3066_12	TRUE	reported	LGALS3	1479.74
LGALS3BP	rs3826311	17	78975444	C	T	0.2027	0.2	1	4.79e-81	0.0104896	5000_52	TRUE	reported	LGALS3BP	363.534
LGALS4	rs883394	19	38714973	T	C	0.4753	-0.05	1	3.98e-11	0.00757027	2982_82	TRUE	reported	LGALS4	43.6231
LGALS8	rs370852798	1	236543605	T	C	0.0031	-0.53	1	1.35e-14	0.0688213	4909_68	TRUE	reported	LGALS8	59.307
LGALS9	rs9896600	17	27655521	G	A	0.235	-0.14	1	1.07e-46	0.00975637	9197_4	TRUE	reported	LGALS9	205.911
LGMN	rs72701845	14	92750678	A	G	0.0244	0.4	1	1.05e-51	0.0264398	3622_33	TRUE	reported	LGMN	228.878
LGR4	rs7937312	11	27334555	A	C	0.0119	0.35	1	1.05e-20	0.0375087	16304_6	TRUE	reported	LGR4	87.0707
LHB	rs79785970	19	49014074	G	C	0.1274	-0.44	1	1e-200	0.011778	8376_25	TRUE	reported	LHB	1395.59
LIFR	rs2561821	5	38488072	A	C	0.4008	-0.27	1	8.13e-44	0.0194495	5837_49	TRUE	reported	LIFR	192.714
LILRA2	rs141795960	19	54572099	C	T	0.0659	0.8	1	1e-200	0.0226625	15614_168	TRUE	reported	LILRA2	1246.13
LILRA2	rs12972210	19	54626202	A	G	0.0468	0.4	1	2.51e-36	0.0317806	15614_168	TRUE	reported	LILRA2	158.415
LILRA2	rs79346487	19	54572919	A	G	0.0216	0.18	1	3.09e-12	0.0258118	15614_168	TRUE	reported	LILRA2	48.6305
LILRA3	rs1645788	19	54297564	G	A	0.2165	-1.23	1	1e-200	0.0319751	6391_52	TRUE	reported	LILRA3	1479.74
LILRA3	rs77777983	19	54226365	G	C	0.1775	-0.16	0.98	1.38e-47	0.0110413	6391_52	TRUE	reported	LILRA3	209.99
LILRA3	rs75814910	19	54301205	A	C	0.0526	0.14	1	1.86e-13	0.019026	6391_52	TRUE	reported	LILRA3	54.1452
LILRA4	rs35407007	19	54339147	A	G	0.0641	-0.32	1	1.91e-74	0.0175299	8299_66	TRUE	reported	LILRA4	333.227
LILRA5	rs651279	19	54302487	C	T	0.2913	-0.36	1	1e-200	0.00935857	7787_25	TRUE	reported	LILRA5	1479.74
LILRA5	rs4022330	19	54277989	C	T	0.4012	0.08	1	1.62e-13	0.0108449	7787_25	TRUE	reported	LILRA5	54.4167
LILRA5	rs651279	19	54302487	C	T	0.2913	-0.47	1	1e-200	0.0122181	8766_29	TRUE	reported	LILRA5	1479.74
LILRA5	rs4022330	19	54277989	C	T	0.4012	0.09	1	3.02e-17	0.0106562	8766_29	TRUE	reported	LILRA5	71.3314
LILRA6	rs112312277	19	54202976	T	G	0.0663	0.56	1	1e-200	0.0163616	7059_14	TRUE	reported	LILRA6	1171.45
LILRA6	rs4405671	19	54225910	T	C	0.1778	0.38	0.98	1e-200	0.011286	7059_14	TRUE	reported	LILRA6	1133.67
LILRA6	rs12460589	19	54298694	T	C	0.0147	0.28	1	1.35e-20	0.0300937	7059_14	TRUE	reported	LILRA6	86.5697
LILRB1	rs138131257	19	54572135	G	A	0.0659	-1.61	1	1e-200	0.0418536	5090_49	TRUE	reported	LILRB1	1479.74
LILRB1	rs112988186	19	54637391	C	T	0.0578	0.53	1	1e-200	0.0157914	5090_49	TRUE	reported	LILRB1	1126.45
LILRB2	rs383925	19	54279666	T	C	0.1948	-1.03	1	1e-200	0.0267759	5091_28	TRUE	reported	LILRB2	1479.74
LILRB3	rs3745410	19	54217027	G	A	0.0662	1.64	1	1e-200	0.0426335	15615_8	TRUE	reported	LILRB3	1479.74
LILRB3	rs79016353	19	54247294	A	G	0.0634	0.24	1	1.74e-50	0.0160614	15615_8	TRUE	reported	LILRB3	223.284
LILRB5	rs12986064	19	54251270	T	C	0.492	0.49	0.97	1e-200	0.0127381	7015_8	TRUE	reported	LILRB5	1479.74
LINGO1	rs62007781	15	77734259	A	G	0.386	0.06	1	3.98e-13	0.00826879	6620_82	TRUE	reported	LINGO1	52.6525
LIPN	rs10509554	10	88766035	T	C	0.3239	0.78	1	1e-200	0.0202769	8097_77	TRUE	reported	LIPN	1479.74
LIPN	rs41284092	10	88778153	T	G	0.0019	-0.71	1	1.2e-17	0.0830146	8097_77	TRUE	reported	LIPN	73.1489
LMAN2L	rs72809827	2	96725216	T	C	0.3277	0.12	1	2.63e-49	0.00812976	8013_9	TRUE	reported	LMAN2L	217.875
LOXL3	rs17010021	2	74534412	A	T	0.059	-0.22	1	6.92e-37	0.0173396	15427_35	TRUE	reported	LOXL3	160.978
LPO	rs7219860	17	58243910	A	G	0.2635	-0.29	1	1e-200	0.00946347	4801_13	TRUE	reported	LPO	939.064
LRIG1	rs2306272	3	66384219	C	T	0.3278	-0.67	1	1e-200	0.0174173	18831_6	TRUE	reported	LRIG1	1479.74
LRIG3	rs11172841	12	58958650	C	A	0.2331	0.28	1	7.76e-135	0.0113301	3322_52	TRUE	reported	LRIG3	610.73
LRIG3	rs1497237	12	58763470	C	T	0.3822	-0.06	1	2.29e-11	0.00897375	3322_52	TRUE	reported	LRIG3	44.7049
LRP10	rs117221168	14	22937095	A	G	0.0475	0.19	1	3.98e-24	0.0187523	16610_13	TRUE	reported	LRP10	102.659
LRP11	rs9479810	6	149751359	T	C	0.3376	0.57	1	1e-200	0.0148177	15472_16	TRUE	reported	LRP11	1479.74
LRP11	rs9479094	6	149725083	T	C	0.3358	0.39	1	1e-200	0.0113442	6713_4	TRUE	reported	LRP11	1181.9
LRP12	rs6993770	8	105569300	T	A	0.2245	-0.06	1	5.13e-10	0.00965388	15506_34	TRUE	reported	LRP12	38.6277
LRP4	rs2306029	11	46871557	T	C	0.4455	0.42	1	1e-200	0.0109183	19558_10	TRUE	reported	LRP4	1479.74
LRP8	rs6677126	1	53241157	C	T	0.3073	0.08	1	2.14e-13	0.0108994	3323_37	TRUE	reported	LRP8	53.8737
LRPAP1	rs1800493	4	3514832	T	C	0.0101	-0.81	1	1.66e-93	0.0394878	3640_14	TRUE	reported	LRPAP1	420.769
LRRC15	rs58182031	3	194366591	A	G	0.1179	0.46	1	1e-200	0.0128449	6557_50	TRUE	reported	LRRC15	1282.48
LRRC32	rs1320646	11	76659003	T	C	0.2685	0.07	1	4.27e-13	0.00965937	7551_33	TRUE	reported	LRRC32	52.5168
LRRC4B	rs145038996	19	50082811	A	G	0.0492	0.15	0.99	3.89e-16	0.0184232	9916_146	TRUE	reported	LRRC4B	66.2909
LRRTM4	rs1922804	2	77467668	A	T	0.3135	-0.05	1	6.61e-10	0.00809687	6572_10	TRUE	reported	LRRTM4	38.1334
LSAMP	rs1541871	3	116383969	T	C	0.1514	-0.2	1	7.41e-70	0.01132	2999_6	TRUE	reported	LSAMP	312.154
LTBP4	rs112009052	19	40593595	A	T	0.016	-0.25	1	3.24e-14	0.0329445	13133_73	TRUE	reported	LTBP4	57.5856
LTF	rs61740470	3	46450495	T	C	0.0081	-1.11	1	6.46e-133	0.0452439	2780_35	TRUE	reported	LTF	601.902
LTF	rs5015750	3	46457913	A	G	0.0866	0.18	1	8.32e-38	0.014005	2780_35	TRUE	reported	LTF	165.189
LUM	rs77751442	12	91091238	T	G	0.0189	-0.38	1	6.46e-38	0.0295211	13114_50	TRUE	reported	LUM	165.693
LUM	rs142086573	12	90914869	T	C	0.0187	0.28	1	2.04e-20	0.0302371	13114_50	TRUE	reported	LUM	85.7501
LUM	rs10459147	12	91015895	T	C	0.0302	-0.18	1	3.39e-14	0.0237387	13114_50	TRUE	reported	LUM	57.495
LY75	rs62175229	2	159821048	C	T	0.4491	-0.34	1	1e-200	0.00934961	16620_26	TRUE	reported	LY75	1322.42
LY9	rs2271967	1	160817915	C	T	0.2104	0.36	1	1.86e-80	0.018952	3324_51	TRUE	reported	LY9	360.825
LYPD3	rs35681564	19	43455236	A	G	0.2078	0.14	1	7.59e-45	0.00996364	13107_9	TRUE	reported	LYPD3	197.433
LYPLAL1	rs75060212	1	219172269	G	T	0.1337	0.15	1	1.41e-36	0.0118749	12428_2	TRUE	reported	LYPLAL1	159.559
LYVE1	rs116055980	11	10597218	G	A	0.0491	0.42	1	5.13e-106	0.0192053	3206_4	TRUE	reported	LYVE1	478.253
LYVE1	rs76318574	11	10506171	C	T	0.0243	0.34	1	6.03e-36	0.027163	3206_4	TRUE	reported	LYVE1	156.676
LYZ	rs4761234	12	69338325	C	T	0.486	-0.49	1	1e-200	0.0127381	4920_10	TRUE	reported	LYZ	1479.74
LZIC	rs4265433	1	10065497	A	G	0.0224	-0.17	1	2.63e-10	0.0269024	19338_3	TRUE	reported	LZIC	39.9315
MAD1L1	rs143579216	7	2225428	A	G	0.0032	0.54	1	5.13e-14	0.0717265	13618_15	TRUE	reported	MAD1L1	56.6799
MAGI2	rs59169073	7	79428907	C	T	0.1597	0.57	1	1e-200	0.0148177	14066_49	TRUE	reported	MAGI2	1479.74
MAGI2	rs10260483	7	79470338	A	G	0.4991	0.23	1	3.24e-161	0.00850085	14066_49	TRUE	reported	MAGI2	732.034
MAN1A2	rs73013841	1	117312289	T	C	0.112	-0.3	1	7.76e-110	0.013473	9077_10	TRUE	reported	MAN1A2	495.808
MAN1C1	rs11247595	1	25682168	T	C	0.4547	0.19	1	2.75e-117	0.00825268	13427_66	TRUE	reported	MAN1C1	530.05
MAN2B2	rs11943337	4	6600251	G	C	0.4217	0.77	1	1e-200	0.0200169	9251_28	TRUE	reported	MAN2B2	1479.74
MANBA	rs223492	4	102753951	C	G	0.3402	0.44	1	1e-200	0.0114383	6382_17	TRUE	reported	MANBA	1479.74
MANEA	rs9488739	6	95584084	T	C	0.1107	-0.32	1	1e-200	0.0105397	8014_359	TRUE	reported	MANEA	921.813
MANF	rs1383251	3	51329409	G	A	0.1328	-0.09	1	3.09e-13	0.012345	9223_11	TRUE	reported	MANF	53.15
MANSC1	rs3825259	12	12343701	G	A	0.0955	0.38	1	2.69e-166	0.013826	9557_5	TRUE	reported	MANSC1	755.397
MANSC4	rs12370269	12	27771725	G	A	0.217	0.57	1	1e-200	0.0148177	9578_263	TRUE	reported	MANSC4	1479.74
MAP1LC3A	rs6059848	20	34454238	T	C	0.4949	0.05	0.98	1.86e-10	0.00784646	17781_191	TRUE	reported	MAP1LC3A	40.6063
MAPK12	rs3817818	22	50260902	C	G	0.4274	0.22	1	3.02e-153	0.00834279	5005_4	TRUE	reported	MAPK12	695.382
MAPK13	rs10447396	6	36145821	A	G	0.2445	0.12	1	7.08e-36	0.00959676	5006_71	TRUE	reported	MAPK13	156.355
MAPK3	rs3809627	16	30091839	A	C	0.4224	0.08	1	6.92e-11	0.0122654	2855_49	TRUE	reported	MAPK3	42.5419
MAPK8	rs1997365	10	48299932	C	A	0.2919	-0.06	1	2.29e-10	0.00946304	3825_18	TRUE	reported	MAPK8	40.2014
MAPK9	rs3763131	5	180307312	C	T	0.2005	0.18	1	1.12e-75	0.00977807	15604_18	TRUE	reported	MAPK9	338.874
MAPKAPK2	rs4256810	1	206717104	C	T	0.2736	0.18	1	5.5e-84	0.00927001	3820_68	TRUE	reported	MAPKAPK2	377.037
MAPRE1	rs20654	20	32830490	G	A	0.3116	-0.07	1	3.98e-14	0.00925729	12469_19	TRUE	reported	MAPRE1	57.178
MAPRE2	rs3786314	18	35140225	G	A	0.4566	-0.15	1	1.2e-73	0.00826282	16856_79	TRUE	reported	MAPRE2	329.554
MARK3	rs11160753	14	103541163	C	T	0.2807	-0.06	1	1.78e-10	0.00940533	9747_48	TRUE	reported	MARK3	40.6963
MASP1	rs4455312	3	187244238	A	C	0.3215	0.06	1	1.51e-10	0.00936914	3605_77	TRUE	reported	MASP1	41.0112
MATN2	rs78548919	8	98052647	T	C	0.1966	0.14	1	4.37e-40	0.0105641	3325_2	TRUE	reported	MATN2	175.628
MATN2	rs34302865	8	97932698	C	G	0.0273	0.26	1	4.17e-26	0.0246013	3325_2	TRUE	reported	MATN2	111.694
MATN3	rs52826764	2	20005780	T	C	0.0252	-1.28	1	1e-200	0.0332749	19361_78	TRUE	reported	MATN3	1479.74
MATN3	rs146536863	2	19941062	T	G	0.0061	-0.35	1	4.07e-13	0.0482553	19361_78	TRUE	reported	MATN3	52.6073
MATN4	rs9784191	20	45310450	G	A	0.2551	-0.25	1	1.15e-160	0.00925606	7083_74	TRUE	reported	MATN4	729.504
MAX	rs8181938	14	65088994	G	A	0.3942	-0.18	1	1.41e-106	0.00820878	12411_60	TRUE	reported	MAX	480.826
MBL2	rs1800451	10	52771466	T	C	0.0129	-1.48	1	1e-200	0.0384741	3000_66	TRUE	reported	MBL2	1479.74
MBL2	rs5030737	10	52771482	A	G	0.0526	-0.77	1	1e-200	0.0200169	3000_66	TRUE	reported	MBL2	1479.74
MCEE	rs6740268	2	71118834	G	T	0.175	-0.08	1	6.46e-16	0.00990053	9388_18	TRUE	reported	MCEE	65.2925
MCEMP1	rs1047286	19	6713251	A	G	0.2407	-0.06	1	1.45e-11	0.00888458	6283_60	TRUE	reported	MCEMP1	45.6067
MCF2L	rs3011487	13	112924107	C	T	0.4849	0.21	1	6.92e-149	0.00808091	13934_3	TRUE	reported	MCF2L	675.332
MDGA1	rs9349050	6	37695848	T	C	0.4736	1.06	1	1e-200	0.0275558	16900_29	TRUE	reported	MDGA1	1479.74
MDGA2	rs11846619	14	48400311	A	G	0.0412	0.77	1	1e-200	0.0200169	19372_7	TRUE	reported	MDGA2	1479.74
MDGA2	rs12589514	14	47621214	G	A	0.2419	-0.1	1	7.94e-25	0.00971962	19372_7	TRUE	reported	MDGA2	105.853
MDK	rs77817298	11	46506102	A	G	0.015	0.38	1	1.45e-28	0.0342734	2911_27	TRUE	reported	MDK	122.929
MENT	rs75072401	1	151008307	T	A	0.0149	-0.26	1	4.68e-16	0.0320213	5744_12	TRUE	reported	MENT	65.9278
MET	rs10435378	7	116785439	G	A	0.4402	-0.13	1	3.39e-55	0.00830738	2837_3	TRUE	reported	MET	244.883
METAP1	rs7676259	4	99021498	A	G	0.387	0.06	1	4.17e-15	0.00764356	3210_1	TRUE	reported	METAP1	61.6186
METTL24	rs4947065	6	110344779	T	C	0.0821	-0.17	1	6.03e-34	0.0139964	9470_15	TRUE	reported	METTL24	147.525
MFAP2	rs9435732	1	16981663	T	C	0.2355	-0.14	1	6.46e-28	0.0127823	10569_28	TRUE	reported	MFAP2	119.96
MFAP2	rs2235933	1	16974953	T	C	0.2415	-0.11	1	9.55e-17	0.0132367	9294_45	TRUE	reported	MFAP2	69.0603
MFAP4	rs139356332	17	19385973	C	G	0.0246	-0.65	1	1.74e-130	0.0267435	5636_10	TRUE	reported	MFAP4	590.731
MFGE8	rs34239095	15	88912537	G	C	0.282	0.26	1	6.76e-179	0.00911665	4455_89	TRUE	reported	MFGE8	813.348
MGAT1	rs634501	5	180791668	A	G	0.258	-0.06	1	2.82e-12	0.008588	10571_14	TRUE	reported	MGAT1	48.8111
MGAT2	rs7519	14	49621035	T	C	0.4515	-0.13	1	1.26e-59	0.00798275	6909_40	TRUE	reported	MGAT2	265.205
MGAT4B	rs112938505	5	179806172	A	G	0.0171	-1.23	1	1e-200	0.0319751	7141_21	TRUE	reported	MGAT4B	1479.74
MGAT4B	rs60291142	5	179818093	A	G	0.0552	0.12	1	4.9e-13	0.0166019	7141_21	TRUE	reported	MGAT4B	52.2455
MGP	rs7294636	12	14901082	A	G	0.3741	-0.25	1	1.58e-193	0.00842442	6520_87	TRUE	reported	MGP	880.642
MIA	rs10407351	19	40743470	C	T	0.4846	0.06	1	1.48e-13	0.00812015	2687_2	TRUE	reported	MIA	54.5977
MIF	rs2739338	22	23954943	T	C	0.4518	0.07	0.99	4.57e-18	0.00807978	8221_19	TRUE	reported	MIF	75.058
MINPP1	rs59980852	10	87515989	T	C	0.4395	-0.1	1	6.61e-31	0.00865087	5586_66	TRUE	reported	MINPP1	133.623
MMAB	rs116869611	12	109446591	T	C	0.1052	0.09	1	2.57e-13	0.0123032	17783_9	TRUE	reported	MMAB	53.5118
MMP1	rs534191	11	102800966	T	C	0.4485	0.43	1	1e-200	0.0111783	4924_32	TRUE	reported	MMP1	1479.74
MMP10	rs17860955	11	102778751	C	T	0.0117	-1.18	1	1e-200	0.038132	8479_4	TRUE	reported	MMP10	957.603
MMP12	rs28381684	11	102866461	T	A	0.1054	-0.71	1	1e-200	0.0184572	4496_60	TRUE	reported	MMP12	1479.74
MMP13	rs655316	11	102961635	T	C	0.2889	0.06	1	1.05e-12	0.00842204	4925_54	TRUE	reported	MMP13	50.7537
MMP19	rs7296597	12	55848171	A	G	0.0471	-0.22	1	4.47e-29	0.019657	6425_87	TRUE	reported	MMP19	125.259
MMP7	rs11568819	11	102530902	A	G	0.0663	0.57	1	1e-200	0.016841	2789_26	TRUE	reported	MMP7	1145.55
MMP7	rs68181448	11	102559274	A	G	0.2157	-0.11	1	3.8e-26	0.0103997	2789_26	TRUE	reported	MMP7	111.877
MMP8	rs35231465	11	102713404	A	G	0.0227	-0.68	1	1.12e-139	0.0270279	9172_69	TRUE	reported	MMP8	632.983
MMP8	rs117557731	11	102676761	G	A	0.0452	0.26	1	5.01e-40	0.0196343	9172_69	TRUE	reported	MMP8	175.354
MMP9	rs2250889	20	46013767	G	C	0.0466	0.17	1	1.07e-16	0.0204904	2579_17	TRUE	reported	MMP9	68.8332
MOB1A	rs555589672	2	74344622	T	C	0.0019	0.68	0.99	4.9e-13	0.0940772	12426_19	TRUE	reported	MOB1A	52.2455
MPG	rs2562156	16	74696	A	C	0.0197	0.28	1	1.95e-22	0.0287345	12438_127	TRUE	reported	MPG	94.9527
MPO	rs34097845	17	58281068	T	C	0.0566	-0.54	1	3.31e-200	0.0178874	2580_83	TRUE	reported	MPO	911.371
MPPED2	rs11031140	11	30586586	A	G	0.1785	-0.16	1	2.57e-53	0.0104094	19153_53	TRUE	reported	MPPED2	236.261
MRC1	rs71497225	10	17849736	G	C	0.2012	0.61	1	1e-200	0.0158576	2637_77	TRUE	reported	MRC1	1479.74
MRC2	rs150930997	17	62476572	C	G	0.0155	0.46	1	2e-45	0.0325195	3041_55	TRUE	reported	MRC2	200.091
MRVI1	rs4910165	11	10652497	C	G	0.3449	0.11	1	1.07e-39	0.00834286	8255_34	TRUE	reported	MRVI1	173.842
MSMB	rs10993994	10	46046326	A	G	0.3822	-1.02	1	1e-200	0.026516	10620_21	TRUE	reported	MSMB	1479.74
MSMP	rs10758322	9	35776193	T	C	0.4183	0.06	1	2.63e-13	0.00820559	8080_24	TRUE	reported	MSMP	53.4666
MSR1	rs41341748	8	16155085	A	G	0.0057	-1.65	1	6.03e-198	0.0549703	15533_97	TRUE	reported	MSR1	900.974
MSR1	rs17583220	8	16556987	C	T	0.3937	-0.12	1	9.77e-45	0.00855118	15533_97	TRUE	reported	MSR1	196.929
MST1	rs1131095	3	49676792	C	T	0.3076	-1.23	1	1e-200	0.0319751	4407_10	TRUE	reported	MST1	1479.74
MTHFD2	rs2177705	2	74254096	T	C	0.0464	-0.11	1	8.51e-10	0.0179297	18321_38	TRUE	reported	MTHFD2	37.6393
MTHFS	rs200058464	15	79896888	A	C	0.0176	-0.95	1	1e-200	0.0292615	14107_1	TRUE	reported	MTHFS	1054.03
MTHFSD	rs3950702	16	86534448	T	C	0.399	-0.32	1	1e-200	0.00831873	19129_15	TRUE	reported	MTHFSD	1479.74
MTRF1L	rs2038332	6	152999591	G	A	0.2119	-0.19	1	6.31e-90	0.00944908	11134_30	TRUE	reported	MTRF1L	404.322
MUC16	rs61742668	19	8882342	A	G	0.0974	-0.26	1	9.33e-76	0.0141162	15565_102	TRUE	reported	MUC16	339.242
MVD	rs12933657	16	88662105	G	A	0.1651	-0.08	1	2.24e-15	0.0100916	18422_41	TRUE	reported	MVD	62.8429
MX1	rs464138	21	41426246	C	A	0.4769	-0.33	1	1e-200	0.00857869	17460_51	TRUE	reported	MX1	1479.74
MXRA7	rs7219390	17	76688776	C	T	0.4091	-0.28	1	1e-200	0.00793335	8005_1	TRUE	reported	MXRA7	1245.67
MXRA8	rs181929025	1	1355705	T	C	0.0152	-0.34	0.99	2.4e-22	0.0349676	10521_10	TRUE	reported	MXRA8	94.5425
MYBPC1	rs3817552	12	101651385	G	C	0.1536	-0.11	1	2e-20	0.0118757	7648_9	TRUE	reported	MYBPC1	85.7956
MYDGF	rs368362738	19	4658019	A	G	0.0004	1.69	1	6.17e-20	0.184874	9248_36	TRUE	reported	MYDGF	83.5649
MYOC	rs7547721	1	171648625	A	G	0.0852	-0.49	1	1e-200	0.0148476	16558_2	TRUE	reported	MYOC	1089.14
MYOM2	rs6991204	8	2107923	A	G	0.1649	-0.07	1	5.89e-10	0.0113024	13534_20	TRUE	reported	MYOM2	38.3581
MYZAP	rs4774967	15	57563562	T	G	0.3458	0.07	1	1.91e-18	0.00798836	9964_10	TRUE	reported	MYZAP	76.7858
NAAA	rs17001208	4	75915873	C	T	0.0531	0.67	1	1e-200	0.0174173	3173_49	TRUE	reported	NAAA	1479.74
NADK	rs4648629	1	1764023	A	C	0.4504	-0.12	1	9.12e-53	0.00784903	13624_17	TRUE	reported	NADK	233.739
NAGK	rs11680831	2	71065392	C	T	0.3755	-0.17	1	2.63e-96	0.00816371	3894_15	TRUE	reported	NAGK	433.634
NAGLU	rs112629880	17	42463743	T	C	0.0365	1.32	1	1e-200	0.0343148	15509_2	TRUE	reported	NAGLU	1479.74
NAGPA	rs12599777	16	5029465	G	A	0.1822	-0.48	1	1e-200	0.0124781	11208_15	TRUE	reported	NAGPA	1479.74
NANS	rs7855984	9	98056008	A	G	0.2473	0.09	1	3.47e-22	0.00929202	17802_4	TRUE	reported	NANS	93.8133
NAPG	rs7241196	18	10526416	C	T	0.489	-0.07	1	6.03e-19	0.00787263	17773_26	TRUE	reported	NAPG	79.0599
NBL1	rs4911994	1	19435099	C	A	0.3681	0.05	1	1.41e-10	0.0077948	2944_66	TRUE	reported	NBL1	41.1463
NCAM1	rs2288158	11	113262954	G	T	0.1301	0.33	1	2.69e-149	0.0126809	4498_62	TRUE	reported	NCAM1	677.218
NCAM1	rs2012801	11	113125732	A	G	0.2185	-0.23	1	1.05e-112	0.0101946	4498_62	TRUE	reported	NCAM1	508.999
NCAM1	rs61902388	11	112771352	C	T	0.4515	-0.13	1	1.51e-53	0.00843879	4498_62	TRUE	reported	NCAM1	237.316
NCAM2	rs2826851	21	21463626	G	A	0.2663	0.46	1	1e-200	0.0119582	6507_16	TRUE	reported	NCAM2	1479.74
NCAM2	rs4818592	21	20999767	G	C	0.3422	-0.06	1	6.61e-12	0.00873883	6507_16	TRUE	reported	NCAM2	47.1407
NCAN	rs2228603	19	19219115	T	C	0.074	-0.33	1	6.46e-94	0.0160517	15573_110	TRUE	reported	NCAN	422.653
NCR1	rs2278428	19	54906696	C	A	0.1003	-0.44	1	1e-200	0.0130839	8360_169	TRUE	reported	NCR1	1130.91
NDE1	rs7206272	16	15632436	C	A	0.2206	0.08	1	1.74e-16	0.00971002	9765_4	TRUE	reported	NDE1	67.8797
NDRG3	rs62210514	20	36444238	G	A	0.0254	-0.22	1	1.17e-18	0.0249516	18312_68	TRUE	reported	NDRG3	77.7408
NDST1	rs6863373	5	150530369	T	C	0.4492	0.13	1	4.07e-58	0.0080891	6927_7	TRUE	reported	NDST1	258.277
NEGR1	rs374560739	1	71748511	G	C	0.0037	-0.49	1	9.33e-11	0.0756478	13109_82	TRUE	reported	NEGR1	41.9565
NEK7	rs17584278	1	198135628	G	A	0.0038	-0.7	1	2.69e-27	0.0646797	12703_6	TRUE	reported	NEK7	117.128
NELL1	rs8176786	11	20937848	T	C	0.063	1.06	1	1e-200	0.0275558	6544_33	TRUE	reported	NELL1	1479.74
NEO1	rs62016793	15	73051855	G	C	0.4451	-0.17	1	1.26e-94	0.00823735	8900_28	TRUE	reported	NEO1	425.915
NETO1	rs7242889	18	73564150	G	C	0.1801	0.07	1	5.62e-11	0.0106814	15298_199	TRUE	reported	NETO1	42.9473
NFASC	rs16854533	1	204852036	A	G	0.1015	0.24	1	6.76e-73	0.0132901	7179_69	TRUE	reported	NFASC	326.11
NHEJ1	rs2272019	2	219137812	C	A	0.3203	0.09	1	2.24e-25	0.00864576	11351_233	TRUE	reported	NHEJ1	108.362
NID1	rs2734807	1	236098248	T	C	0.4178	-0.13	1	2.34e-53	0.00845432	3213_65	TRUE	reported	NID1	236.444
NID2	rs2516600	14	52021048	T	C	0.4222	-0.49	1	1e-200	0.0127381	16060_99	TRUE	reported	NID2	1479.74
NIT2	rs7649598	3	100334239	A	G	0.2832	-0.08	1	5.01e-21	0.00850256	17808_37	TRUE	reported	NIT2	88.5281
NLGN1	rs557382	3	173395769	G	T	0.2958	0.13	1	2.51e-49	0.00880539	15620_4	TRUE	reported	NLGN1	217.966
NMB	rs11633788	15	84761911	A	T	0.3321	-0.14	1	4.17e-61	0.00848882	9321_400	TRUE	reported	NMB	271.996
NME2	rs145372333	17	51149056	A	G	0.039	-0.35	1	2.51e-63	0.0208355	4249_64	TRUE	reported	NME2	282.182
NME4	rs5841	16	400309	T	C	0.425	-0.1	1	1.62e-20	0.0107704	16809_1	TRUE	reported	NME4	86.2054
NMRAL1	rs11557236	16	4469438	A	G	0.1018	-0.87	1	1e-200	0.0226165	13988_67	TRUE	reported	NMRAL1	1479.74
NMT2	rs4237446	10	15199924	C	T	0.1965	0.08	1	1.17e-13	0.0107823	17821_20	TRUE	reported	NMT2	55.0502
NNMT	rs2604277	11	114308380	T	A	0.0519	-0.13	1	2.45e-12	0.0185559	19376_74	TRUE	reported	NNMT	49.0821
NOG	rs76164057	17	56763503	G	A	0.0141	1.26	1	1e-200	0.035436	8778_3	TRUE	reported	NOG	1264.31
NOTCH1	rs9411257	9	136530146	A	G	0.4034	-0.09	1	9.77e-26	0.00858095	5107_7	TRUE	reported	NOTCH1	110.005
NOTUM	rs62078699	17	81967584	A	G	0.0608	0.14	1	1.95e-16	0.017021	8252_2	TRUE	reported	NOTUM	67.6527
NPDC1	rs9314872	9	137059328	G	C	0.1009	-0.09	1	1.58e-11	0.0133533	10424_31	TRUE	reported	NPDC1	45.4263
NPL	rs74646646	1	182909529	C	T	0.0233	0.44	1	2.75e-60	0.0268656	19496_1	TRUE	reported	NPL	268.233
NPNT	rs34712979	4	105897896	A	G	0.244	-0.2	1	2.04e-100	0.00940182	6342_10	TRUE	reported	NPNT	452.519
NPPA	rs145488887	1	11767739	C	T	0.0461	0.13	1	4.17e-12	0.0187554	5443_62	TRUE	reported	NPPA	48.0435
NPPB	rs198389	1	11859214	G	A	0.3997	0.09	1	2.19e-29	0.00799643	16751_15	TRUE	reported	NPPB	126.675
NPPB	rs198389	1	11859214	G	A	0.3997	0.26	1	1e-200	0.00828904	7655_11	TRUE	reported	NPPB	983.872
NPTX1	rs62069681	17	80650902	C	T	0.1275	0.5	1	1e-200	0.012998	9256_78	TRUE	reported	NPTX1	1479.74
NPTX1	rs142109116	17	80470474	T	C	0.0166	0.27	1	5.01e-18	0.0312027	9256_78	TRUE	reported	NPTX1	74.8762
NPTX2	rs13308423	7	98654561	A	G	0.2966	-0.12	1	2.63e-39	0.00914841	6521_35	TRUE	reported	NPTX2	172.057
NPTXR	rs12628473	22	38844712	G	A	0.0149	1.55	1	1e-200	0.0402939	15511_37	TRUE	reported	NPTXR	1479.74
NPW	rs12921264	16	2020432	A	G	0.1837	-0.54	1	1e-200	0.0140379	9986_14	TRUE	reported	NPW	1479.74
NQO1	rs2161631	16	69523045	A	C	0.1704	-0.86	1	1e-200	0.0223566	9837_60	TRUE	reported	NQO1	1479.74
NQO2	rs17300141	6	3012544	A	G	0.0258	0.95	1	1e-200	0.0246962	9754_33	TRUE	reported	NQO2	1479.74
NQO2	rs73349551	6	3011537	T	G	0.0086	-1.02	1	1.45e-145	0.0397015	9754_33	TRUE	reported	NQO2	660.066
NRCAM	rs1034826	7	108443160	C	T	0.2281	-0.07	1	3.31e-12	0.0100519	5109_24	TRUE	reported	NRCAM	48.495
NRK1	rs11144225	9	75092384	T	A	0.3712	-0.16	1	2.88e-79	0.00848762	16853_5	TRUE	reported	NRK1	355.36
NRP1	rs2506150	10	33194380	A	G	0.3311	-0.3	1	1e-200	0.00861242	5542_22	TRUE	reported	NRP1	1213.37
NRP2	rs16837000	2	205130682	T	G	0.1971	-0.16	1	8.32e-52	0.0105653	15387_44	TRUE	reported	NRP2	229.337
NSF	rs75104997	17	46496508	C	G	0.4528	0.12	0.99	5.5e-52	0.00790978	13992_12	TRUE	reported	NSF	230.162
NT5C2	rs4919682	10	102824573	T	C	0.2759	0.11	1	7.24e-35	0.00893	11288_26	TRUE	reported	NT5C2	151.734
NT5C3A	rs4316067	7	33041902	G	A	0.2777	-0.08	1	9.77e-22	0.00835136	19615_213	TRUE	reported	NT5C3A	91.7626
NT5C3L	rs6503667	17	41826012	G	A	0.2923	0.62	1	1e-200	0.0161175	19135_5	TRUE	reported	NT5C3L	1479.74
NT5DC3	rs954921	12	103779852	C	T	0.378	0.17	1	2e-98	0.00807353	9126_171	TRUE	reported	NT5DC3	443.375
NT5DC3	rs74517500	12	103779853	C	T	0.0104	0.58	1	2.34e-53	0.0377193	9126_171	TRUE	reported	NT5DC3	236.444
NT5E	rs9444349	6	85502308	T	C	0.2915	0.21	1	3.39e-121	0.00897056	15452_5	TRUE	reported	NT5E	548.023
NT5M	rs192436452	17	17303358	C	G	0.0425	0.29	1	5.5e-51	0.0193086	17856_23	TRUE	reported	NT5M	225.577
NTF3	rs79426122	12	5574094	T	C	0.0662	0.14	1	1.82e-18	0.0159673	4145_58	TRUE	reported	NTF3	76.8767
NTF3	rs11063675	12	5437300	T	C	0.0112	-0.3	1	1.07e-14	0.0388075	4145_58	TRUE	reported	NTF3	59.7601
NTM	rs2511504	11	131326501	C	T	0.4064	0.36	1	1e-200	0.00935857	10907_116	TRUE	reported	NTM	1479.74
NTM	rs7118465	11	132100419	C	T	0.2916	0.13	1	1.58e-47	0.00897694	10907_116	TRUE	reported	NTM	209.715
NTM	rs2511504	11	131326501	C	T	0.4064	0.42	1	1e-200	0.0109183	8428_102	TRUE	reported	NTM	1479.74
NTN1	rs72809986	17	9080705	A	G	0.1618	-0.47	1	1e-200	0.0122181	6649_51	TRUE	reported	NTN1	1479.74
NTN4	rs17288108	12	95738117	G	A	0.1424	-0.24	1	1.29e-95	0.0115676	3327_27	TRUE	reported	NTN4	430.464
NTNG1	rs115668827	1	107135646	C	G	0.0672	1.32	1	1e-200	0.0343148	5637_81	TRUE	reported	NTNG1	1479.74
NTRK2	rs1624327	9	84814375	A	G	0.2952	-0.08	1	7.24e-17	0.0095889	4866_59	TRUE	reported	NTRK2	69.6053
NTRK3	rs28735437	15	87971624	C	G	0.1164	0.24	1	6.46e-73	0.0132883	2658_27	TRUE	reported	NTRK3	326.202
NTS	rs752750259	12	85387855	A	C	0.0013	-0.86	1	4.17e-13	0.118621	7857_22	TRUE	reported	NTS	52.562
NUCB1	rs3826817	19	48898187	T	C	0.2678	-0.14	1	1.35e-56	0.00883136	10451_11	TRUE	reported	NUCB1	251.305
NUDCD3	rs306995	7	44500230	A	G	0.2734	0.08	1	3.16e-17	0.00947821	4254_6	TRUE	reported	NUDCD3	71.2405
NUDT1	rs1637732	7	2217167	C	T	0.0078	-0.37	1	6.92e-16	0.0458377	19206_20	TRUE	reported	NUDT1	65.1564
NUDT12	rs34226	5	103526071	A	G	0.2193	0.11	1	7.41e-30	0.0096916	13947_371	TRUE	reported	NUDT12	128.823
NUDT2	rs10814104	9	34360289	T	C	0.2089	-0.3	1	1e-200	0.00974881	16583_8	TRUE	reported	NUDT2	946.976
NUDT5	rs2399786	10	12173181	C	T	0.4501	-0.07	1	7.08e-19	0.00788854	17761_2	TRUE	reported	NUDT5	78.7414
NUDT9	rs764045825	4	87441836	T	G	0.0012	-0.98	1	8.32e-19	0.110663	9482_110	TRUE	reported	NUDT9	78.423
OAF	rs2444239	11	120185708	A	T	0.4615	-0.32	1	1e-200	0.00831873	6414_8	TRUE	reported	OAF	1479.74
OAF	rs117554512	11	120227620	T	C	0.091	0.2	1	1.38e-26	0.0187411	6414_8	TRUE	reported	OAF	113.886
OBP2B	rs3761822	9	133210436	G	A	0.1997	-0.37	1	1e-200	0.0103268	5680_54	TRUE	reported	OBP2B	1283.73
OGN	rs9299404	9	92408056	A	G	0.4126	0.39	1	1e-200	0.0101385	17224_12	TRUE	reported	OGN	1479.74
OLFM1	rs10858334	9	135097939	G	C	0.1244	0.14	1	2.19e-31	0.012013	5703_26	TRUE	reported	OLFM1	135.817
OLFM1	rs11103524	9	134779725	T	C	0.165	-0.08	1	3.09e-13	0.0109733	5703_26	TRUE	reported	OLFM1	53.15
OLFM2	rs11669788	19	9948131	T	C	0.3355	0.63	1	1e-200	0.0163775	19377_14	TRUE	reported	OLFM2	1479.74
OLFML3	rs4381184	1	113947147	A	C	0.2987	-0.09	1	1.38e-24	0.00879326	8660_5	TRUE	reported	OLFML3	104.757
OMG	rs12449302	17	31084555	C	T	0.1654	-0.12	1	1.62e-27	0.0110407	16908_5	TRUE	reported	OMG	118.133
OSMR	rs10941412	5	38919056	A	G	0.1948	-0.16	1	6.03e-50	0.0107674	10892_8	TRUE	reported	OSMR	220.809
OVCA2	rs145234879	17	2042060	A	C	0.0089	0.41	1	8.71e-21	0.0438471	17697_2	TRUE	reported	OVCA2	87.435
OXT	rs877172	20	3069244	G	T	0.3317	0.36	1	1e-200	0.00935857	8356_88	TRUE	reported	OXT	1479.74
P4HB	rs62079523	17	82394427	A	G	0.3523	0.08	1	3.55e-14	0.0105589	4278_14	TRUE	reported	P4HB	57.4044
PACAP	rs775406677	5	139002308	A	T	0.0004	-1.95	0.99	3.55e-18	0.224333	16322_10	TRUE	reported	PACAP	75.5581
PAICS	rs138933625	4	56448446	G	C	0.0334	-0.19	1	6.03e-19	0.0213686	9841_197	TRUE	reported	PAICS	79.0599
PAM	rs35658696	5	103003107	G	A	0.05	-0.98	1	1e-200	0.0254761	5620_13	TRUE	reported	PAM	1479.74
PARK7	rs226251	1	7964630	T	C	0.3948	-0.09	1	5.75e-22	0.00934208	19523_215	TRUE	reported	PARK7	92.8107
PATE4	rs665677	11	125882266	A	G	0.2521	0.13	1	1.38e-44	0.00927999	8065_245	TRUE	reported	PATE4	196.242
PCBD1	rs2630336	10	70888665	T	G	0.372	-0.14	1	1.91e-63	0.00832606	11313_100	TRUE	reported	PCBD1	282.733
PCBD2	rs572123056	5	134165299	C	T	0.0096	-0.3	1	1.66e-13	0.0406851	6899_37	TRUE	reported	PCBD2	54.3714
PCDH10	rs67318416	4	133586889	T	C	0.3331	0.11	1	9.33e-38	0.00856452	9018_38	TRUE	reported	PCDH10	164.96
PCDH9	rs117087958	13	67231160	A	C	0.0817	-0.27	1	2.82e-70	0.015235	10558_26	TRUE	reported	PCDH9	314.082
PCNP	rs13060373	3	101631980	A	G	0.4863	-0.08	1	1.2e-23	0.00798128	17769_28	TRUE	reported	PCNP	100.47
PCOLCE	rs7385804	7	100638347	C	A	0.3515	-0.16	1	1.17e-78	0.00852127	11237_49	TRUE	reported	PCOLCE	352.559
PCOLCE2	rs12638256	3	142936448	A	G	0.4881	0.33	1	1e-200	0.00888525	6081_52	TRUE	reported	PCOLCE2	1379.39
PCSK1	rs6235	5	96393194	G	C	0.2859	-0.88	1	1e-200	0.0228765	13388_57	TRUE	reported	PCSK1	1479.74
PCSK2	rs6044699	20	17249972	A	G	0.4986	0.08	1	1.32e-24	0.00781283	15440_57	TRUE	reported	PCSK2	104.849
PCSK7	rs236910	11	117211258	G	A	0.2768	-0.82	1	1e-200	0.0213167	4459_68	TRUE	reported	PCSK7	1479.74
PCSK9	rs11591147	1	55039974	T	G	0.0121	-0.89	1	3.98e-117	0.0386841	5231_79	TRUE	reported	PCSK9	529.315
PCSK9	rs472495	1	55055640	G	T	0.3573	-0.14	1	3.63e-61	0.00848452	5231_79	TRUE	reported	PCSK9	272.271
PCYOX1	rs2706762	2	70261338	T	C	0.1403	-0.82	1	1e-200	0.0213167	6431_68	TRUE	reported	PCYOX1	1479.74
PDCD1LG2	rs16923189	9	5510644	G	A	0.2871	0.35	1	1e-200	0.00909861	3004_67	TRUE	reported	PDCD1LG2	1479.74
PDCD1LG2	rs7854413	9	5557708	C	T	0.0721	-0.22	1	5.5e-48	0.0151159	3004_67	TRUE	reported	PDCD1LG2	211.824
PDCD5	rs4499344	19	32582525	A	G	0.2879	0.2	1	3.63e-97	0.0095609	12517_52	TRUE	reported	PDCD5	437.585
PDCD6	rs62330028	5	319042	A	G	0.0422	0.14	1	2.69e-11	0.021013	19488_1	TRUE	reported	PDCD6	44.3893
PDCD6IP	rs9876986	3	33799573	G	A	0.265	-0.11	1	5.75e-35	0.00891657	18174_79	TRUE	reported	PDCD6IP	152.191
PDE4A	rs370630099	19	10432131	A	G	0.0188	0.74	1	1.17e-145	0.028794	18918_86	TRUE	reported	PDE4A	660.48
PDE5A	rs56905341	4	119655663	C	T	0.1988	-0.15	1	2.14e-41	0.0111301	16805_5	TRUE	reported	PDE5A	181.628
PDE5A	rs56905341	4	119655663	C	T	0.1988	-0.14	1	5.13e-38	0.0108612	5256_86	TRUE	reported	PDE5A	166.15
PDGFD	rs7950273	11	104160870	G	C	0.3013	-0.35	1	1e-200	0.00909861	17140_57	TRUE	reported	PDGFD	1479.74
PDGFD	rs1532673	11	104139237	G	T	0.3666	0.07	1	1.45e-16	0.00847362	17140_57	TRUE	reported	PDGFD	68.2429
PDGFD	rs7950273	11	104160870	G	C	0.3013	-0.3	1	1e-200	0.00885979	9341_1	TRUE	reported	PDGFD	1146.56
PDGFD	rs1532673	11	104139237	G	T	0.3666	0.07	1	1.2e-16	0.00845116	9341_1	TRUE	reported	PDGFD	68.6062
PDGFRA	rs73252950	4	54275333	T	C	0.0779	-0.15	1	1.15e-24	0.01463	10366_11	TRUE	reported	PDGFRA	105.122
PDGFRB	rs3816018	5	150128912	C	T	0.4783	-1.18	1	1e-200	0.0306753	3459_49	TRUE	reported	PDGFRB	1479.74
PDGFRL	rs2427709	8	17595419	C	T	0.0642	-0.63	1	1e-200	0.0163775	9713_67	TRUE	reported	PDGFRL	1479.74
PDHX	rs35560997	11	34978135	C	G	0.0112	-0.46	1	2.4e-35	0.0370763	18319_7	TRUE	reported	PDHX	153.93
PDIA5	rs3804749	3	123114156	C	T	0.3447	0.63	1	1e-200	0.0163775	5593_11	TRUE	reported	PDIA5	1479.74
PDLIM1	rs1328599	10	95294018	G	T	0.0575	0.13	1	4.17e-14	0.0172057	11428_31	TRUE	reported	PDLIM1	57.0874
PDLIM4	rs2292260	5	132271243	A	G	0.0737	-0.26	1	5.25e-66	0.0151511	12387_7	TRUE	reported	PDLIM4	294.482
PDXK	rs4818855	21	43619070	C	T	0.4189	0.13	1	6.92e-59	0.00803434	11098_1	TRUE	reported	PDXK	261.81
PEAR1	rs4661012	1	156915699	G	T	0.3625	-0.19	1	1.7e-110	0.00850692	8275_31	TRUE	reported	PEAR1	498.842
PEAR1	rs12566888	1	156899255	T	G	0.063	-0.1	1	4.9e-10	0.0160711	8892_14	TRUE	reported	PEAR1	38.7176
PECR	rs73072196	2	216008671	C	T	0.1039	-0.15	1	2.57e-32	0.0126742	17776_15	TRUE	reported	PECR	140.07
PENK	rs2576575	8	56448734	T	C	0.4541	-0.48	1	1e-200	0.0124781	9076_25	TRUE	reported	PENK	1479.74
PENK	rs35775010	8	56924337	C	T	0.1279	-0.13	1	2.63e-28	0.0117822	9076_25	TRUE	reported	PENK	121.741
PET117	rs760097917	20	18138002	T	C	0.0003	1.91	0.96	5.89e-13	0.265166	19303_64	TRUE	reported	PET117	51.8838
PF4	rs1398015	4	73891519	T	C	0.0591	-0.15	1	5.62e-18	0.0173612	2697_7	TRUE	reported	PF4	74.6489
PF4V1	rs872914	4	73852384	G	A	0.2893	0.32	1	1e-200	0.00866953	5663_18	TRUE	reported	PF4V1	1362.41
PFKM	rs4760682	12	48118502	C	A	0.1931	-0.2	1	6.31e-90	0.0099464	17384_110	TRUE	reported	PFKM	404.322
PGLS	rs73020480	19	17518363	A	G	0.2261	0.12	1	3.72e-35	0.0096995	17799_9	TRUE	reported	PGLS	153.061
PGLYRP1	rs2072563	19	46023390	A	G	0.3186	-0.19	1	7.41e-107	0.00865325	3329_14	TRUE	reported	PGLYRP1	482.113
PGLYRP2	rs140755383	19	15474182	A	C	0.1641	-0.35	1	1e-200	0.0108723	5601_2	TRUE	reported	PGLYRP2	1036.32
PGLYRP3	rs1865234	1	153343308	T	C	0.101	0.08	1	1.58e-10	0.0125059	10561_5	TRUE	reported	PGLYRP3	40.9212
PGM1	rs61765292	1	63647788	G	A	0.1796	0.12	1	4.37e-29	0.0107201	9173_21	TRUE	reported	PGM1	125.305
PGM2	rs2553287	4	37845022	T	C	0.258	-0.08	1	2.04e-19	0.00887803	18330_7	TRUE	reported	PGM2	81.1982
PGP	rs112351847	16	2214765	T	C	0.1478	0.16	1	3.09e-46	0.0112077	18235_16	TRUE	reported	PGP	203.803
PHPT1	rs4880150	9	136875889	C	T	0.2584	0.21	1	1.26e-115	0.00918775	16882_27	TRUE	reported	PHPT1	522.42
PI3	rs17332620	20	45148865	T	C	0.2012	0.34	1	1e-200	0.0102277	4982_54	TRUE	reported	PI3	1105.1
PIANP	rs11064321	12	6700730	C	G	0.395	0.17	1	1e-98	0.00806101	14114_18	TRUE	reported	PIANP	444.753
PIANP	rs11064321	12	6700730	C	G	0.395	0.19	1	1.12e-118	0.00820339	9599_6	TRUE	reported	PIANP	536.44
PIGR	rs748844	1	206936501	A	G	0.3979	-0.14	1	2.19e-64	0.00826326	3216_2	TRUE	reported	PIGR	287.047
PILRA	rs1859788	7	100374211	A	G	0.3039	1.3	1	1e-200	0.0337948	10816_150	TRUE	reported	PILRA	1479.74
PILRA	rs1859788	7	100374211	A	G	0.3039	1.31	1	1e-200	0.0340548	6402_8	TRUE	reported	PILRA	1479.74
PIP	rs73170678	7	143139110	T	A	0.1375	0.6	1	1e-200	0.0155976	6060_2	TRUE	reported	PIP	1479.74
PIP	rs149884636	7	143041505	A	G	0.01	-1.14	1	8.71e-177	0.0402136	6060_2	TRUE	reported	PIP	803.643
PKDCC	rs13026869	2	42071416	A	G	0.2273	0.06	1	8.71e-10	0.00978566	8664_36	TRUE	reported	PKDCC	37.5944
PKLR	rs115736167	1	155296818	G	C	0.0159	-0.21	1	1.12e-09	0.0344771	15607_56	TRUE	reported	PKLR	37.1004
PKP2	rs9919823	12	32821677	C	T	0.0452	0.24	1	2.57e-36	0.0190711	14067_6	TRUE	reported	PKP2	158.369
PLA2G12B	rs3829126	10	72954419	T	G	0.0978	-0.15	1	1.29e-27	0.0137743	9380_2	TRUE	reported	PLA2G12B	118.589
PLA2G2A	rs11573156	1	19979653	C	G	0.2561	0.77	1	1e-200	0.0200169	2692_74	TRUE	reported	PLA2G2A	1479.74
PLA2G7	rs9381472	6	46691168	G	C	0.3291	0.11	1	4.68e-36	0.00877395	5015_15	TRUE	reported	PLA2G7	157.179
PLA2R1	rs3749117	2	160028931	T	C	0.4524	0.76	1	1e-200	0.019757	10916_44	TRUE	reported	PLA2R1	1479.74
PLAT	rs2020921	8	42187447	A	G	0.0334	-0.59	1	3.63e-144	0.0230774	2212_69	TRUE	reported	PLAT	653.628
PLAU	rs2227551	10	73909432	G	T	0.2798	0.13	1	8.32e-23	0.0132241	4158_54	TRUE	reported	PLAU	96.6394
PLAU	rs146287686	10	73937934	A	G	0.0177	-0.23	1	1.7e-14	0.0299806	4158_54	TRUE	reported	PLAU	58.8539
PLAUR	rs2302524	19	43652320	C	T	0.1754	-0.24	1	3.31e-113	0.0106139	2652_15	TRUE	reported	PLAUR	511.297
PLAUR	rs4251824	19	43666441	T	C	0.0286	-0.28	1	3.16e-31	0.0240909	2652_15	TRUE	reported	PLAUR	135.086
PLCG1	rs753381	20	41168825	T	C	0.4731	-0.07	1	5.75e-17	0.00836305	4563_61	TRUE	reported	PLCG1	70.0594
PLCG2	rs12445050	16	81837364	T	C	0.1003	0.18	1	1.32e-43	0.0129988	10070_22	TRUE	reported	PLCG2	191.752
PLCG2	rs72824905	16	81908423	G	C	0.0183	0.31	1	1.7e-24	0.0303474	10070_22	TRUE	reported	PLCG2	104.347
PLD3	rs7254808	19	40364607	T	C	0.0431	-0.14	1	4.9e-12	0.0202649	10948_14	TRUE	reported	PLD3	47.7275
PLEK	rs1867312	2	68392849	C	A	0.4493	-0.1	1	3.63e-36	0.00796358	7875_86	TRUE	reported	PLEK	157.683
PLEKHA1	rs10788274	10	122301287	G	A	0.4337	0.28	1	1e-200	0.00794215	12459_13	TRUE	reported	PLEKHA1	1242.91
PLEKHA7	rs446518	11	16856962	T	C	0.1061	0.66	1	1e-200	0.0171574	12731_12	TRUE	reported	PLEKHA7	1479.74
PLG	rs11751347	6	160671406	T	C	0.0795	-0.36	1	9.55e-125	0.0151541	3710_49	TRUE	reported	PLG	564.342
PLG	rs11751347	6	160671406	T	C	0.0795	-0.34	1	6.31e-115	0.0149214	4151_6	TRUE	reported	PLG	519.203
PLOD2	rs143907086	3	146086984	G	T	0.0096	0.26	1	3.98e-10	0.0415683	6923_1	TRUE	reported	PLOD2	39.1221
PLOD3	rs182483308	7	101211100	T	C	0.0148	-0.23	1	1.45e-11	0.0340575	10612_18	TRUE	reported	PLOD3	45.6067
PLTP	rs111602331	20	45928835	C	T	0.2189	-0.54	1	1e-200	0.0140379	15475_4	TRUE	reported	PLTP	1479.74
PLXNA1	rs4679138	3	126992227	G	A	0.3036	-0.25	1	2.95e-182	0.00868389	9005_16	TRUE	reported	PLXNA1	828.803
PLXNA4	rs6467443	7	132553252	T	G	0.1854	0.1	1	2.88e-22	0.0103045	19560_23	TRUE	reported	PLXNA4	94.1779
PLXNB2	rs28379706	22	50289633	C	T	0.3848	0.45	1	1e-200	0.0116982	9216_100	TRUE	reported	PLXNB2	1479.74
PLXNC1	rs115651556	12	94220122	A	G	0.0148	-2.04	1	1e-200	0.0530319	4564_2	TRUE	reported	PLXNC1	1479.74
PLXNC1	rs7972001	12	94229726	T	C	0.0317	-0.57	1	5.75e-128	0.0236854	4564_2	TRUE	reported	PLXNC1	579.145
PLXNC1	rs57244134	12	94267442	A	G	0.0173	-0.43	1	1.62e-46	0.0300262	4564_2	TRUE	reported	PLXNC1	205.086
PLXNC1	rs34565975	12	94209630	C	G	0.007	0.5	1	1.78e-24	0.0489689	4564_2	TRUE	reported	PLXNC1	104.256
PLXND1	rs2255703	3	129574413	C	T	0.3994	-0.12	1	1.29e-34	0.00977875	19561_216	TRUE	reported	PLXND1	150.59
PMEL	rs182517431	12	55813378	C	A	0.0008	0.88	1	8.51e-11	0.135567	6472_40	TRUE	reported	PMEL	42.1366
PMM2	rs34258285	16	8813057	C	A	0.0186	-0.33	1	1.86e-27	0.0303972	17794_6	TRUE	reported	PMM2	117.859
PMM2	rs146544605	16	8900886	G	C	0.0349	-0.14	1	3.8e-10	0.0223572	17794_6	TRUE	reported	PMM2	39.212
PMVK	rs139248801	1	154929049	G	A	0.017	-0.7	1	5.5e-107	0.0318607	12450_42	TRUE	reported	PMVK	482.71
PNKP	rs2290774	19	49871778	C	T	0.4648	-0.11	1	7.94e-41	0.00822139	13657_2	TRUE	reported	PNKP	179.017
PNLIP	rs113558089	10	116568887	T	C	0.0082	-0.4	1	1.23e-19	0.044119	15613_16	TRUE	reported	PNLIP	82.1994
PNLIPRP1	rs2915766	10	116593741	C	T	0.4739	-0.15	1	4.37e-70	0.00847566	6627_25	TRUE	reported	PNLIPRP1	313.21
PNLIPRP2	rs7910135	10	116638535	C	A	0.4726	-1.01	1	1e-200	0.026256	15471_29	TRUE	reported	PNLIPRP2	1479.74
PNP	rs1049564	14	20472447	A	G	0.1652	-0.17	1	1.12e-55	0.010815	15435_4	TRUE	reported	PNP	247.085
POFUT1	rs76143353	20	32227952	T	C	0.0469	-0.64	1	1e-200	0.0182555	5634_39	TRUE	reported	POFUT1	1229.06
POGLUT1	rs751882927	3	119490703	T	A	0.0003	-1.37	0.99	2.09e-10	0.215591	6467_65	TRUE	reported	POGLUT1	40.3813
POLI	rs117050326	18	54237200	C	G	0.0172	-0.27	1	1.07e-17	0.03152	13536_56	TRUE	reported	POLI	73.3762
POLM	rs142059440	7	44074256	C	G	0.021	0.46	1	2.19e-61	0.0278262	12851_5	TRUE	reported	POLM	273.28
POLM	rs141574506	7	44053918	C	T	0.0958	-0.14	1	1.02e-24	0.0136398	12851_5	TRUE	reported	POLM	105.351
POMC	rs201519174	2	25161456	C	G	0.0046	0.94	1	2e-57	0.0588521	9204_33	TRUE	reported	POMC	255.112
POR	rs59882870	7	76009103	A	G	0.1606	0.19	1	2.75e-71	0.0106427	2731_29	TRUE	reported	POR	318.719
POSTN	rs9532075	13	37530059	T	G	0.3834	0.16	1	4.07e-83	0.00828403	3457_57	TRUE	reported	POSTN	373.041
POSTN	rs139240369	13	37472287	T	C	0.0268	-0.2	1	5.01e-15	0.0255538	3457_57	TRUE	reported	POSTN	61.2559
PPA1	rs10823500	10	70245434	G	A	0.412	0.18	1	3.8e-103	0.00834673	5021_13	TRUE	reported	PPA1	465.064
PPA2	rs4699179	4	105474024	A	G	0.2647	0.1	1	3.47e-31	0.00860973	18307_71	TRUE	reported	PPA2	134.903
PPCS	rs2152315	1	42441912	G	A	0.358	-0.1	1	5.25e-34	0.00822553	17843_30	TRUE	reported	PPCS	147.799
PPIC	rs17388251	5	123024708	C	T	0.3898	-0.42	1	1e-200	0.0109183	18819_21	TRUE	reported	PPIC	1479.74
PPID	rs17843929	4	158715961	T	C	0.2608	0.27	1	7.08e-185	0.00931115	5202_4	TRUE	reported	PPID	840.854
PPIE	rs7520588	1	39748853	A	T	0.4263	-0.29	1	1e-200	0.00827838	5238_26	TRUE	reported	PPIE	1227.17
PPIH	rs187613485	1	42796364	G	C	0.0015	-1.39	1	1.15e-44	0.099132	12449_16	TRUE	reported	PPIH	196.608
PPIL1	rs12194408	6	36871822	G	C	0.0414	-1.32	1	1e-200	0.0343148	9884_8	TRUE	reported	PPIL1	1479.74
PPP1R14A	rs71354995	19	38301201	G	A	0.2387	-0.2	1	3.39e-104	0.00922641	19117_3	TRUE	reported	PPP1R14A	469.889
PPP1R1A	rs10876568	12	54590778	C	G	0.1877	0.06	1	3.98e-10	0.00959268	17706_4	TRUE	reported	PPP1R1A	39.1221
PPT1	rs4660386	1	40094562	T	C	0.2995	0.16	1	1.05e-71	0.00893524	9244_27	TRUE	reported	PPT1	320.647
PRCP	rs2229437	11	82853252	G	T	0.1621	0.22	1	6.76e-83	0.011406	5722_78	TRUE	reported	PRCP	372.031
PRCP	rs188172480	11	82882681	A	G	0.0219	-0.22	1	5.13e-14	0.0292219	5722_78	TRUE	reported	PRCP	56.6799
PRDX1	rs12047498	1	45488960	T	C	0.2258	0.1	1	6.92e-26	0.00950486	3855_56	TRUE	reported	PRDX1	110.69
PREP	rs12192369	6	105329503	G	A	0.1404	-0.21	1	8.51e-77	0.0113222	14273_19	TRUE	reported	PREP	344.017
PRG2	rs149828052	11	57387780	A	C	0.0009	1.54	1	1.51e-27	0.141607	7258_5	TRUE	reported	PRG2	118.27
PRG3	rs753278079	11	59240798	G	A	0.0002	-1.4	0.98	4.27e-10	0.224216	9015_1	TRUE	reported	PRG3	38.9873
PRKCA	rs61762372	17	66302564	A	G	0.3696	0.08	1	1.58e-21	0.00839524	2644_11	TRUE	reported	PRKCA	90.8058
PRKCSH	rs11557488	19	11447460	A	G	0.2142	0.11	1	1.7e-31	0.00942134	5687_5	TRUE	reported	PRKCSH	136.32
PROC	rs61185143	2	127407902	T	C	0.4284	-0.14	1	1.7e-70	0.00788695	2961_1	TRUE	reported	PROC	315.092
PROK2	rs7634474	3	71780316	A	G	0.1994	0.66	1	1e-200	0.0171574	10754_113	TRUE	reported	PROK2	1479.74
PROS1	rs930814	3	94256084	C	G	0.0312	-0.19	1	2.69e-15	0.0240371	2700_56	TRUE	reported	PROS1	62.4801
PRSS1	rs62473563	7	142771005	T	C	0.0828	0.12	1	1.45e-14	0.0156001	3049_61	TRUE	reported	PRSS1	59.1711
PRSS2	rs1799886	7	142800839	C	T	0.4101	0.2	1	1.2e-124	0.00842239	5034_79	TRUE	reported	PRSS2	563.883
PRSS22	rs7204669	16	2860735	A	G	0.295	0.24	1	7.08e-155	0.00905256	4534_10	TRUE	reported	PRSS22	702.877
PRSS27	rs71386687	16	2717893	T	G	0.0939	0.31	1	8.13e-108	0.0140543	15535_3	TRUE	reported	PRSS27	486.525
PRSS3	rs855579	9	33795788	G	T	0.1303	-0.31	1	3.89e-124	0.0130819	18864_7	TRUE	reported	PRSS3	561.538
PRSS57	rs9304936	19	689590	C	G	0.3082	-0.49	1	1e-200	0.0127381	8351_17	TRUE	reported	PRSS57	1479.74
PRSS8	rs55667375	16	31144137	T	C	0.2822	0.07	1	7.59e-14	0.00936165	15513_108	TRUE	reported	PRSS8	55.9102
PRTN3	rs62132278	19	836654	T	C	0.2796	0.43	1	1e-200	0.014195	13720_95	TRUE	reported	PRTN3	917.627
PSAP	rs1867981	10	71835464	C	T	0.4849	0.27	1	1e-200	0.00808405	6207_10	TRUE	reported	PSAP	1115.5
PSAPL1	rs35791045	4	7425380	G	A	0.1781	0.44	1	1e-200	0.0114383	8814_33	TRUE	reported	PSAPL1	1479.74
PSAT1	rs2277148	9	78297199	G	C	0.2185	-0.15	1	2.09e-52	0.00984612	18342_2	TRUE	reported	PSAT1	232.088
PSG3	rs7249840	19	43133855	G	C	0.074	0.5	1	1e-200	0.0143112	6444_15	TRUE	reported	PSG3	1220.64
PSG4	rs62116515	19	43205663	T	C	0.3836	0.66	0.99	1e-200	0.0171574	5649_83	TRUE	reported	PSG4	1479.74
PSG5	rs10403905	19	43133313	C	T	0.2996	0.43	0.99	1e-200	0.0111783	9314_9	TRUE	reported	PSG5	1479.74
PSG5	rs429358	19	44908684	C	T	0.1741	-0.34	1	1e-200	0.010525	9314_9	TRUE	reported	PSG5	1043.54
PSG5	rs35136575	19	44935906	G	C	0.285	-0.11	1	5.13e-36	0.00877906	9314_9	TRUE	reported	PSG5	156.996
PSG7	rs117338918	19	42873169	G	C	0.0075	0.3	1	5.89e-11	0.0458257	5651_50	TRUE	reported	PSG7	42.8572
PSG9	rs4802167	19	43278325	G	T	0.0381	-0.34	1	1.86e-61	0.0205551	9335_28	TRUE	reported	PSG9	273.601
PSMB1	rs12717	6	170553212	C	G	0.4587	-0.31	1	1e-200	0.00805877	12612_37	TRUE	reported	PSMB1	1479.74
PSMB4	rs4246527	1	151431472	C	T	0.1364	-0.64	1	1e-200	0.0166375	18340_2	TRUE	reported	PSMB4	1479.74
PSMD9	rs10770186	12	121923506	A	G	0.4507	-0.12	1	1.48e-48	0.00819468	13931_22	TRUE	reported	PSMD9	214.436
PSME1	rs3742500	14	24142769	T	G	0.2505	0.06	1	1.38e-10	0.00934865	5918_5	TRUE	reported	PSME1	41.1913
PSME2	rs4575	14	24146226	C	T	0.3082	0.08	1	2.95e-20	0.00867611	17694_32	TRUE	reported	PSME2	85.0216
PTEN	rs117002784	10	88147290	T	C	0.0383	0.13	1	2.88e-10	0.0206189	3831_21	TRUE	reported	PTEN	39.7516
PTGDS	rs7040970	9	136964561	C	T	0.4943	0.14	1	7.41e-67	0.00810477	10514_5	TRUE	reported	PTGDS	298.383
PTGES2	rs13283456	9	128122474	T	C	0.1824	-0.1	1	6.17e-21	0.0106529	18458_4	TRUE	reported	PTGES2	88.1181
PTGFRN	rs4233450	1	116947639	G	T	0.1744	-0.84	1	1e-200	0.0218367	12727_7	TRUE	reported	PTGFRN	1479.74
PTGR1	rs144875739	9	111431329	A	G	0.0171	-1.02	1	1e-200	0.0282197	19617_5	TRUE	reported	PTGR1	1306.46
PTGR1	rs140330169	9	111567336	T	C	0.0436	0.21	1	1.51e-28	0.0189476	19617_5	TRUE	reported	PTGR1	122.837
PTHLH	rs11049365	12	28138401	A	C	0.2706	0.12	1	7.24e-43	0.0087435	2962_50	TRUE	reported	PTHLH	188.361
PTK7	rs3828755	6	43147482	G	A	0.4627	0.08	1	1.05e-24	0.00779589	9525_1	TRUE	reported	PTK7	105.305
PTN	rs320682	7	137353346	C	T	0.4471	0.19	1	2.04e-123	0.0080417	3045_72	TRUE	reported	PTN	558.228
PTN	rs62490463	7	137499806	C	T	0.0336	-0.13	1	1.78e-09	0.0216059	3045_72	TRUE	reported	PTN	36.2027
PTP4A2	rs147197357	1	31866749	G	A	0.0066	-0.38	1	8.51e-15	0.0489708	11699_16	TRUE	reported	PTP4A2	60.2133
PTPN7	rs73085637	1	202160068	C	T	0.1445	-0.08	1	2.82e-11	0.0120197	14688_6	TRUE	reported	PTPN7	44.2991
PTPN9	rs111647176	15	75459420	A	G	0.2739	-0.07	1	1.62e-15	0.00878591	12633_3	TRUE	reported	PTPN9	63.4778
PTPRS	rs55763631	19	5293572	A	C	0.0693	0.2	1	3.89e-33	0.0166771	6049_64	TRUE	reported	PTPRS	143.82
PTPRU	rs67827535	1	29314670	T	C	0.0555	0.14	1	8.71e-15	0.0180487	8337_65	TRUE	reported	PTPRU	60.168
PVRL4	rs34990628	1	161097295	T	C	0.159	-0.08	1	2.75e-13	0.0109501	5734_13	TRUE	reported	PVRL4	53.3761
PXDN	rs73182757	2	1744125	G	A	0.2817	0.15	1	1.48e-58	0.00929732	13463_1	TRUE	reported	PXDN	260.296
PYGL	rs883699	14	50936043	T	C	0.3851	-0.1	1	6.17e-36	0.00799029	11441_11	TRUE	reported	PYGL	156.63
PYGL	rs17720606	14	50864597	A	C	0.2866	-0.07	1	3.55e-16	0.00858573	11441_11	TRUE	reported	PYGL	66.4725
QPCT	rs4384764	2	37363141	A	G	0.2873	0.22	1	3.16e-127	0.00916871	7849_3	TRUE	reported	QPCT	575.743
QPCT	rs35576045	2	37343036	G	T	0.0554	-0.12	1	5.13e-10	0.0193078	7849_3	TRUE	reported	QPCT	38.6277
QPCTL	rs117220573	19	45702991	T	C	0.0052	-1.9	1	1e-200	0.0583602	8866_53	TRUE	reported	QPCTL	1059.92
QSOX2	rs10858248	9	136216478	A	G	0.4643	0.34	1	1e-200	0.00883865	8397_147	TRUE	reported	QSOX2	1479.74
QSOX2	rs12338076	9	136229894	C	A	0.3381	-0.09	1	9.55e-18	0.0104904	8397_147	TRUE	reported	QSOX2	73.6034
RAB1A	rs2422441	2	65143632	A	G	0.2339	-0.06	1	9.33e-11	0.009263	19223_6	TRUE	reported	RAB1A	41.9565
RAB21	rs61754230	12	71785666	T	C	0.016	-0.33	1	3.24e-25	0.0318085	17514_48	TRUE	reported	RAB21	107.632
RAB22A	rs35933296	20	58427370	A	G	0.3638	-0.06	1	8.51e-15	0.00773223	12408_333	TRUE	reported	RAB22A	60.2133
RAB31	rs12607866	18	9696477	C	T	0.2985	0.13	1	6.92e-47	0.00904039	13597_20	TRUE	reported	RAB31	206.782
RAB6B	rs10212397	3	133888296	A	G	0.1757	-0.26	1	9.55e-135	0.0105244	14271_23	TRUE	reported	RAB6B	610.316
RAD1	rs2308957	5	34911779	T	C	0.0083	-0.29	1	2.82e-11	0.0435713	12670_15	TRUE	reported	RAD1	44.2992
RAD23B	rs35827173	9	107327437	C	T	0.2099	0.06	1	1.07e-10	0.00929296	12522_6	TRUE	reported	RAD23B	41.6864
RALB	rs72843017	2	120279001	T	C	0.3285	-0.07	1	2.4e-14	0.00917766	18432_32	TRUE	reported	RALB	58.1744
RARRES1	rs17699478	3	158708454	T	C	0.2078	-0.28	1	1e-200	0.00787466	8398_277	TRUE	reported	RARRES1	1264.31
RARRES2	rs883138	7	150345704	C	A	0.2606	0.25	1	1.91e-159	0.00929186	3079_62	TRUE	reported	RARRES2	723.894
RBP1	rs2071387	3	139538761	G	A	0.2057	0.09	1	1.15e-20	0.0096552	19279_42	TRUE	reported	RBP1	86.8885
RBP4	rs10882283	10	93601207	C	A	0.3575	-0.08	1	2.29e-22	0.0082237	15633_6	TRUE	reported	RBP4	94.6337
RBP7	rs1220424	1	9941922	T	A	0.2192	-0.13	1	5.62e-42	0.00957633	14208_3	TRUE	reported	RBP7	184.284
RCAN1	rs192726277	21	34560626	C	T	0.0125	0.3	1	4.17e-17	0.0356801	13465_5	TRUE	reported	RCAN1	70.6954
RCL	rs144767533	6	43218400	C	T	0.0924	-0.16	1	3.16e-30	0.0140052	17785_11	TRUE	reported	RCL	130.514
RCN1	rs223046	11	32091022	C	A	0.2363	-0.08	1	5.01e-10	0.0128644	9322_15	TRUE	reported	RCN1	38.6726
RECQL	rs74626198	12	21543317	C	T	0.0447	-0.21	1	4.17e-29	0.0187533	11431_235	TRUE	reported	RECQL	125.396
REG1A	rs76841471	2	79103043	G	T	0.0685	0.53	1	1e-200	0.0164755	13095_51	TRUE	reported	REG1A	1034.85
REG1A	rs12990312	2	79094354	T	C	0.1099	-0.13	1	9.77e-20	0.0142991	13095_51	TRUE	reported	REG1A	82.6545
REG1B	rs76841471	2	79103043	G	T	0.0685	0.53	1	1e-200	0.0163886	16770_3	TRUE	reported	REG1B	1045.84
REG3A	rs72913282	2	79146533	T	C	0.0884	0.29	1	3.31e-83	0.0150065	15304_1	TRUE	reported	REG3A	373.455
REG3A	rs13026790	2	79171490	C	T	0.1599	0.12	1	1.32e-24	0.0117192	15304_1	TRUE	reported	REG3A	104.849
REG3G	rs430601	2	79016371	A	T	0.3302	-0.34	1	1e-200	0.00905225	15476_6	TRUE	reported	REG3G	1410.73
REG4	rs3009182	1	119836055	C	T	0.2212	0.14	1	2.4e-46	0.00979459	11102_22	TRUE	reported	REG4	204.307
RELT	rs12293998	11	73302315	G	T	0.288	0.06	0.99	1.17e-11	0.0088453	14112_40	TRUE	reported	RELT	46.0127
REN	rs4951315	1	204188040	A	C	0.2614	-0.06	1	3.89e-10	0.00958717	3396_54	TRUE	reported	REN	39.1671
RET	rs2435359	10	43084567	A	G	0.2625	-0.34	1	1e-200	0.0092078	3220_40	TRUE	reported	RET	1363.47
RETN	rs3745368	19	7670411	A	G	0.0386	-0.67	1	6.61e-192	0.0226736	3046_31	TRUE	reported	RETN	873.19
RETN	rs117029024	19	7613602	A	G	0.0332	-0.59	1	3.16e-138	0.0235752	3046_31	TRUE	reported	RETN	626.316
RETN	rs35547567	19	7669115	T	C	0.0077	0.5	1	5.62e-24	0.0495135	3046_31	TRUE	reported	RETN	101.975
RFESD	rs75044039	5	95628553	C	G	0.0369	-0.16	1	4.37e-14	0.0211931	13603_7	TRUE	reported	RFESD	56.9968
RFK	rs11548955	9	76394450	A	G	0.2622	-0.06	1	2.04e-11	0.00895121	13059_33	TRUE	reported	RFK	44.9303
RGMA	rs11074135	15	93066231	T	A	0.3231	-0.17	1	4.37e-86	0.00864513	5483_1	TRUE	reported	RGMA	386.683
RGMA	rs8035249	15	93486779	T	C	0.2778	0.08	1	5.62e-19	0.00898954	5483_1	TRUE	reported	RGMA	79.1963
RGMB	rs61048056	5	98439496	A	G	0.4396	-0.14	1	9.77e-67	0.00811226	3331_8	TRUE	reported	RGMB	297.833
RGS18	rs4495675	1	192158507	T	G	0.4504	0.06	1	7.94e-12	0.00877249	13982_33	TRUE	reported	RGS18	46.7797
RIPK2	rs160438	8	89643912	G	A	0.1329	0.08	1	8.91e-13	0.0111945	8970_9	TRUE	reported	RIPK2	51.0701
RMDN1	rs7820697	8	86490626	A	C	0.4432	0.15	1	5.01e-42	0.0110427	7096_30	TRUE	reported	RMDN1	184.514
RNASE1	rs12897030	14	20814883	C	T	0.2965	-0.22	1	7.24e-131	0.0090383	7211_2	TRUE	reported	RNASE1	592.478
RNASE2	rs2233859	14	20891649	A	C	0.4675	0.14	1	1.74e-74	0.00766723	8394_56	TRUE	reported	RNASE2	333.41
RNASE3	rs147307766	14	20917832	T	C	0.0351	0.76	1	1e-200	0.0222554	15576_158	TRUE	reported	RNASE3	1166.16
RNASE4	rs1888560	14	20696086	T	C	0.3199	-0.31	1	1e-200	0.00869877	5644_60	TRUE	reported	RNASE4	1270.01
RNASE6	rs35400387	14	20779552	C	T	0.3139	-0.09	1	2.24e-22	0.00924943	5646_20	TRUE	reported	RNASE6	94.6793
RNASE6	rs4377066	14	20718622	T	C	0.1251	0.09	1	7.76e-13	0.0125606	5646_20	TRUE	reported	RNASE6	51.3413
RNASET2	rs3756838	6	166957763	A	G	0.1938	0.3	1	4.9e-196	0.0100437	16913_8	TRUE	reported	RNASET2	892.188
RNPEP	rs6702334	1	201985696	A	T	0.3535	0.29	1	1e-200	0.00850275	12386_11	TRUE	reported	RNPEP	1163.26
ROBO1	rs12495133	3	78872370	A	C	0.4088	0.1	1	1.66e-27	0.00920236	5740_17	TRUE	reported	ROBO1	118.087
ROR1	rs61765448	1	64146145	T	C	0.1711	-0.3	1	8.91e-169	0.0108338	2590_69	TRUE	reported	ROR1	766.802
ROR1	rs705513	1	63669283	C	T	0.1733	0.08	1	6.31e-14	0.0106645	2590_69	TRUE	reported	ROR1	56.2724
ROR2	rs10820918	9	91924171	G	A	0.3138	0.15	1	9.55e-67	0.00869104	7861_9	TRUE	reported	ROR2	297.878
RPE	rs2723211	2	210015768	A	G	0.4327	0.08	1	8.13e-21	0.00854886	12646_2	TRUE	reported	RPE	87.5716
RPL12	rs140830837	9	127371358	T	C	0.0127	-0.26	1	5.25e-14	0.0345488	19183_164	TRUE	reported	RPL12	56.6346
RPS6KA1	rs11589734	1	26534508	G	A	0.4519	-0.1	1	4.27e-54	0.00645715	12329_21	TRUE	reported	RPS6KA1	239.838
RRAS2	rs762340445	11	14271331	C	A	0.0029	0.48	1	1.82e-10	0.0752843	12361_102	TRUE	reported	RRAS2	40.6513
RRM1	rs11031142	11	4153145	C	T	0.4383	0.06	1	1.2e-11	0.00884964	11360_39	TRUE	reported	RRM1	45.9676
RRM2B	rs747172692	8	102224882	C	T	0.0007	-0.87	0.99	8.13e-10	0.141638	8925_25	TRUE	reported	RRM2B	37.7291
RSPO1	rs36043533	1	37613845	G	T	0.0414	0.44	1	1.55e-102	0.0204649	16614_27	TRUE	reported	RSPO1	462.26
RSPO3	rs72959041	6	127133748	A	G	0.0729	0.18	1	1e-30	0.0156197	13094_75	TRUE	reported	RSPO3	132.8
RSPO3	rs72959041	6	127133748	A	G	0.0729	0.2	1	2.45e-38	0.015448	8427_118	TRUE	reported	RSPO3	167.615
RSPO4	rs75904281	20	963194	T	C	0.0141	-0.39	1	1.45e-29	0.0345392	8464_31	TRUE	reported	RSPO4	127.498
RSPO4	rs6140899	20	994605	G	A	0.0795	-0.1	1	2.45e-10	0.0157983	8464_31	TRUE	reported	RSPO4	40.0664
RTN4IP1	rs9373885	6	106635743	T	C	0.2721	-0.07	1	4.37e-16	0.00861223	18180_58	TRUE	reported	RTN4IP1	66.064
RTN4R	rs75765	22	20187436	C	T	0.2699	0.29	1	1e-200	0.00951276	5105_2	TRUE	reported	RTN4R	929.357
RTN4R	rs8142885	22	20223616	C	T	0.1564	-0.19	1	2.34e-52	0.0124779	5105_2	TRUE	reported	RTN4R	231.859
RTP4	rs1878861	3	187375904	G	A	0.4167	0.33	1	1e-200	0.00857869	18315_38	TRUE	reported	RTP4	1479.74
S100A12	rs3014874	1	153365467	A	G	0.2579	-0.22	1	1.55e-115	0.00962908	5852_6	TRUE	reported	S100A12	522.007
S100A14	rs9330298	1	153617778	A	C	0.4302	-0.09	1	6.31e-28	0.00821566	17828_3	TRUE	reported	S100A14	120.005
S100A16	rs9726753	1	153619176	A	G	0.4316	0.19	1	3.24e-112	0.0084403	17836_17	TRUE	reported	S100A16	506.747
S100A16	rs9729962	1	153596510	C	T	0.0961	0.1	1	6.61e-13	0.0139134	17836_17	TRUE	reported	S100A16	51.6577
S100A2	rs28548347	1	153548542	C	A	0.0433	-0.21	1	1.86e-27	0.0193437	11969_5	TRUE	reported	S100A2	117.859
S100A2	rs75282796	1	153561364	C	T	0.0111	-0.41	1	3.02e-27	0.0379208	11969_5	TRUE	reported	S100A2	116.899
S100A4	rs41265162	1	153547662	T	C	0.0446	0.21	1	3.55e-27	0.0194495	14116_129	TRUE	reported	S100A4	116.58
S100A6	rs73026350	1	153547505	G	C	0.0446	0.2	1	3.16e-24	0.0196956	13090_17	TRUE	reported	S100A6	103.115
S100A7	rs3014837	1	153458930	C	G	0.054	1.82	1	1e-200	0.0473128	7916_10	TRUE	reported	S100A7	1479.74
SAA1	rs10430893	11	18259448	T	C	0.0694	-0.75	1	1e-200	0.019497	15515_2	TRUE	reported	SAA1	1479.74
SAA1	rs10766463	11	18230746	G	A	0.4535	0.07	1	7.24e-18	0.00812916	15515_2	TRUE	reported	SAA1	74.1488
SAA2	rs10430893	11	18259448	T	C	0.0694	-0.6	1	1e-200	0.0157957	18832_65	TRUE	reported	SAA2	1442.86
SAA2	rs10766463	11	18230746	G	A	0.4535	0.06	1	2.88e-14	0.00789119	18832_65	TRUE	reported	SAA2	57.812
SAA4	rs7103794	11	18226856	A	G	0.4585	0.43	1	1e-200	0.0111783	15516_12	TRUE	reported	SAA4	1479.74
SAA4	rs10430893	11	18259448	T	C	0.0694	-0.49	1	8.32e-196	0.0164144	15516_12	TRUE	reported	SAA4	891.13
SAR1A	rs870801	10	70169990	A	C	0.3952	0.15	1	5.62e-73	0.00830165	17726_3	TRUE	reported	SAR1A	326.478
SARS2	rs7508539	19	38926800	G	A	0.3599	0.11	1	1.35e-40	0.00824569	12348_46	TRUE	reported	SARS2	177.964
SAT2	rs13894	17	7626584	A	G	0.0948	-0.25	1	7.24e-72	0.0139454	12524_18	TRUE	reported	SAT2	321.381
SBDS	rs79344818	7	66988489	G	A	0.0338	-0.32	1	1.26e-43	0.0231034	3866_7	TRUE	reported	SBDS	191.843
SCARA5	rs2685414	8	27952867	T	C	0.2976	-0.24	1	1.32e-166	0.00872397	10419_1	TRUE	reported	SCARA5	756.822
SCARA5	rs12548086	8	27862269	C	G	0.131	0.14	1	1.29e-32	0.0117717	10419_1	TRUE	reported	SCARA5	141.442
SCARF1	rs2272011	17	1638896	G	A	0.4527	0.4	1	1e-200	0.0103984	5129_12	TRUE	reported	SCARF1	1479.74
SCARF2	rs738087	22	20421260	A	G	0.2165	-0.16	1	5.13e-56	0.0101468	8956_96	TRUE	reported	SCARF2	248.644
SCG3	rs2305710	15	51683411	A	G	0.0427	-0.47	1	2.57e-130	0.0193504	7957_2	TRUE	reported	SCG3	589.949
SCGB3A1	rs141351189	5	180601275	A	G	0.0253	0.31	1	1.05e-32	0.0260281	6252_62	TRUE	reported	SCGB3A1	141.853
SCO2	rs74479613	22	50525476	T	C	0.0887	-0.16	1	8.71e-31	0.0138699	16851_50	TRUE	reported	SCO2	133.074
SCUBE1	rs695786	22	43373437	C	T	0.4901	0.09	1	2e-26	0.00846068	8989_40	TRUE	reported	SCUBE1	113.155
SCUBE3	rs3800403	6	35170473	A	G	0.138	-0.27	1	4.07e-122	0.0114893	16773_29	TRUE	reported	SCUBE3	552.252
SDCBP	rs766403080	8	58579745	T	C	0.0017	0.65	1	2.88e-11	0.0977095	17806_6	TRUE	reported	SDCBP	44.2541
SDF2	rs704	17	28367840	G	A	0.4919	-0.24	1	7.24e-194	0.00808027	15333_11	TRUE	reported	SDF2	882.206
SDF2L1	rs73166641	22	21643991	A	G	0.0121	0.24	1	1.17e-10	0.0372524	6990_44	TRUE	reported	SDF2L1	41.5063
SDSL	rs113152874	12	113429268	C	G	0.0175	0.78	1	4.27e-147	0.0301994	17777_31	TRUE	reported	SDSL	667.101
SECTM1	rs4789763	17	82331408	G	A	0.4804	0.18	1	1.02e-114	0.00790693	13093_6	TRUE	reported	SECTM1	518.237
SELE	rs192480707	1	169769654	C	A	0.0067	0.34	1	4.27e-12	0.0490756	3470_1	TRUE	reported	SELE	47.9983
SELL	rs3917775	1	169601838	C	T	0.4356	-0.24	1	1.02e-193	0.00808344	4831_4	TRUE	reported	SELL	881.516
SELP	rs6136	1	169594713	G	T	0.1239	-0.4	1	1e-200	0.0124202	4154_57	TRUE	reported	SELP	1037.19
SELPLG	rs73191242	12	108620180	A	G	0.2105	-0.28	1	3.24e-167	0.0101592	11266_8	TRUE	reported	SELPLG	759.628
SEMA3C	rs917191	7	80941555	G	C	0.4163	-0.11	1	1.15e-38	0.00845838	6448_36	TRUE	reported	SEMA3C	169.126
SEMA3E	rs61729612	7	83408415	G	C	0.1466	-1.05	1	1e-200	0.0272958	5363_51	TRUE	reported	SEMA3E	1479.74
SEMA3E	rs56022007	7	83639843	G	A	0.1322	-0.27	1	4.17e-57	0.0169532	5363_51	TRUE	reported	SEMA3E	253.644
SEMA3G	rs13091025	3	52433308	C	A	0.1137	-0.28	1	7.41e-105	0.0128755	5628_21	TRUE	reported	SEMA3G	472.922
SEMA4A	rs7695	1	156177535	C	T	0.3764	0.17	1	8.32e-82	0.00887363	16915_153	TRUE	reported	SEMA4A	367.025
SEMA5A	rs56015217	5	9547721	T	C	0.0875	1.42	1	1e-200	0.0369144	13132_14	TRUE	reported	SEMA5A	1479.74
SEMA5A	rs71611368	5	9221592	A	G	0.0982	0.08	1	1.74e-09	0.0132877	13132_14	TRUE	reported	SEMA5A	36.2475
SEMA6A	rs33069	5	116437223	A	C	0.2767	-0.08	1	3.31e-17	0.00948426	7945_10	TRUE	reported	SEMA6A	71.1497
SEMA6A	rs607350	5	116613097	A	T	0.2071	-0.07	1	2.34e-11	0.0104747	7945_10	TRUE	reported	SEMA6A	44.6598
SEMA6B	rs10404223	19	4549634	A	G	0.4816	-0.09	1	1.07e-28	0.00809784	5121_3	TRUE	reported	SEMA6B	123.523
SEMA7A	rs78994380	15	74400071	A	C	0.1125	-0.13	1	9.77e-23	0.013246	7019_13	TRUE	reported	SEMA7A	96.3203
SEPSECS	rs6448333	4	25115419	T	C	0.0366	-0.16	1	4.68e-14	0.0212184	17357_33	TRUE	reported	SEPSECS	56.861
SEPW1	rs55887923	19	47773983	G	A	0.4797	-0.11	1	3.8e-43	0.00798772	18310_26	TRUE	reported	SEPW1	189.644
SERPINA1	rs1243167	14	94375304	A	G	0.2699	0.41	1	1e-200	0.0106584	3580_25	TRUE	reported	SERPINA1	1479.74
SERPINA10	rs3790037	14	94284671	A	C	0.1997	0.85	1	2.29e-20	0.0919134	13119_26	TRUE	reported	SERPINA10	85.5224
SERPINA11	rs72631635	14	94455724	T	G	0.1619	-0.3	1	7.41e-158	0.011207	9002_36	TRUE	reported	SERPINA11	716.582
SERPINA12	rs76624128	14	94517387	G	A	0.0625	0.57	1	1e-200	0.0170843	6551_94	TRUE	reported	SERPINA12	1113.15
SERPINA3	rs111397271	14	94611890	A	G	0.0137	-0.32	1	1.41e-24	0.0312717	2879_9	TRUE	reported	SERPINA3	104.712
SERPINA3	rs12891214	14	94672092	T	C	0.4094	-0.12	1	3.55e-42	0.00881779	4153_11	TRUE	reported	SERPINA3	185.201
SERPINA3	rs6119	14	94587675	G	A	0.1011	-0.11	1	1.41e-14	0.0142946	4153_11	TRUE	reported	SERPINA3	59.2164
SERPINA4	rs5511	14	94567258	T	A	0.2442	0.45	1	1e-200	0.0116982	3449_58	TRUE	reported	SERPINA4	1479.74
SERPINA5	rs6119	14	94587675	G	A	0.1011	0.35	1	3.72e-149	0.0134558	3389_7	TRUE	reported	SERPINA5	676.574
SERPINA9	rs17090930	14	94468900	T	G	0.299	-0.18	1	6.03e-85	0.00921628	7266_4	TRUE	reported	SERPINA9	381.447
SERPINB1	rs2293772	6	2835597	A	G	0.404	-0.08	1	6.31e-22	0.00831224	10737_96	TRUE	reported	SERPINB1	92.6284
SERPINB13	rs77157727	18	63586727	A	G	0.043	-0.44	1	3.63e-110	0.0197302	18841_1	TRUE	reported	SERPINB13	497.325
SERPINB4	rs12953909	18	63655746	T	C	0.024	0.78	1	1e-200	0.0254354	15444_45	TRUE	reported	SERPINB4	940.398
SERPINB5	rs7244879	18	63484141	A	G	0.3722	-0.14	1	4.57e-63	0.00835186	15417_3	TRUE	reported	SERPINB5	280.989
SERPINB8	rs3826616	18	63987229	A	G	0.4142	0.18	1	2.34e-108	0.00813983	19130_81	TRUE	reported	SERPINB8	489.006
SERPIND1	rs117226528	22	20960427	A	C	0.0011	-2.22	1	2e-50	0.148659	3316_58	TRUE	reported	SERPIND1	223.009
SERPINE1	rs1050955	7	101139179	A	G	0.1872	-0.07	1	3.31e-11	0.0105549	2925_9	TRUE	reported	SERPINE1	43.9836
SERPINE2	rs13412535	2	224010157	A	G	0.1938	-0.8	1	1e-200	0.0207968	19154_41	TRUE	reported	SERPINE2	1479.74
SERPINE2	rs16865705	2	224268510	C	G	0.1441	0.13	1	1.05e-31	0.0110953	19154_41	TRUE	reported	SERPINE2	137.28
SERPINF1	rs62088172	17	1762959	T	C	0.3384	-0.28	1	1e-200	0.00856853	9211_19	TRUE	reported	SERPINF1	1067.83
SERPINF2	rs11078596	17	1714968	T	C	0.2182	-0.17	1	1.51e-68	0.00971602	3024_18	TRUE	reported	SERPINF2	306.141
SERPING1	rs11606706	11	57616102	T	G	0.2421	-0.68	1	1e-200	0.0176773	4479_14	TRUE	reported	SERPING1	1479.74
SERPINH1	rs514887	11	75581004	G	A	0.4409	-0.12	1	1.07e-52	0.00785442	10800_15	TRUE	reported	SERPINH1	233.418
SEZ6L	rs73158619	22	26302786	A	G	0.038	0.22	1	7.94e-26	0.0209366	19563_3	TRUE	reported	SEZ6L	110.416
SEZ6L	rs117966464	22	26168192	T	G	0.0495	-0.17	1	5.01e-20	0.0185513	19563_3	TRUE	reported	SEZ6L	83.9745
SEZ6L	rs188357839	22	26367507	G	C	0.0219	-0.19	1	9.12e-12	0.0278603	19563_3	TRUE	reported	SEZ6L	46.5089
SF3B4	rs141494464	1	149875751	T	C	0.0864	-0.09	1	1.1e-09	0.0147669	13449_25	TRUE	reported	SF3B4	37.1453
SFRP1	rs72643819	8	41309674	T	G	0.4181	-0.16	1	5.89e-77	0.00861721	3221_54	TRUE	reported	SFRP1	344.752
SFRP1	rs62642270	8	41140689	G	A	0.1617	-0.15	1	1.2e-38	0.0115373	3221_54	TRUE	reported	SFRP1	169.035
SFRP4	rs2598105	7	37937514	T	C	0.1551	0.27	1	1.29e-123	0.0114183	17447_52	TRUE	reported	SFRP4	559.148
SFTPB	rs1130866	2	85666618	A	G	0.4792	-0.4	1	1e-200	0.0103984	10672_75	TRUE	reported	SFTPB	1479.74
SFTPD	rs12357764	10	79995964	A	C	0.3518	0.53	1	1e-200	0.0137779	19590_46	TRUE	reported	SFTPD	1479.74
SGK3	rs145451983	8	66846457	C	G	0.0199	0.23	1	8.51e-16	0.0285834	10042_8	TRUE	reported	SGK3	64.748
SH3BGRL2	rs2812679	6	79616293	C	T	0.4541	-0.1	1	7.94e-35	0.00812308	19113_66	TRUE	reported	SH3BGRL2	151.551
SH3BP2	rs7695151	4	2770803	T	C	0.4419	0.26	1	1e-200	0.00802929	7769_29	TRUE	reported	SH3BP2	1048.56
SH3GLB2	rs7870053	9	129025850	G	C	0.4459	-0.34	1	1e-200	0.00883865	18222_34	TRUE	reported	SH3GLB2	1479.74
SHANK3	rs9616906	22	50666252	A	G	0.4491	-0.36	1	1e-200	0.00935857	13242_134	TRUE	reported	SHANK3	1479.74
SHANK3	rs2040487	22	50708587	G	A	0.4703	0.06	1	1.12e-14	0.00776739	13242_134	TRUE	reported	SHANK3	59.6695
SHBG	rs858519	17	7628647	T	C	0.47	-0.17	1	9.55e-95	0.00823202	4929_55	TRUE	reported	SHBG	426.466
SHH	rs10225292	7	156380544	C	T	0.348	-0.09	1	2.19e-26	0.00846751	2743_5	TRUE	reported	SHH	112.973
SHMT1	rs651234	17	18365627	T	C	0.3379	-0.66	1	1e-200	0.0171574	12334_25	TRUE	reported	SHMT1	1479.74
SIAE	rs78778622	11	124660768	C	T	0.0879	-0.2	1	1.23e-44	0.0142686	9263_57	TRUE	reported	SIAE	196.471
SIGLEC1	rs673114	20	3697089	T	G	0.3518	-0.05	1	7.76e-11	0.00768624	4464_10	TRUE	reported	SIGLEC1	42.3168
SIGLEC12	rs6509544	19	51500077	G	C	0.1341	1.17	1	1e-200	0.0304154	10037_98	TRUE	reported	SIGLEC12	1479.74
SIGLEC14	rs73050865	19	51612691	G	C	0.0239	-1.29	1	1e-200	0.0335349	8248_222	TRUE	reported	SIGLEC14	1479.74
SIGLEC14	rs7359936	19	51647348	A	C	0.4654	0.08	1	2.57e-23	0.00804173	8248_222	TRUE	reported	SIGLEC14	98.9647
SIGLEC5	rs73050865	19	51612691	G	C	0.0239	-1.18	1	1e-200	0.0306753	16792_4	TRUE	reported	SIGLEC5	1479.74
SIGLEC5	rs118005510	19	51638568	A	G	0.0084	0.98	0.98	2.69e-132	0.04004	16792_4	TRUE	reported	SIGLEC5	599.052
SIGLEC5	rs10408866	19	51668879	T	C	0.1696	0.2	1	3.16e-75	0.0108978	16792_4	TRUE	reported	SIGLEC5	336.808
SIGLEC5	rs73050865	19	51612691	G	C	0.0239	-1.33	1	1e-200	0.0345747	9275_2	TRUE	reported	SIGLEC5	1479.74
SIGLEC5	rs7359936	19	51647348	A	C	0.4654	0.08	1	6.46e-22	0.00831428	9275_2	TRUE	reported	SIGLEC5	92.5828
SIGLEC6	rs2005199	19	51529952	A	G	0.0812	0.71	1	1e-200	0.0184572	2741_22	TRUE	reported	SIGLEC6	1479.74
SIGLEC7	rs140185670	19	51142883	C	G	0.0856	-0.55	1	1e-200	0.015227	2742_68	TRUE	reported	SIGLEC7	1304.66
SIGLEC7	rs1827321	19	51122452	A	G	0.4536	0.09	1	3.31e-27	0.00833059	2742_68	TRUE	reported	SIGLEC7	116.717
SIGLEC9	rs2075803	19	51125272	A	G	0.4787	1.23	1	1e-200	0.0319751	3007_7	TRUE	reported	SIGLEC9	1479.74
SIRPA	rs6136377	20	1915642	G	A	0.3595	-1.26	1	1e-200	0.032755	5430_66	TRUE	reported	SIRPA	1479.74
SIRPB1	rs12480515	20	1558519	T	C	0.2501	0.92	1	1e-200	0.0239164	6247_9	TRUE	reported	SIRPB1	1479.74
SIRPG	rs6043409	20	1635560	A	G	0.3178	-0.15	1	8.51e-70	0.00849373	9241_40	TRUE	reported	SIRPG	311.879
SLAMF6	rs12137007	1	160493616	G	A	0.1765	-0.21	1	2.34e-91	0.0103599	5128_53	TRUE	reported	SLAMF6	410.892
SLAMF7	rs11581248	1	160750284	T	C	0.1271	-1.27	1	1e-200	0.033015	5487_7	TRUE	reported	SLAMF7	1479.74
SLITRK1	rs2876803	13	83794650	A	T	0.1531	0.08	1	7.41e-14	0.0106947	15539_15	TRUE	reported	SLITRK1	55.9555
SLITRK3	rs62282372	3	165194166	G	C	0.1107	-0.5	1	1e-200	0.0130841	10565_19	TRUE	reported	SLITRK3	1460.34
SLITRK3	rs78729408	3	165436289	A	T	0.0069	0.32	1	1.86e-10	0.0502173	10565_19	TRUE	reported	SLITRK3	40.6063
SLITRK5	rs12877225	13	87995130	A	G	0.2563	-0.14	1	1.91e-47	0.00967594	4568_17	TRUE	reported	SLITRK5	209.349
SLITRK5	rs4502088	13	88602637	T	A	0.4386	-0.11	1	1.15e-38	0.00845838	4568_17	TRUE	reported	SLITRK5	169.126
SLITRK6	rs9547175	13	85342038	T	C	0.2146	-0.2	1	1.23e-98	0.00948795	16916_19	TRUE	reported	SLITRK6	444.34
SLPI	rs4375934	20	45167878	T	C	0.3143	0.07	1	1.2e-12	0.00985206	4413_3	TRUE	reported	SLPI	50.4826
SMAD1	rs34180190	4	145455828	G	A	0.4073	0.05	1	1.78e-09	0.00830998	9838_4	TRUE	reported	SMAD1	36.2027
SMAP1	rs2842061	6	70634174	A	G	0.2552	-0.32	1	1e-200	0.00920913	11649_3	TRUE	reported	SMAP1	1207.43
SMOC1	rs1958078	14	69888141	A	C	0.1328	-0.25	1	5.89e-93	0.0122244	13118_5	TRUE	reported	SMOC1	418.242
SMOC2	rs56296467	6	168463127	C	T	0.2612	-0.31	1	1e-200	0.00928437	15635_4	TRUE	reported	SMOC2	1114.86
SMPD1	rs1050239	11	6394233	A	G	0.2899	-0.22	1	7.94e-81	0.0115546	10818_36	TRUE	reported	SMPD1	362.524
SMPDL3A	rs28385609	6	122801319	T	C	0.1703	-0.3	1	4.17e-174	0.0106646	4771_10	TRUE	reported	SMPDL3A	791.317
SNAP29	rs192565874	22	20688681	A	G	0.1033	-0.15	1	3.09e-31	0.0129037	12357_41	TRUE	reported	SNAP29	135.131
SNPH	rs1048621	20	1312402	A	G	0.2525	-0.07	1	3.24e-15	0.00888161	17343_6	TRUE	reported	SNPH	62.1173
SNUPN	rs8028182	15	75426328	T	G	0.1657	0.15	1	1.38e-44	0.0107077	17765_3	TRUE	reported	SNUPN	196.242
SNX1	rs77404765	15	64300071	C	T	0.0193	0.44	1	2.34e-49	0.0297935	6955_68	TRUE	reported	SNX1	218.104
SNX1	rs2166735	15	64525322	T	C	0.1113	0.08	1	4.07e-10	0.0127976	6955_68	TRUE	reported	SNX1	39.0772
SNX8	rs2398666	7	2313965	A	G	0.1827	0.13	1	2.51e-33	0.0108075	6925_26	TRUE	reported	SNX8	144.689
SNX8	rs28514741	7	2249281	C	T	0.0047	-0.63	1	3.89e-26	0.0595743	6925_26	TRUE	reported	SNX8	111.831
SOD3	rs2536512	4	24799693	G	A	0.3234	-0.28	1	1e-200	0.00875654	5660_51	TRUE	reported	SOD3	1022.47
SORCS1	rs2210969	10	107273264	G	A	0.4334	0.06	1	5.01e-15	0.00766615	15636_49	TRUE	reported	SORCS1	61.2559
SORD	rs72722045	15	44966007	T	A	0.1585	0.3	1	7.94e-153	0.0113924	15447_45	TRUE	reported	SORD	693.45
SPARC	rs200777949	5	151667469	A	G	0.0022	-1.18	1	1.32e-43	0.0852143	3043_49	TRUE	reported	SPARC	191.752
SPARCL1	rs7681694	4	87541577	A	G	0.3902	0.55	1	1e-200	0.0142978	4467_49	TRUE	reported	SPARCL1	1479.74
SPATA20	rs8076632	17	50548567	G	C	0.4082	-0.32	1	1e-200	0.00831873	11117_2	TRUE	reported	SPATA20	1479.74
SPHK1	rs12939873	17	76464066	T	C	0.324	-0.06	1	5.75e-11	0.00916033	4294_16	TRUE	reported	SPHK1	42.9023
SPINK1	rs7725017	5	147838260	C	A	0.3905	0.11	1	1.86e-45	0.00777374	8243_55	TRUE	reported	SPINK1	200.228
SPINK2	rs11941268	4	56823077	T	C	0.0261	0.81	1	1e-200	0.0253309	13405_61	TRUE	reported	SPINK2	1022.52
SPINK4	rs1630171	9	33234041	G	A	0.1527	0.28	1	6.61e-139	0.0111604	19213_1	TRUE	reported	SPINK4	629.443
SPINK6	rs13179181	5	148196423	C	T	0.4885	0.27	1	1e-200	0.0077186	5731_1	TRUE	reported	SPINK6	1223.63
SPINK7	rs9784645	5	148337418	T	G	0.2529	0.13	1	2.19e-44	0.00930174	10974_20	TRUE	reported	SPINK7	195.325
SPINK9	rs758498799	5	148220705	G	A	0.0016	-0.95	1	1.74e-21	0.0997937	8042_88	TRUE	reported	SPINK9	90.6235
SPINT1	rs17658212	15	40853721	T	C	0.0475	-0.4	1	5.62e-94	0.0194503	2828_82	TRUE	reported	SPINT1	422.929
SPINT2	rs71354995	19	38301201	G	A	0.2387	-0.69	1	1e-200	0.0179373	2843_13	TRUE	reported	SPINT2	1479.74
SPINT3	rs6032259	20	45512691	A	G	0.4951	-0.3	1	1e-200	0.00779881	7926_13	TRUE	reported	SPINT3	1479.74
SPOCK2	rs1245548	10	72086126	A	G	0.4586	0.19	1	1.02e-116	0.00827315	5491_12	TRUE	reported	SPOCK2	527.43
SPOCK3	rs6827306	4	166728607	T	C	0.1604	0.12	1	5.25e-28	0.0109376	9906_21	TRUE	reported	SPOCK3	120.371
SPON1	rs1969539	11	14017074	A	G	0.452	0.28	1	1e-200	0.00822845	4297_62	TRUE	reported	SPON1	1157.92
SPON2	rs11731643	4	1169862	C	T	0.1636	0.13	1	3.63e-24	0.0128192	8099_42	TRUE	reported	SPON2	102.841
SPP1	rs990862	4	87836661	C	T	0.3413	0.09	1	3.98e-24	0.00888268	13113_7	TRUE	reported	SPP1	102.659
SRA1	rs2563253	5	140582582	A	G	0.4162	0.12	1	5.25e-46	0.00842756	18220_141	TRUE	reported	SRA1	202.749
SRGN	rs67852477	10	69097207	G	C	0.008	-0.96	1	3.31e-112	0.0426477	19251_56	TRUE	reported	SRGN	506.701
SRI	rs77500696	7	88311266	A	T	0.195	0.14	1	6.61e-40	0.0105889	12356_65	TRUE	reported	SRI	174.804
SRL	rs11640587	16	4214222	C	G	0.381	0.12	1	6.31e-46	0.00843519	10940_25	TRUE	reported	SRL	202.382
ST3GAL1	rs9643300	8	133490905	C	T	0.4973	0.25	1	1e-200	0.00811869	5657_28	TRUE	reported	ST3GAL1	948.218
ST3GAL1	rs62520289	8	133539388	C	G	0.1944	-0.07	1	1.48e-11	0.0103705	5657_28	TRUE	reported	ST3GAL1	45.5616
ST3GAL6	rs1585987	3	99016584	A	G	0.4669	-0.08	1	7.41e-27	0.0074562	6947_4	TRUE	reported	ST3GAL6	115.119
ST6GALNAC6	rs7027357	9	127897127	G	A	0.1048	0.1	1	3.24e-15	0.012688	7228_2	TRUE	reported	ST6GALNAC6	62.1173
ST8SIA6	rs45462798	10	17453620	A	T	0.0359	-0.13	1	1.32e-09	0.0214339	6930_95	TRUE	reported	ST8SIA6	36.7861
STAMBP	rs559935910	2	73889990	A	G	0.0043	-0.71	1	2.88e-29	0.0632199	19187_21	TRUE	reported	STAMBP	126.127
STAMBPL1	rs1147604	10	88860435	A	G	0.4917	0.1	1	7.24e-39	0.0076687	12401_3	TRUE	reported	STAMBPL1	170.042
STAMBPL1	rs303510	10	88704397	T	C	0.3763	0.05	1	8.51e-11	0.00770265	12401_3	TRUE	reported	STAMBPL1	42.1366
STARD5	rs11634869	15	81274272	T	A	0.2487	-0.21	1	2e-116	0.00915559	17383_4	TRUE	reported	STARD5	526.097
STARD5	rs4392019	15	81324218	T	C	0.0138	0.71	1	2.04e-97	0.0338967	17383_4	TRUE	reported	STARD5	438.734
STAT1	rs568852475	2	191328808	G	A	0.0037	-0.43	1	2.4e-10	0.0678945	10370_21	TRUE	reported	STAT1	40.1114
STAT3	rs4796791	17	42378745	T	C	0.4114	-0.15	1	4.27e-78	0.00801799	10346_5	TRUE	reported	STAT3	349.987
STAT6	rs841718	12	57099213	G	A	0.3363	-0.09	1	2.4e-25	0.00865123	10372_18	TRUE	reported	STAT6	108.225
STIM1	rs1869085	11	3883134	C	A	0.3255	-0.1	1	5.37e-29	0.00894809	8916_32	TRUE	reported	STIM1	124.893
STUB1	rs148553428	16	681318	A	G	0.0091	-0.35	1	3.8e-17	0.0415734	10336_3	TRUE	reported	STUB1	70.8771
STX4	rs141062694	16	31038534	T	C	0.0017	-1.12	1	2.04e-28	0.101299	10668_5	TRUE	reported	STX4	122.244
STX7	rs3813356	6	132513379	T	C	0.3747	-0.12	1	7.94e-46	0.00844476	8274_64	TRUE	reported	STX7	201.924
STX8	rs11078801	17	9433928	C	G	0.2115	0.07	1	2.29e-12	0.00997787	10903_50	TRUE	reported	STX8	49.2176
SULT1A3	rs148788997	16	30311847	C	G	0.1409	0.2	1	5.01e-60	0.0122389	13944_3	TRUE	reported	SULT1A3	267.04
SUMO3	rs741949	21	44836982	G	T	0.248	0.06	1	3.24e-12	0.00861193	14623_26	TRUE	reported	SUMO3	48.5402
SVEP1	rs61751937	9	110549951	C	G	0.0342	0.74	1	1e-200	0.0227678	11109_56	TRUE	reported	SVEP1	1056.38
SVEP1	rs61751937	9	110549951	C	G	0.0342	0.8	1	1e-200	0.0228155	11178_21	TRUE	reported	SVEP1	1229.47
SWAP70	rs415895	11	9748015	C	G	0.3551	0.42	1	1e-200	0.0109183	13552_7	TRUE	reported	SWAP70	1479.74
SYK	rs75505307	9	90819332	T	C	0.1328	-0.13	1	8.71e-27	0.0121332	10722_13	TRUE	reported	SYK	114.799
SYK	rs72729008	9	90813267	A	G	0.1433	-0.12	1	7.94e-26	0.01142	11378_37	TRUE	reported	SYK	110.416
TAC1	rs731290	7	97654525	G	C	0.16	0.12	1	4.79e-25	0.0116086	9337_43	TRUE	reported	TAC1	106.856
TAC1	rs11977936	7	97479644	C	T	0.0139	0.34	1	6.17e-23	0.0344805	9337_43	TRUE	reported	TAC1	97.2321
TACO1	rs138066238	17	63607269	A	T	0.0061	-0.59	1	5.5e-29	0.0528034	9257_14	TRUE	reported	TACO1	124.848
TAGLN	rs11826038	11	116964682	G	A	0.0219	0.2	1	8.51e-13	0.0279616	15640_54	TRUE	reported	TAGLN	51.1605
TAGLN2	rs2789422	1	159922298	A	G	0.3962	-0.09	1	2.24e-29	0.00799787	11636_33	TRUE	reported	TAGLN2	126.63
TAGLN2	rs2789422	1	159922298	A	G	0.3962	-0.09	1	2.19e-29	0.00799643	9201_13	TRUE	reported	TAGLN2	126.675
TALDO1	rs118104171	11	776914	A	G	0.0452	0.12	1	6.17e-11	0.0183496	11347_9	TRUE	reported	TALDO1	42.7671
TAPBPL	rs2041388	12	6453670	A	G	0.2653	1.33	1	1e-200	0.0345747	6364_7	TRUE	reported	TAPBPL	1479.74
TAX1BP3	rs222773	17	3681164	C	G	0.4615	-0.09	1	6.61e-28	0.00821879	12498_12	TRUE	reported	TAX1BP3	119.914
TBC1D5	rs749857979	3	17199441	C	T	0.0014	-0.94	1	1.15e-13	0.12664	9960_2	TRUE	reported	TBC1D5	55.0955
TBCB	rs2231569	19	36114973	T	G	0.0342	0.16	1	1.91e-12	0.0227233	17686_27	TRUE	reported	TBCB	49.579
TBCE	rs903347	1	235423298	C	T	0.3866	0.1	1	1.82e-33	0.00829514	11211_7	TRUE	reported	TBCE	145.329
TCEA2	rs6011275	20	64068875	G	T	0.3271	-0.14	1	2e-64	0.00826062	13481_24	TRUE	reported	TCEA2	287.231
TCL1A	rs78986913	14	95696081	A	G	0.0414	-0.45	1	3.31e-107	0.0204604	17210_2	TRUE	reported	TCL1A	483.721
TCN1	rs34324219	11	59855905	A	C	0.109	-0.49	1	1e-200	0.0132714	19614_8	TRUE	reported	TCN1	1363.2
TCN2	rs1801198	22	30615623	G	C	0.4099	1.24	1	1e-200	0.0322351	15560_52	TRUE	reported	TCN2	1479.74
TCN2	rs5753231	22	30607082	T	C	0.2069	-0.47	1	1e-200	0.0125431	5584_21	TRUE	reported	TCN2	1404.06
TCN2	rs117051272	22	30609233	A	G	0.0175	-0.48	1	3.02e-40	0.0361443	5584_21	TRUE	reported	TCN2	176.361
TDGF1	rs11710264	3	46620089	C	T	0.4776	-0.14	1	2.69e-109	0.0063032	5810_25	TRUE	reported	TDGF1	493.327
TEC	rs58762758	4	48215229	G	A	0.4926	0.11	1	4.47e-41	0.00819522	16079_2	TRUE	reported	TEC	180.162
TEK	rs682632	9	27183465	A	C	0.0597	0.39	1	1e-115	0.0170555	3773_15	TRUE	reported	TEK	522.88
TES	rs143664050	7	116211123	A	G	0.0136	-0.28	1	1.95e-15	0.0352445	17419_17	TRUE	reported	TES	63.115
TESC	rs59756806	12	117041214	C	T	0.3676	-0.53	1	1e-200	0.0137779	12831_21	TRUE	reported	TESC	1479.74
TF	rs8177245	3	133760386	G	A	0.2701	0.14	1	4.9e-63	0.00835391	4162_54	TRUE	reported	TF	280.852
TFF1	rs3761376	21	42366929	A	G	0.2481	-0.38	1	1e-200	0.00987849	9185_15	TRUE	reported	TFF1	1479.74
TFF2	rs77505241	21	42349233	C	T	0.1865	-0.11	0.99	2.51e-26	0.0103618	9191_8	TRUE	reported	TFF2	112.699
TFF3	rs2839493	21	42375588	A	G	0.0951	-0.12	1	6.92e-18	0.0139272	4721_54	TRUE	reported	TFF3	74.2397
TFF3	rs140914768	21	42315734	T	C	0.0062	-0.35	1	6.92e-13	0.0487395	8323_163	TRUE	reported	TFF3	51.5673
TFF3	rs2298691	21	42380681	T	C	0.1211	-0.08	1	2.69e-10	0.0126671	8323_163	TRUE	reported	TFF3	39.8865
TFPI	rs116350534	2	187479035	G	T	0.0098	-0.27	1	9.55e-11	0.0417059	3336_50	TRUE	reported	TFPI	41.9115
TFPI2	rs62466701	7	93956351	C	T	0.0658	0.11	1	1.62e-11	0.0163288	9233_71	TRUE	reported	TFPI2	45.3812
TGFBI	rs13159365	5	136053744	T	C	0.4358	-0.46	1	1e-200	0.0119582	3283_21	TRUE	reported	TGFBI	1479.74
TGFBR3	rs55649112	1	91582253	T	C	0.1497	0.12	1	2.09e-26	0.0112855	3009_3	TRUE	reported	TGFBR3	113.064
TGM2	rs762574651	20	38306498	T	A	0.0036	-0.55	1	9.12e-19	0.0621792	18934_50	TRUE	reported	TGM2	78.2411
TGM3	rs214830	20	2340459	G	C	0.3073	-0.36	1	1e-200	0.00935857	4471_50	TRUE	reported	TGM3	1479.74
TGM4	rs1995640	3	44901577	T	C	0.4112	-0.05	1	2.34e-10	0.00789028	18933_4	TRUE	reported	TGM4	40.1564
THBS2	rs12174547	6	169224627	T	C	0.2077	-0.22	1	9.77e-111	0.00983924	3339_33	TRUE	reported	THBS2	499.945
THBS2	rs35239983	6	168901700	A	G	0.1559	0.08	1	6.46e-14	0.0106688	3339_33	TRUE	reported	THBS2	56.2271
THBS2	rs62435801	6	169099069	G	A	0.1582	0.08	1	5.25e-13	0.0110823	3339_33	TRUE	reported	THBS2	52.1099
THBS3	rs72704117	1	155205298	T	C	0.0299	0.28	1	4.07e-31	0.0241359	8982_65	TRUE	reported	THBS3	134.583
THBS4	rs13167730	5	80074424	T	G	0.0812	0.38	1	5.62e-133	0.0154854	3340_53	TRUE	reported	THBS4	602.178
THBS4	rs2404710	5	79960739	A	C	0.4189	0.11	1	6.31e-39	0.00842877	3340_53	TRUE	reported	THBS4	170.317
THG1L	rs2270812	5	157737954	T	C	0.3361	-0.37	1	1e-200	0.00961853	18215_5	TRUE	reported	THG1L	1479.74
THPO	rs535950824	3	184184677	A	G	0.0031	-0.51	1	3.47e-13	0.0701043	8059_1	TRUE	reported	THPO	52.9238
THSD1	rs41292808	13	52397382	T	C	0.0296	1.47	1	1e-200	0.0382142	5621_64	TRUE	reported	THSD1	1479.74
THYN1	rs12278812	11	134252402	C	A	0.2078	-0.06	1	1.12e-10	0.00930301	12424_107	TRUE	reported	THYN1	41.5964
TIE1	rs7549876	1	43294565	T	G	0.3998	-0.18	1	1.66e-114	0.00791431	2844_53	TRUE	reported	TIE1	517.272
TIGIT	rs73238029	3	114295233	C	A	0.2442	0.08	1	6.61e-20	0.00875857	9638_2	TRUE	reported	TIGIT	83.4283
TIMD4	rs4704826	5	156965071	C	A	0.3579	0.24	1	1.05e-168	0.00866883	15449_33	TRUE	reported	TIMD4	766.48
TIMP2	rs9894212	17	78865858	G	C	0.2268	-0.08	1	1.55e-16	0.00969382	2278_61	TRUE	reported	TIMP2	68.1067
TIMP3	rs4821102	22	32770241	C	A	0.2264	0.78	1	1e-200	0.0202769	2480_58	TRUE	reported	TIMP3	1479.74
TIMP4	rs184262	3	12093240	A	G	0.1607	-0.42	1	1e-200	0.0111622	6462_12	TRUE	reported	TIMP4	1415.8
TINAGL1	rs3008406	1	31573186	G	A	0.475	0.08	1	1.35e-12	0.0112848	11192_168	TRUE	reported	TINAGL1	50.2567
TIRAP	rs8177399	11	126290931	T	C	0.0158	-0.56	1	5.37e-72	0.0312086	9839_148	TRUE	reported	TIRAP	321.978
TLL1	rs1903176	4	165742950	A	T	0.3621	-0.06	1	1.2e-11	0.00884964	6383_90	TRUE	reported	TLL1	45.9676
TLR1	rs5743618	4	38797027	A	C	0.3482	0.13	1	2.09e-53	0.00845023	16324_38	TRUE	reported	TLR1	236.674
TLR2	rs149780991	4	153773665	G	A	0.012	-0.22	1	1.7e-10	0.0344481	3835_11	TRUE	reported	TLR2	40.7862
TLR3	rs3775296	4	186076613	A	C	0.1961	-0.5	1	1e-200	0.012998	16918_198	TRUE	reported	TLR3	1479.74
TMEM106A	rs35382552	17	43320130	A	G	0.3011	-0.06	1	3.39e-13	0.00824404	10499_1	TRUE	reported	TMEM106A	52.9691
TMEM132A	rs4939474	11	60896157	G	A	0.4996	-0.3	1	1e-200	0.00861192	7871_16	TRUE	reported	TMEM132A	1213.51
TMEM132B	rs3825381	12	125652317	T	C	0.2584	-0.16	1	2.57e-68	0.0091603	8890_9	TRUE	reported	TMEM132B	305.085
TMEM132C	rs7973997	12	128272393	T	C	0.3279	-0.24	1	1.74e-159	0.00891905	7173_141	TRUE	reported	TMEM132C	724.078
TMEM132C	rs4882694	12	128417042	T	C	0.459	-0.14	1	1.66e-62	0.00839031	7173_141	TRUE	reported	TMEM132C	278.42
TMEM132D	rs55851595	12	129595744	T	C	0.0703	0.65	1	1e-200	0.0168974	13416_8	TRUE	reported	TMEM132D	1479.74
TMEM132D	rs7299188	12	129289849	G	C	0.3716	0.08	1	1.51e-19	0.00884587	13416_8	TRUE	reported	TMEM132D	81.7898
TMEM132D	rs1875445	12	129860675	T	C	0.0532	0.12	1	2.82e-11	0.0180295	13416_8	TRUE	reported	TMEM132D	44.2992
TMEM190	rs4806666	19	55376727	T	C	0.4569	-1.01	1	1e-200	0.026256	10442_1	TRUE	reported	TMEM190	1479.74
TMEM9	rs4915486	1	201141835	T	C	0.3371	0.07	1	2.63e-15	0.00885258	9249_17	TRUE	reported	TMEM9	62.5254
TMPO	rs779002417	12	98531705	C	A	0.0002	-1.49	1	1.55e-09	0.246721	8265_225	TRUE	reported	TMPO	36.4719
TNC	rs1138545	9	115073620	T	C	0.1731	1.19	1	1e-200	0.0309353	4155_3	TRUE	reported	TNC	1479.74
TNC	rs72757370	9	115538859	G	A	0.0521	0.11	1	8.32e-12	0.0160984	4155_3	TRUE	reported	TNC	46.6894
TNFAIP3	rs5029937	6	137874014	T	G	0.0254	0.4	1	2.34e-55	0.0255229	14009_65	TRUE	reported	TNFAIP3	245.617
TNFAIP6	rs2278089	2	151290158	G	T	0.429	0.52	1	1e-200	0.0135179	5036_50	TRUE	reported	TNFAIP6	1479.74
TNFAIP8	rs1035376	5	119312555	G	A	0.1592	-0.22	1	3.31e-92	0.010802	12563_2	TRUE	reported	TNFAIP8	414.797
TNFRSF11B	rs35617243	8	118875882	C	T	0.2959	-0.11	0.99	4.79e-32	0.00933562	8304_50	TRUE	reported	TNFRSF11B	138.835
TNFRSF11B	rs4876836	8	118434718	G	A	0.3947	-0.09	1	9.12e-25	0.008759	8304_50	TRUE	reported	TNFRSF11B	105.579
TNFRSF17	rs11570136	16	11964975	A	T	0.3544	-0.13	1	1.78e-53	0.0084445	2665_26	TRUE	reported	TNFRSF17	236.995
TNFRSF19	rs7329483	13	23668662	A	G	0.1037	-0.09	1	3.31e-12	0.0129239	5131_15	TRUE	reported	TNFRSF19	48.495
TNFRSF1A	rs4149584	12	6333477	T	C	0.0205	-0.43	1	1.48e-48	0.0293643	2654_19	TRUE	reported	TNFRSF1A	214.436
TNFRSF1B	rs2301258	1	12187883	T	C	0.034	-0.3	1	4.9e-39	0.0229536	3152_57	TRUE	reported	TNFRSF1B	170.82
TNFRSF1B	rs2301258	1	12187883	T	C	0.034	-0.45	1	5.5e-86	0.0228978	8368_102	TRUE	reported	TNFRSF1B	386.224
TNFRSF21	rs6458555	6	47309833	A	G	0.3517	0.11	1	3.24e-40	0.0082863	5404_53	TRUE	reported	TNFRSF21	176.224
TNFSF12	rs80067372	17	7549435	A	G	0.3055	0.37	1	1e-200	0.00961853	5939_42	TRUE	reported	TNFSF12	1479.74
TNFSF13B	rs113469631	13	108261424	G	T	0.0266	-0.19	1	2.82e-14	0.024979	3059_50	TRUE	reported	TNFSF13B	57.8573
TNFSF14	rs413141	19	6675978	A	G	0.142	0.17	1	6.92e-51	0.0113304	5355_69	TRUE	reported	TNFSF14	225.118
TNFSF14	rs1047286	19	6713251	A	G	0.2407	-0.07	1	9.55e-14	0.00939978	5988_49	TRUE	reported	TNFSF14	55.4576
TNFSF15	rs56339337	9	114798680	G	A	0.133	-0.07	1	9.55e-10	0.011444	2968_61	TRUE	reported	TNFSF15	37.4147
TNFSF8	rs1006026	9	114928990	G	A	0.4569	-0.14	1	4.9e-63	0.00835391	3421_54	TRUE	reported	TNFSF8	280.852
TNR	rs2235256	1	175599911	G	A	0.4708	-0.13	1	4.9e-62	0.00782136	11302_237	TRUE	reported	TNR	276.263
TP53I3	rs1134516	2	24119662	A	G	0.1212	-0.53	1	1e-200	0.0137779	17748_21	TRUE	reported	TP53I3	1479.74
TPI1	rs2071065	12	6867905	C	T	0.2881	-0.06	1	2.14e-10	0.0094472	4309_59	TRUE	reported	TPI1	40.3363
TPM4	rs8104011	19	16085954	A	G	0.019	-0.24	1	5.01e-17	0.0286177	9863_1	TRUE	reported	TPM4	70.332
TPP1	rs3758978	11	6620437	G	C	0.4111	0.13	1	1.7e-52	0.00852572	17691_1	TRUE	reported	TPP1	232.501
TPSAB1	rs4984639	16	1222865	G	A	0.2891	-0.51	1	1e-200	0.013258	9409_11	TRUE	reported	TPSAB1	1479.74
TPSAB1	rs61739908	16	1256641	T	C	0.1953	0.16	0.98	2.24e-43	0.0115864	9409_11	TRUE	reported	TPSAB1	190.698
TPSB2	rs72775459	16	1225494	T	C	0.0423	0.69	1	1e-200	0.0179373	3403_1	TRUE	reported	TPSB2	1479.74
TPST1	rs1796225	7	66573376	C	G	0.3797	0.2	1	4.68e-71	0.0112214	7928_183	TRUE	reported	TPST1	317.663
TPST2	rs2283824	22	26528490	A	G	0.3512	0.15	1	1.07e-67	0.00862812	8024_64	TRUE	reported	TPST2	302.239
TREM1	rs4424081	6	41308053	A	G	0.2996	0.32	1	1e-200	0.00883785	9266_1	TRUE	reported	TREM1	1311.01
TREM2	rs143332484	6	41161469	T	C	0.0087	-1.44	1	1e-200	0.0420257	16300_4	TRUE	reported	TREM2	1174.07
TREM2	rs3997700	6	41251889	A	G	0.4574	-0.06	1	3.63e-15	0.00762674	16300_4	TRUE	reported	TREM2	61.8906
TREML1	rs148032261	6	41048698	A	G	0.0085	0.72	1	1.02e-59	0.0441778	9329_28	TRUE	reported	TREML1	265.618
TREML2	rs13207171	6	41198081	T	C	0.1494	0.76	1	1e-200	0.019757	5736_1	TRUE	reported	TREML2	1479.74
TRIL	rs221167	7	28965479	C	T	0.1123	0.11	1	9.12e-18	0.0128137	6527_1	TRUE	reported	TRIL	73.6943
TRIM3	rs35717222	11	6462533	A	G	0.1831	-0.14	1	2.95e-39	0.0106803	12573_80	TRUE	reported	TRIM3	171.828
TRIP10	rs75269317	19	6740156	A	G	0.0066	-0.31	1	4.79e-10	0.0497916	17676_13	TRUE	reported	TRIP10	38.7625
TSG101	rs1395319	11	18526636	G	T	0.3269	0.15	1	2.14e-66	0.00871457	13044_5	TRUE	reported	TSG101	296.272
TSSC4	rs11555995	11	2402315	G	A	0.1251	0.08	1	8.51e-11	0.0123242	18181_2	TRUE	reported	TSSC4	42.1366
TSTA3	rs746657005	8	143614881	C	T	0.0161	-0.28	1	4.9e-20	0.0305469	12657_2	TRUE	reported	TSTA3	84.0201
TSTD1	rs10908821	1	161038745	G	C	0.1026	0.49	1	1e-200	0.0132714	19277_4	TRUE	reported	TSTD1	1363.2
TTL	rs10194022	2	112479304	T	C	0.1591	0.08	1	5.13e-13	0.0110775	13973_62	TRUE	reported	TTL	52.1551
TWSG1	rs62087497	18	9404821	A	G	0.0835	0.17	1	7.08e-30	0.0149726	9234_8	TRUE	reported	TWSG1	128.915
TXNDC15	rs3733897	5	134887903	G	A	0.1257	0.47	1	1e-200	0.0122239	6366_38	TRUE	reported	TXNDC15	1478.36
TXNDC5	rs383084	6	7899424	T	C	0.3662	-0.12	1	5.13e-46	0.00842661	11212_7	TRUE	reported	TXNDC5	202.795
TXNL4B	rs116891509	16	72071661	T	C	0.0759	0.25	1	2.63e-60	0.0152619	15316_262	TRUE	reported	TXNL4B	268.325
TYRO3	rs2588323	15	41549880	C	G	0.3377	0.12	1	8.71e-44	0.00864729	2611_72	TRUE	reported	TYRO3	192.576
UAP1	rs2048335	1	162606415	A	G	0.2442	-0.06	1	2.69e-11	0.00900559	13580_2	TRUE	reported	UAP1	44.3893
UBASH3B	rs11218735	11	122652542	A	G	0.2852	-0.13	1	3.47e-49	0.00881838	12558_3	TRUE	reported	UBASH3B	217.324
UBE2F	rs59412705	2	237955596	A	T	0.4121	0.07	1	5.5e-17	0.00835763	18213_30	TRUE	reported	UBE2F	70.1503
UBLCP1	rs13171129	5	159306365	A	C	0.0304	-0.51	1	1.45e-101	0.0238359	19124_9	TRUE	reported	UBLCP1	457.803
UBXN2B	rs7000685	8	58004774	C	G	0.3731	-0.06	1	2.51e-13	0.00819866	18435_40	TRUE	reported	UBXN2B	53.5571
UCMA	rs1537771	10	13241177	T	C	0.1287	-0.4	1	1e-200	0.0123069	10977_55	TRUE	reported	UCMA	1056.38
UGDH	rs10008031	4	39535532	A	G	0.4274	-0.3	1	1e-200	0.00830504	17755_5	TRUE	reported	UGDH	1304.85
UGP2	rs752147211	2	63966130	T	A	0.001	1.65	1	4.68e-34	0.135616	13939_14	TRUE	reported	UGP2	148.028
UGT1A6	rs7572563	2	233708590	A	G	0.4727	0.1	1	1.7e-13	0.0135674	7891_45	TRUE	reported	UGT1A6	54.3262
ULK3	rs936228	15	74839823	T	C	0.2566	0.09	1	5.62e-22	0.00933979	12437_18	TRUE	reported	ULK3	92.8562
UNC45A	rs149968734	15	91165518	T	A	0.0011	-0.84	1	5.89e-12	0.122052	13082_9	TRUE	reported	UNC45A	47.3664
UNC5B	rs60127485	10	71312789	C	G	0.0361	-0.33	1	2.51e-45	0.023356	15394_79	TRUE	reported	UNC5B	199.633
UNC5C	rs264299	4	95606381	C	T	0.3102	-0.15	1	1.41e-65	0.00877045	5139_32	TRUE	reported	UNC5C	292.508
UNC5C	rs4380535	4	95428256	T	C	0.3607	-0.05	1	1.66e-10	0.00782481	5139_32	TRUE	reported	UNC5C	40.8312
UNC5D	rs2405810	8	35261107	C	T	0.4744	-0.1	1	4.68e-34	0.00821917	16307_22	TRUE	reported	UNC5D	148.028
UPP1	rs6950051	7	47990536	T	C	0.0698	0.16	1	9.12e-25	0.0155715	19448_104	TRUE	reported	UPP1	105.579
UROD	rs12749939	1	45012761	T	C	0.2879	-0.27	1	1e-200	0.0085958	19289_29	TRUE	reported	UROD	986.632
UROS	rs1935451	10	125816857	G	A	0.1103	0.3	1	2.34e-114	0.0131993	11248_43	TRUE	reported	UROS	516.583
USP15	rs73136831	12	62337470	T	A	0.097	0.2	1	9.33e-49	0.0136287	19161_1	TRUE	reported	USP15	215.353
USP8	rs62019074	15	50433826	C	T	0.1614	0.1	1	1.1e-20	0.0107224	13450_49	TRUE	reported	USP8	86.9796
UST	rs6920109	6	148745332	T	C	0.2388	0.13	1	1.58e-42	0.00951153	8364_74	TRUE	reported	UST	186.804
UST	rs12527307	6	148933158	C	A	0.0887	-0.11	1	2.29e-13	0.0150055	8364_74	TRUE	reported	UST	53.738
VASN	rs6500599	16	4424513	G	C	0.2854	-0.08	1	6.92e-17	0.00958265	5682_13	TRUE	reported	VASN	69.6961
VAV1	rs36097961	19	6850756	T	C	0.0987	-0.11	1	1.41e-16	0.0133113	5275_28	TRUE	reported	VAV1	68.2883
VEGFA	rs6921438	6	43957870	A	G	0.4789	-0.59	1	1e-200	0.0153377	19437_61	TRUE	reported	VEGFA	1479.74
VEGFA	rs3929925	6	43971636	A	G	0.4991	-0.11	1	1.58e-39	0.0083616	19437_61	TRUE	reported	VEGFA	173.064
VEGFA	rs6921438	6	43957870	A	G	0.4789	-0.3	1	1e-200	0.00822664	2597_8	TRUE	reported	VEGFA	1329.83
VEGFA	rs3929925	6	43971636	A	G	0.4991	-0.05	1	2.04e-10	0.0078639	2597_8	TRUE	reported	VEGFA	40.4263
VEGFA	rs6921438	6	43957870	A	G	0.4789	-0.55	1	1e-200	0.0142978	4867_15	TRUE	reported	VEGFA	1479.74
VEGFA	rs11965885	6	43725357	G	T	0.4253	0.07	1	7.24e-19	0.00789081	4867_15	TRUE	reported	VEGFA	78.696
VEGFC	rs41278571	4	176729712	T	C	0.02	0.4	1	1.2e-45	0.0282069	3132_1	TRUE	reported	VEGFC	201.099
VIM	rs796667	10	16904820	G	T	0.4296	0.08	1	3.02e-21	0.00845484	15540_6	TRUE	reported	VIM	89.5302
VIT	rs1468810	2	36766797	C	A	0.4048	0.36	1	1e-200	0.00935857	6234_74	TRUE	reported	VIT	1479.74
VNN2	rs33980664	6	132752705	T	C	0.033	-0.82	1	1e-200	0.0232433	15480_2	TRUE	reported	VNN2	1244.61
VNN2	rs143098434	6	133138760	T	C	0.0096	-0.33	1	6.61e-16	0.0408539	15480_2	TRUE	reported	VNN2	65.2472
VOPP1	rs117042408	7	55555698	A	G	0.02	-0.29	1	4.27e-23	0.0293002	14618_26	TRUE	reported	VOPP1	97.9616
VPS26A	rs10998638	10	69201349	C	G	0.2382	-0.18	1	2.45e-84	0.00925031	19293_6	TRUE	reported	VPS26A	378.645
VTA1	rs225656	6	142166332	A	C	0.4738	-0.05	1	7.24e-10	0.00811602	4209_60	TRUE	reported	VTA1	37.9537
VTN	rs704	17	28367840	G	A	0.4919	-1.28	1	1e-200	0.0332749	13125_45	TRUE	reported	VTN	1479.74
VWA1	rs115503338	1	1434243	A	G	0.0239	-1.24	1	1e-200	0.0322351	6385_63	TRUE	reported	VWA1	1479.74
VWA1	rs112030392	1	1425135	C	T	0.066	0.12	1	2.88e-13	0.016439	6385_63	TRUE	reported	VWA1	53.2857
VWA2	rs35716048	10	114288519	G	A	0.0375	-0.42	1	4.37e-85	0.0214865	7128_9	TRUE	reported	VWA2	382.09
VWA2	rs79009215	10	114286037	A	G	0.0102	-0.52	1	6.17e-39	0.0398397	7128_9	TRUE	reported	VWA2	170.362
VWA2	rs148990087	10	114251043	A	G	0.0375	-0.19	1	1.78e-18	0.0216635	7128_9	TRUE	reported	VWA2	76.9222
VWC2	rs1544434	7	49502717	G	A	0.4149	0.16	1	4.68e-76	0.00866933	15308_108	TRUE	reported	VWC2	340.619
VWC2	rs769604	7	49775794	G	C	0.4674	-0.16	1	2e-65	0.00936618	15308_108	TRUE	reported	VWC2	291.82
VWF	rs11614724	12	6032499	A	G	0.2709	0.11	1	1.32e-33	0.00910461	3050_7	TRUE	reported	VWF	145.97
WARS	rs12436789	14	100460181	T	C	0.2325	0.08	1	3.8e-15	0.0101764	9870_17	TRUE	reported	WARS	61.7999
WFDC1	rs400345	16	84294888	T	C	0.21	-0.44	1	1e-200	0.0114383	9316_67	TRUE	reported	WFDC1	1479.74
WFDC2	rs2272953	20	45481252	C	T	0.0778	-0.11	1	1.2e-12	0.0154818	11388_75	TRUE	reported	WFDC2	50.4826
WFDC5	rs35456522	20	45098802	C	G	0.2745	-0.06	1	6.03e-11	0.00916996	6969_14	TRUE	reported	WFDC5	42.8122
WFIKKN1	rs55798945	16	619708	G	T	0.3602	0.15	1	4.47e-70	0.00847628	3191_50	TRUE	reported	WFIKKN1	313.164
WFIKKN2	rs11079936	17	50830473	T	C	0.2897	0.53	1	1e-200	0.0137779	3235_50	TRUE	reported	WFIKKN2	1479.74
WIF1	rs466104	12	64937575	C	T	0.4349	-0.06	1	5.62e-13	0.00832257	16070_7	TRUE	reported	WIF1	51.9742
WISP1	rs16904832	8	133100893	A	G	0.2169	0.47	1	1e-200	0.0122181	13692_154	TRUE	reported	WISP1	1479.74
WISP1	rs2013158	8	133190699	A	C	0.2624	0.22	1	4.57e-14	0.0291637	13692_154	TRUE	reported	WISP1	56.9063
WISP2	rs11086936	20	44703166	G	C	0.3357	0.23	1	1.17e-147	0.00888782	6392_7	TRUE	reported	WISP2	669.676
WWOX	rs11545029	16	78386878	G	A	0.3826	0.07	1	6.31e-18	0.00811425	17724_3	TRUE	reported	WWOX	74.4216
XCL2	rs4501820	1	168542083	T	C	0.2046	0.07	1	3.16e-14	0.00922084	15617_8	TRUE	reported	XCL2	57.6308
XPNPEP1	rs77846594	10	109790629	T	C	0.0034	-0.64	0.99	4.37e-19	0.0716902	3481_87	TRUE	reported	XPNPEP1	79.6968
XRCC4	rs7736592	5	83348245	A	G	0.1198	0.15	1	2.95e-36	0.0119298	9886_28	TRUE	reported	XRCC4	158.094
XXYLT1	rs12695049	3	195268211	C	T	0.467	-0.2	1	6.92e-127	0.00834653	6375_75	TRUE	reported	XXYLT1	574.18
YARS	rs748322977	1	32786957	G	A	0.0013	-0.77	0.99	2.34e-13	0.105083	19270_26	TRUE	reported	YARS	53.6928
YWHAB	rs6031847	20	44885562	T	C	0.2594	-0.18	1	3.24e-87	0.00909284	14156_33	TRUE	reported	YWHAB	391.874
ZADH2	rs9240	18	75198732	C	T	0.428	-0.09	1	1.2e-31	0.00768905	17345_12	TRUE	reported	ZADH2	137.006
ZFAND1	rs780457540	8	81738470	C	G	0.0054	-0.99	1	3.02e-73	0.0546872	19173_5	TRUE	reported	ZFAND1	327.717
ZG16	rs684286	16	29764626	A	G	0.0001	3.74	1	6.03e-16	0.462368	8219_14	TRUE	reported	ZG16	65.4287
ZG16B	rs9925556	16	2830104	C	T	0.2858	-0.18	1	1e-103	0.00832292	8310_6	TRUE	reported	ZG16B	467.729
ZYX	rs12539742	7	143490004	A	G	0.2932	0.08	1	8.51e-19	0.00903637	13632_10	TRUE	reported	ZYX	78.3775

## Sheet: eTable 4
eTable 4. CIS-pQTLs Identified within the Finland Cohort.
SNP	chr.exposure	pos.exposure	effect_allele.exposure	other_allele.exposure	eaf.exposure	beta.exposure	se.exposure	pval.exposure	exposure	mr_keep.exposure	F_statistics
rs201159384	4	77885451	D	I	0.6561	0.1142	0.014	00:00:00	45180	TRUE	66.539
rs893184	19	58864479	T	C	0.0519	-1.0714	0.0279	1e-200	A1BG	TRUE	1474.67
rs11304122	12	9384177	D	I	0.8227	-0.1066	0.0161	3.56e-11	A2M	TRUE	43.8392
rs226384	12	9263647	T	C	0.347	-0.1357	0.0126	7.14e-27	A2M	TRUE	115.989
rs144686314	12	9016562	D	I	0.0541	-0.3261	0.0338	5.02e-22	A2ML1	TRUE	93.0825
rs1558526	12	9009820	A	G	0.2595	-0.3039	0.0151	9.5e-90	A2ML1	TRUE	405.049
rs66781836	22	43115519	D	I	0.4741	-0.2709	0.0132	2.19e-93	A4GALT	TRUE	421.182
rs4985404	16	70191068	A	T	0.9732	-0.3424	0.0423	5.38e-16	AARS	TRUE	65.5219
rs698360	3	111681335	T	C	0.4763	0.0893	0.0124	5.22e-13	ABHD10	TRUE	51.8632
rs72709461	1	179103834	T	C	0.8877	-0.1415	0.0205	5.66e-12	ABL2	TRUE	47.6437
rs114464628	5	148533724	A	G	0.0369	-0.4446	0.0335	3.64e-40	ABLIM3	TRUE	176.136
rs576125	9	136144309	A	G	0.3354	1.2278	0.0079	1e-200	ABO	TRUE	24154.7
rs114563337	3	38274503	A	G	0.0406	-0.7835	0.033	1.41e-124	ACAA1	TRUE	563.703
rs41285115	3	38158982	A	G	0.0421	-0.2643	0.033	1.16e-15	ACAA1	TRUE	64.1455
rs75405265	1	76197177	T	C	0.028	-0.4937	0.0386	1.86e-37	ACADM	TRUE	163.588
rs7913063	10	124798683	A	T	0.9139	-0.6526	0.0223	2.59e-188	ACADSB	TRUE	856.415
rs9646410	17	7124768	T	C	0.4017	0.1002	0.0129	8.42e-15	ACADVL	TRUE	60.3332
rs11073804	15	89252012	A	T	0.1964	0.1252	0.0166	4.62e-14	ACAN	TRUE	56.8843
rs34949187	15	89386652	A	G	0.1847	-0.224	0.017	1.27e-39	ACAN	TRUE	173.619
rs112087419	11	107998126	A	G	0.1785	0.4476	0.0167	2.02e-157	ACAT1	TRUE	718.368
rs25683	6	160196343	A	G	0.4297	0.4387	0.0118	1e-200	ACAT2	TRUE	1382.2
rs72774385	10	15130453	C	G	0.9402	0.328	0.0284	8.65e-31	ACBD7	TRUE	133.386
rs4353	17	61570422	A	G	0.5293	0.6965	0.0119	1e-200	ACE	TRUE	3425.69
rs11753290	6	24714433	A	G	0.2165	0.1292	0.0155	6.58e-17	ACOT13	TRUE	69.4803
rs55931834	20	44472163	T	C	0.4272	0.1056	0.013	5.17e-16	ACOT8	TRUE	65.9844
rs7566279	2	281178	C	G	0.6499	-1.2016	0.0077	1e-200	ACP1	TRUE	24352.2
rs111931834	19	11690847	A	G	0.1264	0.3761	0.0188	2.57e-89	ACP5	TRUE	400.213
rs140566115	1	147126437	A	G	0.0184	-1.4863	0.0494	7.16e-199	ACP6	TRUE	905.23
rs79565532	1	147011822	C	G	0.026	-1.3571	0.0413	1e-200	ACP6	TRUE	1079.75
rs11169954	12	52312288	A	T	0.0848	0.3032	0.0232	5.76e-39	ACVRL1	TRUE	170.798
rs150416778	3	52016836	T	C	0.0192	-0.5904	0.0522	1.22e-29	ACY1	TRUE	127.924
rs7559380	2	54356797	A	T	0.5393	0.3606	0.0121	7.73e-194	ACYP2	TRUE	888.139
rs2279542	7	87564497	C	G	0.4936	0.2308	0.013	3.52e-70	ADAM22	TRUE	315.199
rs1207146	2	207313203	C	G	0.6789	0.3781	0.0134	5.97e-174	ADAM23	TRUE	796.166
rs35516997	9	136297880	A	G	0.088	-0.9386	0.0214	1e-200	ADAMTS13	TRUE	1923.68
rs2830586	21	28305477	T	G	0.8409	0.7278	0.0157	1e-200	ADAMTS5	TRUE	2148.94
rs12552620	9	18642144	A	G	0.9795	0.5272	0.0439	3.18e-33	ADAMTSL1	TRUE	144.219
rs776786	9	18650547	A	G	0.9594	-0.4456	0.0313	4.71e-46	ADAMTSL1	TRUE	202.676
rs1008250	9	136397834	A	G	0.7252	-0.1118	0.0161	4.47e-12	ADAMTSL2	TRUE	48.2205
rs28364331	4	100201295	A	G	0.983	0.7858	0.052	1.54e-51	ADH1A	TRUE	228.359
rs1800759	4	100065509	T	G	0.3907	-0.1052	0.0128	2.67e-16	ADH4	TRUE	67.5479
rs62325239	4	99987492	A	G	0.9622	0.5796	0.032	2.88e-73	ADH5	TRUE	328.063
rs62325239	4	99987492	A	G	0.9622	0.4075	0.0314	1.45e-38	ADH6	TRUE	168.421
rs146315698	4	100377127	D	I	0.0983	-0.4686	0.0223	2.42e-98	ADH7	TRUE	441.565
rs13393515	2	3507086	A	G	0.6474	-0.1784	0.0145	1.24e-34	ADI1	TRUE	151.375
rs141134215	3	186561201	A	C	0.026	-0.6644	0.0364	2.22e-74	ADIPOQ	TRUE	333.163
rs17366653	3	186570816	T	C	0.9886	0.6876	0.0577	9.67e-33	ADIPOQ	TRUE	142.01
rs72438078	22	50921148	D	I	0.105	0.1804	0.0224	7.19e-16	ADM2	TRUE	64.86
rs72715968	14	105186178	A	T	0.7869	-0.4808	0.0156	1e-200	ADSSL1	TRUE	949.904
rs11539938	19	3062857	T	C	0.5761	0.1104	0.0152	3.13e-13	AES	TRUE	52.7535
rs72856641	4	74359582	T	C	0.9797	1.1075	0.0465	2.75e-125	AFM	TRUE	567.259
rs12371356	12	58135420	T	C	0.5203	0.1125	0.0127	9.41e-19	AGAP2	TRUE	78.4689
rs2070600	6	32151443	T	C	0.0552	-0.6511	0.0287	1.24e-113	AGER	TRUE	514.673
rs56147940	2	228441159	D	I	0.2946	0.1823	0.0141	3.76e-38	AGFG1	TRUE	167.161
rs3128125	1	961464	T	G	0.3455	-0.3222	0.0145	9.84e-109	AGRN	TRUE	493.759
rs3892816	16	67499714	T	C	0.9537	-0.5231	0.0306	1.45e-65	AGRP	TRUE	292.231
rs11122580	1	230851044	T	C	0.8908	-0.3835	0.0209	3.18e-75	AGT	TRUE	336.696
rs10937258	3	186328342	T	G	0.7199	0.5588	0.014	1e-200	AHSG	TRUE	1593.15
rs2261033	6	31603591	A	G	0.547	0.2788	0.0127	2.35e-107	AIF1	TRUE	481.923
rs353538	9	133975199	T	C	0.5156	0.4018	0.013	1e-200	AIF1L	TRUE	955.285
rs61751012	1	46032307	A	G	0.0106	-0.5431	0.0608	4.16e-19	AKR1A1	TRUE	79.7907
rs72688441	1	46051053	A	G	0.0593	-0.9948	0.0247	1e-200	AKR1A1	TRUE	1622.1
rs796703	7	134191842	A	C	0.0333	0.3959	0.0354	5.54e-29	AKR1B1	TRUE	125.073
rs9888112	10	4935482	T	G	0.1863	0.2344	0.017	3e-43	AKR1C3	TRUE	190.115
rs140107293	10	5267191	A	G	0.8465	0.7012	0.0161	1e-200	AKR1C4	TRUE	1896.85
rs12122880	1	19661156	T	C	0.6553	0.2558	0.0134	1.12e-80	AKR7A2	TRUE	364.411
rs12095284	1	19571849	T	C	0.6284	0.2842	0.0136	4.93e-97	AKR7A3	TRUE	436.687
rs1800435	9	116153891	C	G	0.9188	0.4219	0.0257	1.94e-60	ALAD	TRUE	269.496
rs7863921	9	116106333	A	G	0.5307	0.1372	0.0133	5.98e-25	ALAD	TRUE	106.416
rs6437581	3	105063216	A	G	0.5589	0.1067	0.0123	4.5e-18	ALCAM	TRUE	75.2521
rs5898287	9	75590448	D	I	0.6828	-0.1484	0.0137	3.28e-27	ALDH1A1	TRUE	117.335
rs570600621	12	112108905	D	I	0.8208	0.2239	0.0173	1.83e-38	ALDH2	TRUE	167.5
rs887241	17	19645938	A	C	0.3462	-0.1897	0.0142	6.34e-41	ALDH3A1	TRUE	178.467
rs2010404	11	67777082	A	C	0.2279	0.1507	0.0154	1.33e-22	ALDH3B1	TRUE	95.7602
rs35552055	14	74670788	T	G	0.1864	0.1305	0.0163	1.18e-15	ALDH6A1	TRUE	64.0982
rs142540788	9	104209068	A	G	0.9878	0.9965	0.0617	1.3e-58	ALDOB	TRUE	260.846
rs56147019	17	26991821	T	C	0.0171	-0.5652	0.0573	5.87e-23	ALDOC	TRUE	97.296
rs2434484	11	43949008	T	G	0.6624	0.3642	0.0133	2.67e-165	ALKBH3	TRUE	749.854
rs9895916	17	7950394	A	G	0.0181	-0.5132	0.0514	1.78e-23	ALOX15B	TRUE	99.689
rs12478529	2	233286654	T	C	0.2416	0.3954	0.0157	1.96e-139	ALPP	TRUE	634.27
rs11886043	2	233301535	T	C	0.7569	-0.2497	0.016	7.12e-55	ALPPL2	TRUE	243.555
rs10817564	9	116827079	T	C	0.2696	-0.1539	0.0149	4.9e-25	AMBP	TRUE	106.685
rs7964534	12	47478914	A	G	0.293	0.1043	0.0148	1.9e-12	AMIGO2	TRUE	49.6644
rs114922930	1	104131457	T	C	0.0115	-0.815	0.0657	2.46e-35	AMY1B|AMY1C|AMY1A	TRUE	153.881
rs78811372	1	104122394	A	G	0.042	-0.9271	0.0338	8.95e-166	AMY1B|AMY1C|AMY1A	TRUE	752.35
rs191765977	1	104361407	T	C	0.9685	0.5959	0.0415	9.35e-47	AMY2A	TRUE	206.182
rs78245241	1	104335726	T	G	0.9684	1.1388	0.0383	1.53e-194	AMY2A	TRUE	884.092
rs75199337	1	104036684	T	C	0.0943	0.6072	0.0228	9.09e-157	AMY2B	TRUE	709.241
rs2067689	14	21149930	T	C	0.7491	0.4368	0.0144	1e-200	ANG	TRUE	920.111
rs74242298	14	21118203	T	C	0.9828	0.433	0.0518	6.32e-17	ANG	TRUE	69.8741
rs1968586	8	6279511	T	C	0.3495	-0.1025	0.0136	5.58e-14	ANGPT2	TRUE	56.8028
rs4548397	1	178523947	T	C	0.4686	0.4044	0.0126	1e-200	ANGPTL1	TRUE	1030.1
rs11207970	1	62915473	T	C	0.3459	-0.2817	0.0135	2.13e-96	ANGPTL3	TRUE	435.418
rs12151311	19	33112707	T	C	0.3576	-0.1618	0.0137	4.61e-32	ANKRD27	TRUE	139.481
rs9996178	4	80741698	C	G	0.2088	0.242	0.0162	3.6e-50	ANTXR2	TRUE	223.152
rs62541553	9	75777421	T	C	0.0428	0.4858	0.0315	1.1e-53	ANXA1	TRUE	237.845
rs2819946	10	81951635	A	G	0.5759	0.2394	0.0132	1.25e-73	ANXA11	TRUE	328.928
rs16942556	15	60687251	T	C	0.0402	1.1686	0.0332	1e-200	ANXA2	TRUE	1238.96
rs72748703	15	60798751	A	G	0.0219	1.0031	0.0483	8.41e-96	ANXA2	TRUE	431.315
rs2228203	2	70033584	T	C	0.1925	-0.3889	0.0154	5.37e-140	ANXA4	TRUE	637.726
rs9998908	4	122616863	C	G	0.0848	0.3818	0.0239	1.77e-57	ANXA5	TRUE	255.197
rs10452848	7	150523544	A	G	0.5486	-0.7949	0.0108	1e-200	AOC1	TRUE	5417.23
rs7159262	14	24020127	A	C	0.9123	0.3259	0.0226	4.38e-47	AP1G2	TRUE	207.947
rs117126836	11	948299	A	G	0.0932	0.2022	0.0221	5.5e-20	AP2A2	TRUE	83.7101
rs1786682	18	10481941	A	G	0.4652	-0.0968	0.0136	9.82e-13	APCDD1	TRUE	50.6609
rs28383573	1	159558672	T	G	0.1024	0.2425	0.0198	1.73e-34	APCS	TRUE	150.001
rs541398240	11	129955055	D	I	0.9511	-0.4006	0.0284	4.82e-45	APLP2	TRUE	198.969
rs73095987	20	25009606	A	T	0.0639	-0.2767	0.0286	3.86e-22	APMAP	TRUE	93.6022
rs6427322	1	156563726	A	C	0.0314	-0.623	0.0346	1.37e-72	APOA1BP	TRUE	324.208
rs12721043	11	116692293	A	C	0.0103	-0.7211	0.0678	2.08e-26	APOA4	TRUE	113.118
rs3135506	11	116662407	C	G	0.0619	1.487	0.0226	1e-200	APOA5	TRUE	4329.17
rs541041	2	21294975	A	G	0.8172	0.1332	0.0179	1.05e-13	APOB	TRUE	55.3736
rs6519166	22	39472177	A	C	0.674	-0.1833	0.0133	4.86e-43	APOBEC3G	TRUE	189.942
rs5112	19	45430280	C	G	0.4627	-0.289	0.0141	1.17e-93	APOC1	TRUE	420.105
rs5117	19	45418790	T	C	0.7655	-0.1419	0.0161	1.21e-18	APOC1	TRUE	77.6807
rs964184	11	116648917	C	G	0.8666	-0.2103	0.0196	8.39e-27	APOC3	TRUE	115.124
rs483082	19	45416178	T	G	0.2365	-0.3477	0.0157	7.21e-109	APOE	TRUE	490.467
rs5112	19	45430280	C	G	0.4627	-0.2473	0.0141	7.22e-69	APOE	TRUE	307.617
rs2643623	12	56689725	C	G	0.9324	0.3222	0.0266	9.3e-34	APOF	TRUE	146.719
rs1801689	17	64210580	A	C	0.9708	1.6559	0.0376	1e-200	APOH	TRUE	1939.51
rs9610469	22	36653752	C	G	0.6912	0.4738	0.0142	1e-200	APOL1	TRUE	1113.3
rs132642	22	36545137	A	T	0.1657	-1.0239	0.0152	1e-200	APOL3	TRUE	4537.62
rs2255741	6	31605167	A	G	0.0299	-0.7911	0.039	2.83e-91	APOM	TRUE	411.466
rs455047	21	27523988	C	G	0.444	0.1046	0.0125	5.42e-17	APP	TRUE	70.0234
rs4619875	4	153701130	T	C	0.3999	0.3368	0.0125	5.18e-160	ARFIP1	TRUE	725.979
rs61990120	14	68089420	A	G	0.1363	0.1891	0.0201	5.26e-21	ARG2	TRUE	88.5097
rs13413887	2	68996668	A	G	0.2355	-0.2748	0.0146	2.39e-79	ARHGAP25	TRUE	354.265
rs10437954	12	58003922	A	G	0.9068	-0.3032	0.0232	4.11e-39	ARHGEF25	TRUE	170.798
rs11191368	10	104449444	T	C	0.0824	-0.3632	0.0227	1.28e-57	ARL3	TRUE	256
rs75944999	7	98995724	A	G	0.0413	0.2837	0.0336	3.04e-17	ARPC1B	TRUE	71.2919
rs562946	11	75052797	A	C	0.7308	-0.1126	0.0138	3.64e-16	ARRB1	TRUE	66.5761
rs6151419	22	51064915	A	G	0.1607	-0.3625	0.0182	1.68e-88	ARSA	TRUE	396.71
rs337835	5	78180482	T	C	0.6387	-0.2572	0.0138	1.81e-77	ARSB	TRUE	347.363
rs17084933	5	94942780	T	C	0.9585	0.3245	0.0333	1.74e-22	ARSK	TRUE	94.9601
rs72458511	4	76988600	D	I	0.1293	-0.3011	0.0185	1.47e-59	ART3	TRUE	264.898
rs56062839	4	77030398	D	I	0.4292	0.2613	0.0125	2.06e-96	ART3	TRUE	436.977
rs10772808	12	14990587	A	G	0.3984	0.8973	0.0103	1e-200	ART4	TRUE	7589.29
rs1369862	10	52006008	A	G	0.6162	0.2702	0.0132	4.01e-93	ASAH2	TRUE	419.008
rs2842126	10	52018482	A	G	0.2058	-0.6184	0.0152	1e-200	ASAH2	TRUE	1655.2
rs147886588	6	119215902	C	G	0.8292	-0.2808	0.017	3.3e-61	ASF1A	TRUE	272.833
rs55714927	17	7080316	T	C	0.1872	-0.1676	0.0166	5.3e-24	ASGR1	TRUE	101.937
rs565102642	20	32819223	D	I	0.9144	-0.9654	0.0218	1e-200	ASIP	TRUE	1961.11
rs4145009	7	65726615	T	C	0.3714	-0.1529	0.0131	2.21e-31	ASL	TRUE	136.23
rs5989667	23	1557051	A	G	0.2452	0.2216	0.0181	1.37e-34	ASMTL	TRUE	149.893
rs35466875	23	1540706	A	G	0.8418	0.3895	0.0186	4.22e-97	ASMTL	TRUE	438.52
rs4503285	23	1537881	T	C	0.2515	0.4015	0.0161	1.42e-136	ASMTL	TRUE	621.898
rs2350578	8	62660578	A	G	0.6475	0.1982	0.0135	1.03e-48	ASPH	TRUE	215.546
rs7827702	8	62845516	A	C	0.215	-0.1708	0.0157	1.45e-27	ASPH	TRUE	118.352
rs7848055	9	95115492	A	C	0.6711	0.4434	0.0128	1e-200	ASPN	TRUE	1199.97
rs951677	11	62107249	C	G	0.8824	-0.427	0.0191	1.06e-110	ASRGL1	TRUE	499.792
rs8111	6	32083175	T	C	0.2728	0.2635	0.0137	6.63e-82	ATF6B	TRUE	369.93
rs2915894	5	151195933	T	C	0.4199	-0.0946	0.0134	2.05e-12	ATOX1	TRUE	49.8394
rs1641523	17	7549681	T	C	0.5671	-0.1825	0.0127	1.61e-46	ATP1B2	TRUE	206.499
rs6037606	20	3453286	A	G	0.9399	0.6048	0.0276	1.95e-106	ATRN	TRUE	480.181
rs61988390	14	92476005	A	G	0.6731	0.3019	0.0135	4.55e-110	ATXN3	TRUE	500.102
rs2527896	7	99537653	A	G	0.7135	0.3875	0.0141	1.91e-165	AZGP1	TRUE	755.275
rs113272753	1	1164749	D	I	0.8607	0.1971	0.0205	7.96e-22	B3GALT6	TRUE	92.4412
rs1995970	13	31874303	T	C	0.7706	0.5769	0.0143	1e-200	B3GALTL	TRUE	1627.53
rs12794886	11	62383715	C	G	0.6933	0.3625	0.0139	2.02e-149	B3GAT3	TRUE	680.121
rs80161321	2	62413794	T	C	0.0148	-0.5019	0.0565	6.5e-19	B3GNT2	TRUE	78.911
rs284662	19	41932275	T	C	0.3804	-0.6752	0.0117	1e-200	B3GNT8	TRUE	3330.38
rs7019909	9	33113322	T	C	0.1048	0.4131	0.0218	2.07e-80	B4GALT1	TRUE	359.085
rs3762423	1	44445667	T	C	0.9445	0.7063	0.0282	4.51e-138	B4GALT2	TRUE	627.307
rs113222817	18	29216314	T	G	0.9578	0.945	0.0291	1e-200	B4GALT6	TRUE	1054.58
rs7735142	5	177180958	T	C	0.9592	-0.3108	0.0363	1.01e-17	B4GALT7	TRUE	73.3076
rs563366239	19	45335996	A	G	0.9896	-0.9704	0.0688	3.16e-45	BCAM	TRUE	198.941
rs2365715	1	156615114	A	G	0.6104	0.2064	0.0146	3.02e-45	BCAN	TRUE	199.854
rs117048185	19	49309776	C	G	0.0183	-0.6947	0.0495	8.75e-45	BCAT2	TRUE	196.963
rs2668196	3	165502709	A	T	0.1938	-0.5286	0.0156	1e-200	BCHE	TRUE	1148.17
rs75345056	1	85744792	D	I	0.0726	0.2191	0.0252	3.74e-18	BCL10	TRUE	75.5934
rs78336913	4	104111414	T	C	0.1852	0.3133	0.0162	4.27e-83	BDH2	TRUE	374.016
rs59579819	11	27777126	T	G	0.9753	-0.289	0.0404	8.53e-13	BDNF	TRUE	51.1721
rs11604127	11	196944	T	C	0.2274	0.5362	0.0149	1e-200	BET1L	TRUE	1295.03
rs151268390	22	18217384	A	C	0.9857	0.4196	0.0596	1.98e-12	BID	TRUE	49.5654
rs35103166	2	127882182	T	C	0.6232	-0.2209	0.0133	1.63e-61	BIN1	TRUE	275.86
rs16879245	7	33804485	A	G	0.9201	0.2155	0.0241	3.61e-19	BMPER	TRUE	79.9577
rs34284771	3	113004861	A	G	0.8243	-0.2017	0.0166	6.75e-34	BOC	TRUE	147.637
rs1451641	1	149865880	A	G	0.9216	-1.277	0.0211	1e-200	BOLA1	TRUE	3662.83
rs828889	2	74371995	A	G	0.4199	-0.1856	0.0125	8.75e-50	BOLA3	TRUE	220.463
rs3799219	6	3151103	A	G	0.9492	-0.9267	0.0281	1e-200	BPHL	TRUE	1087.59
rs4287822	20	36921510	A	G	0.6419	-0.3382	0.0136	1.67e-136	BPI	TRUE	618.4
rs6127742	20	36950550	A	G	0.1022	-0.6855	0.0211	1e-200	BPI	TRUE	1055.48
rs761931	20	31688868	C	G	0.588	-0.4341	0.0128	1e-200	BPIFB1	TRUE	1150.16
rs7932863	11	1412848	A	G	0.2734	0.329	0.0143	1.08e-117	BRSK2	TRUE	529.322
rs73224660	4	15714762	A	G	0.1602	-1.2932	0.0128	1e-200	BST1	TRUE	10207.3
rs28690341	4	75719768	C	G	0.8665	0.5629	0.0187	1.97e-198	BTC	TRUE	906.107
rs13078881	3	15686693	C	G	0.0403	-1.6783	0.03	1e-200	BTD	TRUE	3129.66
rs35034250	3	15686534	T	C	0.0246	-0.7994	0.0423	1.18e-79	BTD	TRUE	357.147
rs9393711	6	26370659	T	C	0.1259	-1.3423	0.0158	1e-200	BTN3A3	TRUE	7217.47
rs190348	5	180342620	A	G	0.488	-0.2018	0.0131	1.52e-53	BTNL8	TRUE	237.301
rs138692142	5	180349778	T	C	0.0105	-0.618	0.0738	5.43e-17	BTNL9	TRUE	70.1236
rs10762477	10	73531069	A	G	0.8583	-0.7208	0.0174	1e-200	C10orf54	TRUE	1716.05
rs75029446	19	4701727	T	C	0.0202	-0.4696	0.0462	3.02e-24	C19orf10	TRUE	103.317
rs45557031	23	119760594	A	G	0.0236	0.6011	0.0364	2.21e-61	C1GALT1C1	TRUE	272.703
rs61826310	1	231002496	T	C	0.1704	0.2091	0.0173	1.59e-33	C1orf198	TRUE	146.088
rs141126950	1	22951801	T	C	0.0132	0.7594	0.06	1.03e-36	C1QC	TRUE	160.191
rs75380810	1	22989532	T	C	0.9626	-0.9639	0.0347	1.38e-169	C1QC	TRUE	771.623
rs1055646	17	43037191	C	G	0.5223	-0.2117	0.0122	6.46e-68	C1QL1	TRUE	301.108
rs840390	5	34018623	A	G	0.1302	-0.2837	0.0188	2.44e-51	C1QTNF3	TRUE	227.721
rs2509656	11	119208576	A	G	0.1453	0.2528	0.0181	3.89e-44	C1QTNF5	TRUE	195.073
rs9511206	13	24932444	T	G	0.6797	0.4182	0.0141	3.67e-192	C1QTNF9	TRUE	879.69
rs1126605	12	7242204	T	C	0.0875	0.2249	0.0243	2.14e-20	C1R	TRUE	85.6577
rs12146727	12	7170336	A	G	0.1318	-0.4303	0.0197	6.3e-106	C1R	TRUE	477.101
rs191448232	12	7254686	C	G	0.0128	-2.2315	0.0572	1e-200	C1RL	TRUE	1521.95
rs113899462	12	7295928	A	G	0.0437	-0.4094	0.0327	5.81e-36	C1RL	TRUE	156.747
rs12426152	12	7250185	A	G	0.3538	-0.1958	0.0137	2.46e-46	C1RL	TRUE	204.26
rs6488561	12	7246894	A	G	0.2569	-0.3046	0.0148	4.06e-94	C1RL	TRUE	423.581
rs12146727	12	7170336	A	G	0.1317	-1.1065	0.0172	1e-200	C1S	TRUE	4138.53
rs78623250	12	6947196	T	C	0.0113	-0.5904	0.0666	7.66e-19	C1S	TRUE	78.5858
rs147331975	12	7156138	A	G	0.0218	-0.5556	0.051	1.23e-27	C1S	TRUE	118.682
rs115204832	6	31704411	A	G	0.9889	1.5437	0.0646	4.43e-126	C2	TRUE	571.032
rs11569415	19	6716279	A	G	0.2131	0.2368	0.0166	5.41e-46	C3	TRUE	203.492
rs2763982	6	31872551	C	G	0.3498	-0.7148	0.0125	1e-200	C4A|C4B	TRUE	3270.01
rs34101855	1	207281706	D	I	0.8727	-0.5162	0.0197	1.25e-151	C4BPA	TRUE	686.6
rs17220750	9	123787999	A	G	0.1003	0.2376	0.0226	7.5e-26	C5	TRUE	110.529
rs56182037	9	123817282	A	G	0.0452	-0.2267	0.0331	7.44e-12	C5|C6	TRUE	46.908
rs142914161	5	41130261	A	G	0.9808	0.3968	0.0476	7.68e-17	C6	TRUE	69.4911
rs143370251	5	41208686	T	C	0.9017	-0.4384	0.0213	3.97e-94	C6	TRUE	423.625
rs412685	5	41266229	A	G	0.7249	-0.3066	0.0145	3.08e-99	C7	TRUE	447.104
rs74480769	5	40972211	A	G	0.9698	1.2079	0.0388	1e-200	C7	TRUE	969.167
rs12067507	1	57422511	T	C	0.0508	0.5879	0.0292	5.46e-90	C8A|C8B|C8G	TRUE	405.36
rs7862602	9	139840471	T	G	0.5227	-0.4484	0.013	1e-200	C8G	TRUE	1189.72
rs696766	5	39356126	A	G	0.059	0.2959	0.0282	1.04e-25	C9	TRUE	110.101
rs10098816	8	86187573	C	G	0.0128	-0.448	0.0611	2.16e-13	CA1	TRUE	53.7618
rs117399000	17	50213731	A	G	0.0311	-0.616	0.0378	1.22e-59	CA10	TRUE	265.569
rs425879	19	49115440	T	C	0.141	0.1735	0.0183	2.31e-21	CA11	TRUE	89.887
rs73688702	8	86197127	T	G	0.0632	-0.7824	0.0247	1e-200	CA13	TRUE	1003.38
rs2072696	8	86351051	C	G	0.2436	-0.2093	0.0151	6.71e-44	CA3	TRUE	192.125
rs5936043	23	15782443	A	G	0.6493	0.1208	0.0114	4.05e-26	CA5B	TRUE	112.286
rs3765963	1	9034598	A	G	0.5935	-0.6211	0.0121	1e-200	CA6	TRUE	2634.83
rs140904427	8	61191674	D	I	0.3987	0.2901	0.0133	7.08e-105	CA8	TRUE	475.765
rs2236201	20	60985627	T	C	0.5351	-0.0914	0.0131	3.05e-12	CABLES2	TRUE	48.6799
rs78258914	3	54913609	C	G	0.0729	0.2692	0.0282	1.35e-21	CACNA2D3	TRUE	91.128
rs9878608	3	54157059	C	G	0.5964	-0.1876	0.0133	7.34e-45	CACNA2D3	TRUE	198.958
rs61828152	1	174946057	A	G	0.1152	-0.3595	0.0194	8.17e-77	CACYBP	TRUE	343.395
rs11215391	11	115036419	A	T	0.7422	-0.1797	0.0145	4.96e-35	CADM1	TRUE	153.589
rs536318931	11	15073206	D	I	0.7336	0.2751	0.015	4.82e-75	CALCB	TRUE	336.356
rs550510	17	46926615	A	G	0.146	-0.157	0.0188	7.92e-17	CALCOCO2	TRUE	69.7403
rs115143758	4	114668476	A	T	0.5264	-0.0937	0.0132	1.51e-12	CAMK2D	TRUE	50.3885
rs753513	17	3793472	T	C	0.3029	-0.1143	0.0153	6.94e-14	CAMKK1	TRUE	55.8097
rs62623452	2	85629266	T	C	0.0146	-1.6459	0.0536	1e-200	CAPG	TRUE	942.925
rs74418956	2	85644432	A	C	0.0571	0.241	0.0287	4.57e-17	CAPG	TRUE	70.5132
rs12292693	11	64936719	A	C	0.739	0.3254	0.014	1.37e-119	CAPNS1|CAPN1	TRUE	540.23
rs4077515	9	139266496	T	C	0.4281	0.1667	0.0134	1.67e-35	CARD9	TRUE	154.761
rs4647601	4	185570032	A	C	0.4781	0.1767	0.0133	2.8e-40	CASP3	TRUE	176.51
rs67041321	20	54988172	T	G	0.8958	0.2101	0.0213	7.39e-23	CASS4	TRUE	97.2955
rs769218	11	34470679	A	G	0.2238	-0.2901	0.0153	7.93e-80	CAT	TRUE	359.511
rs76683040	11	119152684	T	C	0.0739	-0.3947	0.024	8.35e-61	CBL	TRUE	270.465
rs12596832	16	49004958	A	G	0.1389	-1.109	0.0158	1e-200	CBLN1	TRUE	4926.62
rs41212	16	49323820	A	G	0.2056	0.1162	0.0164	1.39e-12	CBLN1	TRUE	50.2024
rs422330	20	54578843	C	G	0.8335	-0.1746	0.0186	6.17e-21	CBLN4	TRUE	88.1176
rs6024420	20	54371100	T	C	0.3087	-0.193	0.0144	8.85e-41	CBLN4	TRUE	179.634
rs16993864	21	37446599	A	C	0.0196	-1.1984	0.0484	3.22e-135	CBR1	TRUE	613.074
rs8132243	21	37507165	A	T	0.1101	0.7132	0.0197	1e-200	CBR3	TRUE	1310.66
rs1409152	1	89418403	T	C	0.4985	-0.4176	0.0123	1e-200	CCBL2	TRUE	1152.69
rs35121828	7	23634985	A	G	0.2545	0.3763	0.0149	1.29e-140	CCDC126	TRUE	637.817
rs10608168	22	42230349	D	I	0.5637	0.1537	0.0128	2.6e-33	CCDC134	TRUE	144.188
rs6772337	3	112362188	A	G	0.379	0.1218	0.0137	6.49e-19	CCDC80	TRUE	79.0412
rs9903369	17	32519101	A	T	0.5777	0.1174	0.0132	6.08e-19	CCL11	TRUE	79.1022
rs7222922	17	34335694	T	C	0.1186	-1.0537	0.0178	1e-200	CCL14	TRUE	3504.24
rs854628	17	34329822	A	C	0.9254	-1.6552	0.0204	1e-200	CCL15	TRUE	6583.25
rs10445391	17	34306106	A	G	0.9052	1.4494	0.0173	1e-200	CCL16	TRUE	7019.15
rs16956811	16	57444002	T	G	0.9188	-0.4548	0.0242	1.3e-78	CCL17	TRUE	353.191
rs2015086	17	34391617	A	G	0.8605	-0.9178	0.017	1e-200	CCL18	TRUE	2914.73
rs10814138	9	34723035	A	C	0.3105	-0.0996	0.0145	7.14e-12	CCL21	TRUE	47.1827
rs170364	16	57409934	T	G	0.2483	-0.199	0.0154	2.02e-38	CCL22	TRUE	166.98
rs712048	17	34326215	A	C	0.1342	-0.7023	0.0182	1e-200	CCL23	TRUE	1489.03
rs74959615	19	8121096	A	G	0.0769	-1.1806	0.0228	1e-200	CCL25	TRUE	2681.24
rs2015086	17	34391617	A	G	0.8605	-0.6983	0.0184	1e-200	CCL3	TRUE	1440.29
rs1719205	17	34435512	T	C	0.2418	0.1639	0.0156	8.07e-26	CCL4L2|CCL4L1	TRUE	110.385
rs8064426	17	34819750	A	G	0.1297	-0.3122	0.0215	1.22e-47	CCL4L2|CCL4L1	TRUE	210.857
rs7211393	17	34212128	T	C	0.1831	-0.275	0.0158	1.52e-67	CCL5	TRUE	302.936
rs34202026	17	32647357	A	T	0.9787	-1.4906	0.0454	1e-200	CCL7	TRUE	1077.98
rs1133763	17	32647831	A	C	0.8367	1.2391	0.014	1e-200	CCL8	TRUE	7833.51
rs7805382	7	45031315	T	C	0.2205	0.1449	0.0152	1.4e-21	CCM2	TRUE	90.8761
rs62368956	5	86735368	A	G	0.2034	-0.1639	0.0166	5.37e-23	CCNH	TRUE	97.4859
rs636128	11	66343860	T	C	0.4771	-0.1705	0.0135	2.02e-36	CCS	TRUE	159.508
rs57799429	6	74509578	C	G	0.5105	0.7071	0.0115	1e-200	CD109	TRUE	3780.65
rs5744441	5	140016847	A	G	0.2311	-0.2808	0.0155	2.1e-73	CD14	TRUE	328.194
rs11054859	12	7769776	A	G	0.1062	-0.1476	0.0217	9.84e-12	CD163	TRUE	46.2651
rs117162220	19	43782740	T	C	0.9694	-0.4246	0.0401	3.37e-26	CD177	TRUE	112.117
rs78530667	19	43900697	T	C	0.8728	0.7042	0.0205	1e-200	CD177	TRUE	1180.01
rs79338083	19	43826203	T	C	0.0179	1.7704	0.0503	1e-200	CD177	TRUE	1238.82
rs6774405	3	112065028	T	C	0.0971	-0.2107	0.0229	3.95e-20	CD200	TRUE	84.6561
rs9847365	3	112554593	T	C	0.3525	0.233	0.014	8.54e-62	CD200R1	TRUE	276.985
rs4804774	19	7772173	C	G	0.2446	-0.4199	0.016	1.16e-151	CD209	TRUE	688.734
rs1411262	9	5459419	T	C	0.2515	-0.2844	0.0153	3.13e-77	CD274	TRUE	345.522
rs2272111	17	72469966	A	G	0.2017	-0.6174	0.0152	1e-200	CD300A	TRUE	1649.86
rs62087200	17	72459776	A	G	0.0494	-0.7811	0.0311	2.13e-139	CD300C	TRUE	630.801
rs12459419	19	51728477	T	C	0.3268	-0.9373	0.0108	1e-200	CD33	TRUE	7531.99
rs6961069	7	80218961	T	C	0.4069	0.2893	0.0135	2.11e-101	CD36	TRUE	459.229
x:135730217_a_c	23	135730217	A	C	0.9669	0.3398	0.0331	1.03e-24	CD40LG	TRUE	105.388
rs148594123	23	135741443	A	G	0.0192	-0.4693	0.0396	1.96e-32	CD40LG	TRUE	140.446
rs113208992	1	207945970	A	G	0.5979	-0.4022	0.0132	1e-200	CD46	TRUE	928.402
rs1980606	1	160654786	A	G	0.2092	-0.2384	0.0159	1.59e-50	CD48	TRUE	224.811
rs6684804	1	207439015	T	C	0.2319	-0.5476	0.015	1e-200	CD55	TRUE	1332.74
rs35768283	1	117078729	A	G	0.9821	-1.3819	0.0503	4.97e-166	CD58	TRUE	754.775
rs704701	11	33743679	T	G	0.6852	0.1584	0.0137	5.4e-31	CD59	TRUE	133.681
rs2765501	1	157804648	A	G	0.4057	0.3734	0.0136	1.69e-166	CD5L	TRUE	753.825
rs9901675	17	7484812	A	G	0.0512	-0.2105	0.0279	4.7e-14	CD68	TRUE	56.9241
rs3176831	17	80272491	T	C	0.0446	-0.8035	0.0313	4.62e-145	CD7	TRUE	658.996
rs7465764	9	35614924	A	G	0.941	-0.359	0.0285	2.12e-36	CD72	TRUE	158.672
rs3020726	2	87016506	A	G	0.8415	-0.3692	0.0173	1.7e-100	CD8A	TRUE	455.44
rs28364749	3	45188535	A	T	0.1695	-0.2697	0.0162	1.38e-62	CDCP1	TRUE	277.161
rs1051624	8	95143172	T	G	0.4319	0.2431	0.0133	1.23e-74	CDH17	TRUE	334.092
rs1972838	16	66428226	A	C	0.3189	-0.1872	0.0143	3.25e-39	CDH5	TRUE	171.372
rs61877853	11	613697	A	G	0.7838	-0.1265	0.0166	2.62e-14	CDHR5	TRUE	58.0717
rs3759217	12	12868452	T	C	0.1151	0.2051	0.0207	3.43e-23	CDKN1B	TRUE	98.1727
rs61738953	10	14862082	C	G	0.9635	1.1681	0.037	1e-200	CDNF	TRUE	996.682
rs201453301	11	125889893	D	I	0.0881	-0.8595	0.0214	1e-200	CDON	TRUE	1613.11
rs10427994	22	17659301	A	G	0.6427	-0.103	0.0145	1.22e-12	CECR1	TRUE	50.459
rs2231495	22	17669306	T	C	0.6734	0.8072	0.012	1e-200	CECR1	TRUE	4524.8
rs56272996	9	135927793	C	G	0.9693	-0.7039	0.037	1.27e-80	CEL	TRUE	361.925
rs77132496	9	135971589	T	G	0.0598	0.2605	0.0277	5.24e-21	CEL	TRUE	88.4415
rs188524036	1	15798603	T	G	0.9894	0.5175	0.0678	2.37e-14	CELA2A	TRUE	58.2588
rs6864721	5	89750018	A	T	0.2731	-0.1776	0.0146	6.22e-34	CETN3	TRUE	147.972
rs641153	6	31914180	A	G	0.0968	0.7268	0.0216	1e-200	CFB	TRUE	1132.2
rs71335276	19	859368	T	G	0.2382	-0.1679	0.0166	4.48e-24	CFD	TRUE	102.302
rs70621	1	196705009	A	G	0.1632	-0.4345	0.0176	7.18e-134	CFH	TRUE	609.473
rs67908756	1	196821380	T	G	0.8029	0.932	0.0138	1e-200	CFHR1	TRUE	4561.14
rs4085749	1	196920148	T	C	0.2284	-1.0427	0.0127	1e-200	CFHR2	TRUE	6740.8
rs113250940	1	196084096	A	G	0.019	0.4301	0.0507	2.19e-17	CFHR4	TRUE	71.9653
rs139784897	1	196581761	A	G	0.0138	-0.8922	0.0616	1.53e-47	CFHR4	TRUE	209.779
rs4915363	1	196905205	T	C	0.7594	0.7848	0.0142	1e-200	CFHR4	TRUE	3054.51
rs72732234	1	196303889	T	C	0.9828	1.2483	0.0533	2.66e-121	CFHR5	TRUE	548.509
rs79801780	1	197001919	C	G	0.0267	-1.061	0.0412	2.15e-146	CFHR5	TRUE	663.188
rs7439493	4	110656730	A	G	0.4163	0.2646	0.0136	7.04e-85	CFI	TRUE	378.531
rs111787365	14	35177730	D	I	0.1519	0.1628	0.0187	3.2e-18	CFL2	TRUE	75.7924
rs79785970	19	49517331	C	G	0.9189	-0.9223	0.0196	1e-200	CGA|CGB|CGB5|CGB7|CGB8|CGB3	TRUE	2214.28
rs11031006	11	30226528	A	G	0.1418	-0.1696	0.0147	6.8e-31	CGA|FSHB	TRUE	133.112
rs3795052	19	49521014	A	C	0.9191	0.5991	0.0205	2.21e-187	CGA|LHB	TRUE	854.065
rs184613584	17	48508221	A	C	0.99	0.5522	0.0703	4.16e-15	CHAD	TRUE	61.6996
rs144959026	22	24018473	D	I	0.5143	0.1247	0.0135	2.41e-20	CHCHD10	TRUE	85.3229
rs9658667	14	93399050	A	G	0.032	-0.2734	0.0381	7.19e-13	CHGA	TRUE	51.4929
rs2071579	1	203153634	C	G	0.4725	0.9866	0.0098	1e-200	CHI3L1	TRUE	10135.1
rs872583	1	203184766	T	C	0.7936	1.0618	0.0127	1e-200	CHIT1	TRUE	6990.01
rs5770924	22	51024542	T	C	0.0504	-0.2357	0.0296	1.85e-15	CHKB	TRUE	63.4068
rs13077895	3	93078	A	G	0.6398	0.312	0.0139	2.26e-111	CHL1	TRUE	503.825
rs9822911	3	87318758	T	C	0.5895	-0.3458	0.0124	6.61e-170	CHMP2B	TRUE	777.69
rs7593151	2	86765100	T	G	0.6341	0.1089	0.013	4.39e-17	CHMP3	TRUE	70.1728
rs55676345	23	110092748	A	G	0.1689	-0.1817	0.0141	8.49e-38	CHRDL1	TRUE	166.063
rs7876360	23	109739964	T	C	0.6116	0.2558	0.0104	2.61e-133	CHRDL1	TRUE	604.971
rs551789974	11	74432192	A	G	0.9574	0.6425	0.0327	5.95e-86	CHRDL2	TRUE	386.056
rs111789728	12	104851112	T	C	0.8836	0.2782	0.0211	1.07e-39	CHST11	TRUE	173.84
7:2410567_g_t	7	2410567	T	G	0.2121	0.2113	0.016	7.47e-40	CHST12	TRUE	174.405
rs9422302	10	125865777	T	G	0.2621	-0.1584	0.0155	1.21e-24	CHST15	TRUE	104.435
rs58134724	16	71526091	T	C	0.2902	0.1635	0.0147	1.2e-28	CHST4	TRUE	123.709
rs1683468	18	24555675	A	G	0.6038	-0.2056	0.0131	1.65e-55	CHST9	TRUE	246.322
rs11559024	19	45821183	T	C	0.9799	0.6905	0.045	4.35e-53	CKM|CKB	TRUE	235.452
rs200280488	15	43897809	D	I	0.1021	-0.1949	0.0221	1.31e-18	CKMT1A|CKMT1B	TRUE	77.7748
rs114173713	5	80562348	T	C	0.9782	-0.5131	0.0458	4.05e-29	CKMT2	TRUE	125.508
rs113870266	19	51206089	A	G	0.0232	-0.5708	0.05	3.48e-30	CLEC11A	TRUE	130.325
rs116924815	19	51230733	T	C	0.028	1.0465	0.0403	8.67e-149	CLEC11A	TRUE	674.324
rs556300	12	10116162	T	C	0.8789	0.2466	0.0206	5.05e-33	CLEC12A	TRUE	143.302
rs582018	12	10107702	A	T	0.2827	-0.4581	0.0142	1e-200	CLEC12A	TRUE	1040.74
rs4763395	12	10109841	A	C	0.3866	0.1872	0.0129	1.47e-47	CLEC1B	TRUE	210.587
rs10514712	3	45083928	T	C	0.7794	0.2761	0.0161	4.83e-66	CLEC3B	TRUE	294.091
rs76951547	3	45037510	A	G	0.8888	0.1802	0.0217	1.01e-16	CLEC3B	TRUE	68.9589
rs7302014	12	7900994	T	C	0.5883	-0.5841	0.012	1e-200	CLEC4C	TRUE	2369.26
rs7303396	12	7889405	A	C	0.5843	0.2326	0.0133	1.75e-68	CLEC4C	TRUE	305.855
rs35822882	6	45916999	T	G	0.0285	-1.0454	0.0356	1.41e-189	CLIC5	TRUE	862.313
rs2155572	11	123067655	T	G	0.5835	0.215	0.0123	4.59e-68	CLMP	TRUE	305.539
rs1773045	13	77584886	A	G	0.0725	-0.4344	0.0258	1.66e-63	CLN5	TRUE	283.492
rs112767472	6	35793525	T	C	0.0139	-0.4083	0.0581	2.1e-12	CLPS	TRUE	49.3863
rs2766588	6	35753227	T	C	0.3924	-0.4119	0.0132	1e-200	CLPS	TRUE	973.724
rs74925829	1	9710821	T	C	0.0177	-0.6698	0.051	2.12e-39	CLSTN1	TRUE	172.484
rs13098662	3	139630790	T	C	0.0532	0.5108	0.03	5.21e-65	CLSTN2	TRUE	289.907
rs1690865	3	140355454	T	C	0.6887	-0.1494	0.0146	1.41e-24	CLSTN2	TRUE	104.712
rs11738492	5	10307022	T	C	0.6306	0.1646	0.0142	5.87e-31	CMBL	TRUE	134.364
rs17817077	18	72209543	A	G	0.393	0.3514	0.0137	4.12e-145	CNDP1	TRUE	657.904
rs61562428	18	72243047	T	C	0.8399	-0.1863	0.019	1.07e-22	CNDP1	TRUE	96.1432
rs73512794	19	11620979	T	C	0.9487	0.3769	0.027	3.57e-44	CNN1	TRUE	194.861
rs11079027	17	40123521	A	G	0.2628	-0.1055	0.0146	5.87e-13	CNP	TRUE	52.2155
rs77807794	6	42906242	T	C	0.2558	-0.4083	0.0147	6.2e-169	CNPY3	TRUE	771.479
rs7578047	2	68579931	A	G	0.8682	0.6311	0.0189	1e-200	CNRIP1	TRUE	1114.99
rs10972159	9	34593086	A	G	0.019	-0.7266	0.0497	2.16e-48	CNTFR	TRUE	213.736
rs112705561	9	34628891	T	G	0.0614	-0.2698	0.0282	1.1e-21	CNTFR	TRUE	91.5347
rs12811939	12	41047721	A	G	0.6151	-0.2166	0.0128	7.26e-64	CNTN1	TRUE	286.35
rs2071533	1	205012198	T	G	0.1337	0.9292	0.0175	1e-200	CNTN2	TRUE	2819.31
rs13071423	3	2140378	A	C	0.1895	0.2999	0.0177	2.15e-64	CNTN4	TRUE	287.082
rs1499127	3	3035638	A	T	0.9763	0.6048	0.0439	3.52e-43	CNTN4	TRUE	189.799
rs163352	3	3098041	C	G	0.8166	-0.3469	0.0174	5.95e-88	CNTN4	TRUE	397.475
rs898776	11	99089041	A	G	0.924	-0.6852	0.0243	2.25e-175	CNTN5	TRUE	795.101
rs10269741	7	146619672	T	C	0.9668	-0.2203	0.0351	3.47e-10	CNTNAP2	TRUE	39.3926
rs6969311	7	145360660	C	G	0.2822	0.556	0.0131	1e-200	CNTNAP2	TRUE	1801.39
rs141551312	14	31197989	A	T	0.0183	0.5374	0.0527	2.04e-24	COCH	TRUE	103.986
rs28400019	14	31343494	A	G	0.1174	0.4953	0.0207	2.21e-126	COCH	TRUE	572.527
rs34224224	6	116464219	A	T	0.7343	0.3522	0.0147	4.54e-127	COL10A1	TRUE	574.042
rs3129205	6	33125859	T	G	0.3413	0.229	0.0137	1.67e-62	COL11A2	TRUE	279.402
rs7857774	9	101821883	A	G	0.1263	0.3074	0.0196	1.96e-55	COL15A1	TRUE	245.978
rs7874287	9	101633220	T	C	0.3057	-0.2232	0.0141	2.33e-56	COL15A1	TRUE	250.582
rs17004785	21	46932618	C	G	0.1088	-0.3922	0.0217	5.13e-73	COL18A1	TRUE	326.66
rs719008	12	48416052	T	G	0.3818	-0.8633	0.011	1e-200	COL2A1	TRUE	6159.4
rs9791146	5	74740950	T	C	0.0865	0.185	0.0221	6.7e-17	COL4A3BP	TRUE	70.0743
rs13053065	21	47420723	C	G	0.3106	-1.2752	0.0081	1e-200	COL6A1	TRUE	24784.9
rs148337125	21	47552522	T	G	0.9784	-0.4572	0.0492	1.5e-20	COL6A2	TRUE	86.354
rs35548026	21	47552209	A	G	0.0888	-0.4933	0.023	2.82e-102	COL6A2	TRUE	460.009
rs2029998	2	238220307	A	G	0.6715	0.1265	0.0142	3.85e-19	COL6A3	TRUE	79.3605
rs2646260	2	238277795	A	G	0.75	0.1401	0.0158	5.88e-19	COL6A3	TRUE	78.6253
rs3806095	6	70987976	A	G	0.3034	-0.185	0.0154	3.8e-33	COL9A1	TRUE	144.312
rs72682450	8	120141923	T	G	0.013	-0.5374	0.0651	1.55e-16	COLEC10	TRUE	68.1449
rs13386282	2	3654684	T	C	0.196	0.2074	0.0171	7.45e-34	COLEC11	TRUE	147.104
rs6542680	2	3640142	T	C	0.8159	-0.8658	0.0156	1e-200	COLEC11	TRUE	3080.25
rs7243583	18	400766	T	C	0.2644	-0.1231	0.0144	1.33e-17	COLEC12	TRUE	73.0788
rs4808666	19	17668133	T	C	0.4546	-0.1832	0.0127	7.6e-47	COLGALT1	TRUE	208.086
rs12974746	19	18906548	A	G	0.9708	0.4862	0.0425	2.78e-30	COMP	TRUE	130.874
rs165656	22	19948863	C	G	0.5173	-0.1217	0.0136	4.69e-19	COMT	TRUE	80.0762
rs34587586	7	129938598	T	G	0.4003	-1.1373	0.0086	1e-200	CPA4	TRUE	17488.5
rs2291671	3	148558447	A	G	0.232	0.278	0.0156	5.25e-71	CPB1	TRUE	317.571
rs7336360	13	46641081	A	T	0.3282	0.7757	0.0125	1e-200	CPB2	TRUE	3850.95
rs7976135	12	69425957	T	C	0.1889	-0.1522	0.0167	7.67e-20	CPM	TRUE	83.0608
rs3732477	3	194062519	T	C	0.2826	-0.6457	0.0137	1e-200	CPN2	TRUE	2221.37
rs6060524	20	34221155	T	G	0.1052	-1.2328	0.0183	1e-200	CPNE1	TRUE	4538.19
rs72928816	3	98386246	A	T	0.0104	-0.6418	0.0654	9.39e-23	CPOX	TRUE	96.3039
rs11997742	8	97987612	T	C	0.9716	-0.6644	0.0392	1.96e-64	CPQ	TRUE	287.268
rs13043754	20	2783771	A	G	0.886	0.6483	0.0197	1e-200	CPXM1	TRUE	1082.98
rs4374609	4	8512529	A	G	0.4161	-0.1098	0.0137	1.1e-15	CPZ	TRUE	64.2338
rs679515	1	207750568	T	C	0.18	0.5857	0.0167	1e-200	CR1	TRUE	1230.04
rs17044525	1	207632796	A	G	0.8911	0.2704	0.0209	3.97e-38	CR2	TRUE	167.387
rs3806412	1	156676553	T	G	0.6072	0.3102	0.0134	9.18e-119	CRABP2	TRUE	535.888
rs56944668	12	94243853	T	C	0.1595	-0.1563	0.0178	1.88e-18	CRADD	TRUE	77.1042
rs34313463	9	131855219	D	I	0.276	-0.155	0.0138	3.93e-29	CRAT	TRUE	126.155
rs11288257	1	153940144	D	I	0.4778	0.3102	0.0131	1.94e-123	CREB3L4	TRUE	560.713
rs1229430	1	167513418	T	C	0.5993	-0.244	0.0136	1.41e-71	CREG1	TRUE	321.886
rs7650290	3	9981913	C	G	0.7548	1.0781	0.0118	1e-200	CRELD1	TRUE	8347.45
rs1700658	5	76210859	A	G	0.6427	-0.6606	0.0128	1e-200	CRHBP	TRUE	2663.53
rs555247	6	49710105	A	G	0.4483	0.4988	0.011	1e-200	CRISP2	TRUE	2056.21
rs8057431	16	84839954	A	C	0.7245	0.143	0.0153	9.07e-21	CRISPLD2	TRUE	87.3553
rs4808828	19	18721492	A	G	0.2009	0.2576	0.0165	1.03e-54	CRLF1	TRUE	243.738
rs10494275	1	152391567	A	G	0.0752	-0.4439	0.0257	7.27e-67	CRNN	TRUE	298.335
rs31653	7	87032613	A	G	0.1076	-0.7618	0.0194	1e-200	CROT	TRUE	1541.98
rs4546916	1	159699249	T	G	0.3252	-0.1783	0.0143	1.81e-35	CRP	TRUE	155.464
rs117781346	10	99909766	T	C	0.0141	-0.3737	0.055	1.09e-11	CRTAC1	TRUE	46.1658
rs684225	10	99642362	A	C	0.4185	-0.3991	0.0125	1e-200	CRTAC1	TRUE	1019.4
rs2370794	11	122714782	A	G	0.6724	-0.255	0.0138	1.62e-76	CRTAM	TRUE	341.446
rs4822754	22	27012894	A	G	0.4657	0.256	0.013	2.57e-86	CRYBB1	TRUE	387.787
rs11690925	2	208977161	T	C	0.2912	-0.295	0.0148	3.49e-88	CRYGD	TRUE	397.302
rs28602706	1	75199973	T	C	0.4616	0.954	0.0096	1e-200	CRYZ	TRUE	9875.39
rs216124	5	149462009	A	G	0.2007	0.192	0.0172	6.2e-29	CSF1R	TRUE	124.608
rs78468042	23	1423039	T	C	0.5993	-1.0471	0.0111	1e-200	CSF2RA	TRUE	8898.78
rs5756415	22	37330811	C	G	0.5403	0.7246	0.0116	1e-200	CSF2RB	TRUE	3901.94
rs2435340	10	43654558	T	C	0.7184	0.1815	0.0148	2.13e-34	CSGALNACT2	TRUE	150.394
rs12729389	1	201456799	T	G	0.6389	0.1005	0.0137	2.33e-13	CSRP1	TRUE	53.8135
rs4260306	20	23730336	T	C	0.2948	-0.5493	0.0138	1e-200	CST1	TRUE	1584.39
rs4260306	20	23730336	T	C	0.2948	-0.4775	0.0137	1e-200	CST2	TRUE	1214.8
rs734801	20	23612791	A	G	0.7731	0.4018	0.0152	6.7e-155	CST3	TRUE	698.767
rs7263473	20	23690467	A	G	0.1132	-0.5018	0.0207	4.36e-130	CST4	TRUE	587.653
rs4642010	20	23853181	A	C	0.185	0.737	0.0154	1e-200	CST5	TRUE	2290.31
rs547347406	11	65757911	D	I	0.9762	-0.3132	0.0428	2.61e-13	CST6	TRUE	53.5496
rs2151462	20	24911823	T	C	0.7754	0.7862	0.0144	1e-200	CST7	TRUE	2980.86
rs76897221	20	24930531	A	G	0.0272	1.4343	0.039	1e-200	CST7	TRUE	1352.54
rs8051363	16	75255217	A	G	0.2747	-0.4899	0.0144	1e-200	CTRB1	TRUE	1157.42
rs72787192	16	75489366	C	G	0.0119	0.6579	0.0662	2.84e-23	CTRB2	TRUE	98.7652
rs8056223	16	75233867	T	G	0.9427	1.1885	0.028	1e-200	CTRB2	TRUE	1801.7
rs1736084	8	11703657	T	C	0.2643	0.6205	0.0141	1e-200	CTSB	TRUE	1936.62
rs55861089	11	1783757	A	G	0.9024	0.4704	0.0216	2.73e-105	CTSD	TRUE	474.272
1:206328248_d_i	1	206328248	D	I	0.8169	0.5185	0.0182	1.47e-178	CTSE	TRUE	811.624
rs4930383	11	66340039	T	C	0.7571	-0.2639	0.0154	1.35e-65	CTSF	TRUE	293.655
rs2289702	15	79237293	T	C	0.1024	-1.2986	0.0184	1e-200	CTSH	TRUE	4980.98
rs2334114	4	156856193	A	C	0.2116	-0.1452	0.0158	3.18e-20	CTSO	TRUE	84.4538
rs41271951	1	150737220	A	G	0.9181	0.6805	0.0223	1e-200	CTSS	TRUE	931.208
rs12686511	9	99909044	T	C	0.2088	0.2163	0.0161	5.04e-41	CTSV	TRUE	180.493
rs75940688	20	57795153	A	G	0.0124	-1.0913	0.0619	1.75e-69	CTSZ	TRUE	310.819
rs62037103	16	57434140	A	G	0.01	0.7446	0.0688	2.55e-27	CX3CL1	TRUE	117.13
rs11574450	4	74847111	A	C	0.954	-1.2666	0.0296	1e-200	CXCL1	TRUE	1831.03
rs35170645	4	76964956	A	G	0.4815	0.5104	0.0121	1e-200	CXCL11	TRUE	1779.31
rs1023264	10	44893756	T	C	0.6648	-0.133	0.014	2.05e-21	CXCL12	TRUE	90.25
rs1876444	17	4638484	T	C	0.4442	-0.1815	0.0133	3.05e-42	CXCL16	TRUE	186.23
rs1893319	4	74973129	T	C	0.3585	0.091	0.0132	5.7e-12	CXCL2|CXCL3	TRUE	47.5264
rs352045	4	74864687	T	G	0.1181	0.6692	0.0191	1e-200	CXCL5	TRUE	1227.57
rs16850073	4	74703999	T	C	0.3761	0.8474	0.0113	1e-200	CXCL6	TRUE	5623.67
rs55876513	4	76883698	T	G	0.7513	0.1234	0.0154	9.5e-16	CXCL9	TRUE	64.208
rs36049221	18	71971217	D	I	0.3395	-0.1446	0.0143	6.42e-24	CYB5A	TRUE	102.25
rs12452601	17	4040671	A	G	0.2249	0.1562	0.0162	5.32e-22	CYB5D2	TRUE	92.9677
rs10839812	11	7585535	T	C	0.53	0.1592	0.0132	1.71e-33	CYB5R2	TRUE	145.458
rs201206315	11	7683823	A	G	0.114	-0.4615	0.0205	4.3e-112	CYB5R2	TRUE	506.799
rs62291577	4	5020092	A	G	0.8408	-0.2741	0.0183	1.44e-50	CYTL1	TRUE	224.345
rs4436737	15	64283076	A	G	0.4214	0.3351	0.0128	2.48e-150	DAPK2	TRUE	685.376
rs2162386	4	100753152	A	C	0.5258	0.0954	0.0132	5.71e-13	DAPP1	TRUE	52.2335
rs2304371	2	136561557	A	G	0.8473	-0.1585	0.0179	8.11e-19	DARS	TRUE	78.4066
rs141298312	1	173808677	A	G	0.0356	-0.4685	0.0338	1.09e-43	DARS2	TRUE	192.126
rs6733335	2	120142939	C	G	0.7976	0.3549	0.0149	5.27e-125	DBI	TRUE	567.335
rs56665454	7	44077470	T	C	0.3261	0.1097	0.0134	2.4e-16	DBNL	TRUE	67.0199
rs7982300	13	36641930	T	C	0.7756	-0.1956	0.0158	2.68e-35	DCLK1	TRUE	153.258
rs150825391	4	183981702	D	I	0.3372	0.121	0.0138	2.16e-18	DCTD	TRUE	76.8799
rs146094440	16	30435601	C	G	0.9852	0.4137	0.0583	1.26e-12	DCTPP1	TRUE	50.354
rs60390379	17	79993388	T	C	0.1236	0.2601	0.0188	1.69e-43	DCXR	TRUE	191.41
rs6956737	7	50620781	T	C	0.0152	-0.4523	0.056	6.48e-16	DDC	TRUE	65.2345
rs140117085	22	24298603	T	C	0.0355	0.558	0.0386	2.7e-47	DDT	TRUE	208.975
rs61757207	16	70358495	A	G	0.9873	0.5362	0.0582	3.22e-20	DDX19A	TRUE	84.8804
rs61757207	16	70358495	A	G	0.9873	0.5903	0.0585	6.55e-24	DDX19B	TRUE	101.82
rs7025666	9	32533829	T	C	0.7363	0.3629	0.0148	1.67e-132	DDX58	TRUE	601.244
rs3760048	16	474180	A	G	0.0882	0.7432	0.0226	1e-200	DECR2	TRUE	1081.42
rs45482297	6	35265535	A	G	0.0309	-0.6978	0.0356	1.65e-85	DEF6	TRUE	384.204
rs7839771	8	6913026	T	C	0.0166	-0.4032	0.057	1.46e-12	DEFA5	TRUE	50.037
rs2741117	8	6725969	T	G	0.5174	0.4168	0.0131	1e-200	DEFB1	TRUE	1012.31
rs715544	22	19133605	A	G	0.0917	-0.4069	0.023	6.93e-70	DGCR14	TRUE	312.982
rs140476031	17	40320777	D	I	0.0953	-0.3292	0.023	1.81e-46	DHX58	TRUE	204.863
rs544381672	17	40270119	D	I	0.1816	-0.5561	0.0166	1e-200	DHX58	TRUE	1122.25
rs7097068	10	54119880	T	G	0.5568	0.1616	0.0127	2.62e-37	DKK1	TRUE	161.911
rs11022114	11	12038874	A	G	0.3213	0.338	0.0144	1.28e-122	DKK3	TRUE	550.945
rs77121881	19	49857214	D	I	0.281	-0.1027	0.015	7.51e-12	DKKL1	TRUE	46.8768
rs886774	7	107495434	A	G	0.5835	0.0945	0.0136	3.69e-12	DLD	TRUE	48.2821
rs5980712	23	69733949	C	G	0.6091	0.4919	0.01	1e-200	DLG3	TRUE	2419.66
rs12881545	14	101176212	C	G	0.6635	0.5327	0.0131	1e-200	DLK1	TRUE	1653.57
rs67861980	6	43408105	T	C	0.256	-0.1768	0.0148	8.63e-33	DLK2	TRUE	142.706
rs4710790	6	170588232	A	C	0.578	-0.147	0.0138	2.44e-26	DLL1	TRUE	113.469
rs56324474	3	186287166	A	G	0.0853	-0.2844	0.0226	3.51e-36	DNAJB11	TRUE	158.359
rs9416018	10	74100642	A	G	0.6204	-0.1057	0.0135	6.08e-15	DNAJB12	TRUE	61.3031
rs55797991	4	100771395	T	C	0.1493	-0.1278	0.0186	5.94e-12	DNAJB14	TRUE	47.2102
rs6699769	1	78504264	A	G	0.7859	0.2419	0.0158	6.35e-53	DNAJB4	TRUE	234.4
rs12668458	7	157145474	T	C	0.5404	-0.1792	0.0126	6.91e-46	DNAJB6	TRUE	202.272
rs72898732	2	183627183	T	C	0.0241	-0.3336	0.0423	3.28e-15	DNAJC10	TRUE	62.1973
rs11070295	15	41098339	T	C	0.3454	-0.1568	0.0129	9.37e-34	DNAJC17	TRUE	147.745
rs531054141	2	25287948	D	I	0.8762	-0.1533	0.0209	2.43e-13	DNAJC27	TRUE	53.8012
7:73109967_d_i	7	73109967	D	I	0.9586	-0.2589	0.0325	1.68e-15	DNAJC30	TRUE	63.4596
rs114710090	2	230350762	T	G	0.0571	0.2106	0.0288	2.62e-13	DNER	TRUE	53.4727
rs35709702	2	230593969	A	T	0.3368	-0.1783	0.0141	1.16e-36	DNER	TRUE	159.906
rs138632789	6	43195827	D	I	0.1149	-0.1803	0.0202	4.4e-19	DNPH1	TRUE	79.6689
rs409170	16	89682350	A	G	0.3967	-0.5277	0.0129	1e-200	DPEP1	TRUE	1673.38
rs1107767	16	68020063	C	G	0.0487	-0.3876	0.0293	6.49e-40	DPEP2	TRUE	174.998
rs10747049	9	140008750	C	G	0.7504	0.6693	0.0138	1e-200	DPP7	TRUE	2352.25
rs1018454	1	168697761	A	C	0.4195	-0.398	0.0128	1e-200	DPT	TRUE	966.821
rs115631838	2	32439307	A	G	0.0489	0.2427	0.0304	1.38e-15	DPY30	TRUE	63.7371
rs4799305	18	28689144	A	G	0.8753	-0.3103	0.02	4.14e-54	DSC2	TRUE	240.715
rs78111814	21	42060498	T	C	0.9556	-0.5241	0.0339	7.59e-54	DSCAM	TRUE	239.017
rs147145691	18	29106054	T	C	0.0213	-0.4396	0.0464	2.69e-21	DSG2	TRUE	89.7593
rs9945420	18	29078516	A	C	0.6253	0.1918	0.0128	2.02e-50	DSG2	TRUE	224.531
rs59832377	20	18571333	T	C	0.554	0.2995	0.0126	2.6e-124	DTD1	TRUE	565.005
rs138832021	14	31906728	A	C	0.1261	-0.2292	0.0187	1.78e-34	DTD2	TRUE	150.226
rs148221699	2	242630880	A	C	0.0344	-0.2567	0.0365	2.14e-12	DTYMK	TRUE	49.4614
rs11001291	10	76845873	C	G	0.3656	-0.1472	0.0137	8.54e-27	DUSP13	TRUE	115.445
rs148245427	2	241386175	C	G	0.9842	0.9585	0.0532	1.61e-72	DUSP28	TRUE	324.609
rs353705	19	4236388	A	G	0.2841	-1.0179	0.011	1e-200	EBI3	TRUE	8562.98
rs140934622	16	28513068	D	I	0.3347	-0.0994	0.0145	8.11e-12	EBI3|IL27	TRUE	46.9934
rs2229259	19	39307103	T	C	0.1053	0.7184	0.02	1e-200	ECH1	TRUE	1290.25
rs574891272	16	2300154	C	G	0.1547	-0.3411	0.0173	2.89e-86	ECI1	TRUE	388.751
rs853417	6	4113123	A	G	0.3228	-0.7089	0.0119	1e-200	ECI2	TRUE	3548.76
rs3737240	1	150483355	T	C	0.3984	-0.7059	0.012	1e-200	ECM1	TRUE	3460.38
rs2274469	23	69243118	A	T	0.1435	0.5863	0.0151	1e-200	EDA	TRUE	1507.6
rs75147553	2	109600755	A	G	0.0137	1.8569	0.0539	1e-200	EDAR	TRUE	1186.86
rs3791679	2	56096892	A	G	0.7659	-0.2633	0.0152	6.31e-67	EFEMP1	TRUE	300.064
rs6596742	5	106938267	A	T	0.4943	-0.0985	0.0127	7.64e-15	EFNA5	TRUE	60.1541
rs678297	23	68124544	T	C	0.5553	-0.0798	0.0107	8.91e-14	EFNB1	TRUE	55.6209
rs10137082	14	23840033	T	C	0.243	-0.1072	0.0152	1.53e-12	EFS	TRUE	49.7396
rs3822288	4	110854544	T	C	0.3368	0.0952	0.0126	3.49e-14	EGF	TRUE	57.0864
rs5935624	23	13600242	T	C	0.4685	-0.4106	0.0104	1e-200	EGFL6	TRUE	1558.73
rs2589775	5	38381406	A	G	0.7673	0.1216	0.0154	2.69e-15	EGFLAM	TRUE	62.3485
rs12669749	7	55235804	A	C	0.1156	0.1772	0.0206	8.76e-18	EGFR	TRUE	73.9934
rs1339891	1	231556395	T	C	0.1333	0.2112	0.0197	8.62e-27	EGLN1	TRUE	114.936
rs73934251	2	62727986	A	C	0.1152	0.1577	0.0207	2.93e-14	EHBP1	TRUE	58.0394
rs72930942	11	65765074	A	G	0.0248	0.793	0.041	3.06e-83	EIF1AD	TRUE	374.092
rs10409474	19	850733	C	G	0.8964	-0.4001	0.0242	2.28e-61	ELANE	TRUE	273.342
rs79483315	7	37461507	C	G	0.9333	0.3494	0.0278	3.62e-36	ELMO1	TRUE	157.963
rs61739314	20	39990377	C	G	0.0333	-0.674	0.0358	5.61e-79	EMILIN3	TRUE	354.449
rs12973667	19	14505748	C	G	0.7254	-0.3617	0.0147	5.84e-134	EMR2	TRUE	605.428
rs11168216	12	48132176	T	C	0.6984	-0.1457	0.0147	4.84e-23	ENDOU	TRUE	98.2391
rs11794565	9	130601277	T	C	0.4538	0.0979	0.0133	2.12e-13	ENG	TRUE	54.1829
rs56107536	17	77071040	A	C	0.1336	0.7285	0.0183	1e-200	ENGASE	TRUE	1584.74
12:7005225_c_a	12	7005225	A	C	0.2592	0.1729	0.0157	2.33e-28	ENO2	TRUE	121.28
rs238238	17	4856376	A	G	0.3069	0.3212	0.0129	6.41e-136	ENO3	TRUE	619.971
rs6833731	4	111410482	A	G	0.3286	0.3518	0.0135	1.06e-149	ENPEP	TRUE	679.085
rs10107636	8	120688930	T	C	0.3683	-0.2106	0.0116	6.95e-74	ENPP2	TRUE	329.61
rs77991465	6	46130825	T	G	0.0513	-1.6792	0.0235	1e-200	ENPP5	TRUE	5105.86
rs78293932	4	185139101	T	C	0.0256	0.3565	0.0428	8.39e-17	ENPP6	TRUE	69.3796
rs8076533	17	77704314	T	C	0.3659	0.9325	0.0106	1e-200	ENPP7	TRUE	7739.02
rs111428433	1	150527629	T	C	0.0582	0.2502	0.0269	1.19e-20	ENSA	TRUE	86.5107
rs61745945	17	79205421	A	G	0.0142	-0.589	0.0584	6.13e-24	ENTHD2	TRUE	101.72
rs11598475	10	97621266	A	G	0.3398	0.1456	0.0135	3.65e-27	ENTPD1	TRUE	116.32
rs147326645	14	74447785	C	G	0.0592	-1.1686	0.0259	1e-200	ENTPD5	TRUE	2035.79
rs6050446	20	25195509	A	G	0.031	-0.6378	0.0386	2.95e-61	ENTPD6	TRUE	273.02
rs7556059	1	29202162	T	C	0.0678	-0.1842	0.0252	2.45e-13	EPB41	TRUE	53.4291
rs4725617	7	143097100	A	G	0.0742	-1.2789	0.0214	1e-200	EPHA1	TRUE	3571.46
rs12074120	1	38197401	T	G	0.6997	-0.1371	0.015	5.83e-20	EPHA10	TRUE	83.5396
rs924204	1	16513926	A	G	0.4081	0.1269	0.013	2.27e-22	EPHA2	TRUE	95.2876
rs13420556	2	222387948	A	C	0.483	-0.131	0.0131	1.75e-23	EPHA4	TRUE	100
rs9758	2	222283000	A	T	0.5516	-0.1244	0.0133	8.49e-21	EPHA4	TRUE	87.4858
rs4860687	4	66433737	T	C	0.6302	-0.1206	0.0138	2.69e-18	EPHA5	TRUE	76.3724
rs73227034	3	134517377	A	C	0.864	-0.3049	0.0191	2.3e-57	EPHB1	TRUE	254.829
rs2043970	1	23061958	A	C	0.9223	0.5814	0.0229	2.47e-142	EPHB2	TRUE	644.583
rs7789303	7	142552547	A	G	0.7347	0.3506	0.014	4.94e-138	EPHB6	TRUE	627.145
rs467735	5	96123160	T	C	0.216	1.2034	0.0115	1e-200	ERAP1	TRUE	10950.3
rs62364719	5	96033870	T	C	0.3575	-0.4552	0.0134	1e-200	ERAP1	TRUE	1153.97
rs2927608	5	96252432	A	G	0.4396	1.1635	0.0077	1e-200	ERAP2	TRUE	22832.4
rs2292238	12	56493822	A	C	0.6017	0.1228	0.0129	1.74e-21	ERBB3	TRUE	90.6186
rs78803121	4	75248505	T	G	0.0585	-0.2031	0.0286	1.27e-12	EREG	TRUE	50.4299
rs8076809	17	62181308	A	C	0.7474	0.1324	0.0149	7.46e-19	ERN1	TRUE	78.9593
rs2463186	1	236437408	C	G	0.6287	0.1035	0.0135	2e-14	ERO1LB	TRUE	58.7778
rs12792040	11	124624150	A	G	0.0935	-0.5269	0.0226	1.5e-120	ESAM	TRUE	543.55
rs15303	13	47345630	T	C	0.018	-0.9285	0.0497	9.05e-78	ESD	TRUE	349.021
rs4242051	5	54198775	T	C	0.2469	-0.1467	0.0155	3.81e-21	ESM1	TRUE	89.5771
rs79495512	15	76492337	T	C	0.9123	-0.5827	0.0229	2e-142	ETFA	TRUE	647.469
rs34028712	21	33885578	T	C	0.584	-0.1655	0.0134	7.86e-35	EVA1C	TRUE	152.541
rs11160569	14	100561406	C	G	0.2077	-0.25	0.0161	2.24e-54	EVL	TRUE	241.117
rs547138	13	113792170	A	T	0.6073	0.2116	0.0143	8.49e-50	F10	TRUE	218.957
rs2289252	4	187207381	T	C	0.4052	0.4622	0.0131	1e-200	F11	TRUE	1244.85
rs10922151	1	196958298	T	G	0.8403	0.7105	0.0168	1e-200	F13A1|F13B	TRUE	1788.59
rs2298882	1	197034826	T	G	0.522	0.3978	0.0124	1e-200	F13B	TRUE	1029.17
rs3136516	11	46760756	A	G	0.5243	-0.1013	0.0136	9.44e-14	F2	TRUE	55.4806
rs6678795	1	169533266	A	G	0.4809	-0.1514	0.0134	1.33e-29	F5	TRUE	127.656
rs9332701	1	169484767	A	G	0.9508	0.6681	0.0336	7.94e-88	F5	TRUE	395.371
rs112944884	13	113755842	T	C	0.0132	-0.384	0.0601	1.67e-10	F7	TRUE	40.8238
rs3093253	13	113774092	A	G	0.1089	-1.3799	0.0166	1e-200	F7	TRUE	6910.02
rs35633927	23	138646842	D	I	0.7937	-0.1211	0.0145	5.46e-17	F9	TRUE	69.7513
rs2241883	2	88424066	T	C	0.6886	0.1934	0.0141	6.02e-43	FABP1	TRUE	188.137
rs9994354	4	120263158	C	G	0.2605	-1.0267	0.0117	1e-200	FABP2	TRUE	7700.44
rs11555096	15	80472526	T	C	0.0188	-1.9185	0.0464	1e-200	FAH	TRUE	1709.57
rs1143032	16	1878031	A	G	0.1589	0.7681	0.0161	1e-200	FAHD1	TRUE	2276.06
rs641320	3	138347957	A	G	0.0724	-0.9694	0.0247	1e-200	FAIM	TRUE	1540.32
rs1856747	1	207149630	T	C	0.1268	-0.1912	0.0208	3.13e-20	FAIM3	TRUE	84.4985
rs11206398	1	55097106	A	G	0.6565	-0.2307	0.0131	2.04e-69	FAM151A	TRUE	310.136
rs7615673	3	122125544	C	G	0.1611	-0.1828	0.0167	1.01e-27	FAM162A	TRUE	119.817
rs76851721	2	187642459	A	C	0.7778	0.208	0.0159	5.65e-39	FAM171B	TRUE	171.132
rs35107028	5	93051362	A	T	0.1297	0.1694	0.0195	3.32e-18	FAM172A	TRUE	75.4671
rs799473	14	35516213	T	G	0.8403	-0.7237	0.0164	1e-200	FAM177A1	TRUE	1947.28
rs77594545	17	66623113	T	C	0.9331	0.2339	0.0252	1.89e-20	FAM20A	TRUE	86.1508
rs45499094	1	179057597	A	C	0.0821	-0.1992	0.0241	1.22e-16	FAM20B	TRUE	68.3195
rs9787439	10	82169598	C	G	0.523	0.1325	0.0134	3.61e-23	FAM213A	TRUE	97.7737
rs17000823	21	42721107	A	C	0.9618	0.8493	0.034	2.58e-137	FAM3B	TRUE	623.971
rs17551388	3	58652970	A	C	0.0987	-0.4004	0.0222	1.47e-72	FAM3D	TRUE	325.299
rs16846387	2	163073082	T	C	0.9898	-1.1219	0.0663	3.69e-64	FAP	TRUE	286.339
rs7911226	10	90768965	A	G	0.691	0.3328	0.0137	5.92e-131	FAS	TRUE	590.1
rs7225637	17	80059758	A	G	0.5457	-0.231	0.0124	1.74e-77	FASN	TRUE	347.041
rs11090631	22	45846371	T	C	0.1912	-0.2105	0.0166	5.19e-37	FBLN1	TRUE	160.801
rs2402088	14	92388714	A	G	0.4269	0.1043	0.0137	2.54e-14	FBLN5	TRUE	57.9599
rs2679606	9	97355195	A	G	0.0703	-0.2011	0.0248	5.09e-16	FBP1	TRUE	65.7538
rs499480	9	97352468	T	G	0.8594	0.2727	0.0188	1.9e-47	FBP2	TRUE	210.404
rs11260014	19	7759715	C	G	0.4903	-0.3296	0.0135	2.13e-131	FCER2	TRUE	596.083
rs4657041	1	161478859	T	C	0.4827	-1.2187	0.0071	1e-200	FCGR2A	TRUE	29463
rs60574804	1	161478169	A	G	0.1469	-0.577	0.0188	1e-200	FCGR2B	TRUE	941.968
rs7512140	1	161463601	A	G	0.6198	0.6654	0.0126	1e-200	FCGR2B	TRUE	2788.85
rs10800573	1	161507924	A	G	0.6688	-1.2441	0.0086	1e-200	FCGR3A	TRUE	20927.3
rs10800573	1	161507924	A	G	0.6684	-0.4875	0.0143	1e-200	FCGR3B	TRUE	1162.19
rs7037264	9	137775212	A	G	0.3973	0.4391	0.0129	1e-200	FCN1	TRUE	1158.64
rs7851696	9	137779091	T	G	0.1089	-1.0503	0.0193	1e-200	FCN2	TRUE	2961.5
rs528775298	1	27782827	D	I	0.9141	0.6043	0.022	4.21e-166	FCN3	TRUE	754.501
rs532781899	1	27699670	D	I	0.0161	-1.5449	0.0531	7.29e-186	FCN3	TRUE	846.47
rs4971154	1	157771880	T	C	0.506	-0.346	0.0126	2.64e-165	FCRL1	TRUE	754.069
rs7522061	1	157668390	T	C	0.5223	-0.8073	0.0112	1e-200	FCRL3	TRUE	5195.58
rs59424684	1	157586990	A	G	0.2911	0.4692	0.0138	1e-200	FCRL4	TRUE	1156
rs6657365	1	159782549	C	G	0.8053	0.2186	0.0168	1.68e-38	FCRL6	TRUE	169.31
rs12045955	1	161688739	T	C	0.9407	-0.7464	0.0277	1.25e-159	FCRLB	TRUE	726.079
rs6880917	5	108080817	T	C	0.3423	0.111	0.0135	2.34e-16	FER	TRUE	67.6049
rs5030103	3	186448928	T	C	0.9874	1.5092	0.0582	2.94e-148	FETUB	TRUE	672.431
rs2227426	4	155493171	A	G	0.1787	0.1823	0.0172	3.72e-26	FGA|FGB|FGG	TRUE	112.335
rs2922979	4	123748616	C	G	0.6903	0.719	0.013	1e-200	FGF2	TRUE	3058.94
rs58519543	10	93665468	D	I	0.6837	0.4048	0.0142	2.3e-179	FGFBP3	TRUE	812.651
rs62505473	8	38323765	C	G	0.587	-0.117	0.0137	1.6e-17	FGFR1	TRUE	72.9341
rs4533828	4	1762974	A	G	0.5879	-0.1121	0.0134	7.25e-17	FGFR3	TRUE	69.9845
rs2227426	4	155493171	A	G	0.1788	0.1828	0.0171	1.28e-26	FGG	TRUE	114.277
rs7815429	8	17737357	T	C	0.3141	-0.5344	0.0122	1e-200	FGL1	TRUE	1918.73
rs3737803	1	27960792	A	G	0.0739	-0.499	0.0249	1.89e-89	FGR	TRUE	401.608
rs12071124	1	241683705	A	C	0.7236	0.1683	0.0147	2.67e-30	FH	TRUE	131.079
rs13070475	3	59969336	A	G	0.6469	0.1314	0.0131	1.22e-23	FHIT	TRUE	100.612
rs12843566	23	15400259	A	G	0.958	0.3159	0.0275	1.29e-30	FIGF	TRUE	131.957
rs192812042	23	15436623	A	G	0.1324	0.4618	0.0158	5.54e-189	FIGF	TRUE	854.267
rs79067051	7	100882477	A	G	0.0549	-0.5144	0.0269	2.89e-81	FIS1	TRUE	365.677
rs11033388	11	36074218	A	T	0.5824	-0.2157	0.0133	3.9e-59	FJX1	TRUE	263.025
rs72781699	2	24277709	A	G	0.2027	-0.3642	0.0155	1.17e-121	FKBP1B	TRUE	552.098
rs57120900	12	2905888	A	G	0.9635	0.2508	0.0353	1.21e-12	FKBP4	TRUE	50.4784
rs6704545	2	179341953	A	G	0.1931	0.459	0.0154	5.27e-195	FKBP7	TRUE	888.35
rs138865936	17	18165019	T	C	0.029	0.5037	0.0384	3.14e-39	FLII	TRUE	172.061
rs150589601	14	86196025	A	T	0.9057	0.1519	0.0219	4.03e-12	FLRT2	TRUE	48.1091
rs61980102	14	85831823	T	G	0.7105	0.2221	0.0138	2.68e-58	FLRT2	TRUE	259.023
rs10485775	20	14687769	T	G	0.7233	-0.596	0.0135	1e-200	FLRT3	TRUE	1949.06
rs1565818	5	180032500	C	G	0.108	-0.1699	0.0213	1.36e-15	FLT4	TRUE	63.625
rs16851364	1	203318144	A	G	0.1247	-0.2193	0.0194	1.47e-29	FMOD	TRUE	127.783
rs1250247	2	216299629	C	G	0.2683	-0.1074	0.0151	1.05e-12	FN1	TRUE	50.5888
rs61886537	11	49248755	T	C	0.9487	-0.47	0.0294	2.02e-57	FOLH1	TRUE	255.565
rs71891516	11	71850156	D	I	0.9255	-1.4859	0.0223	1e-200	FOLR3	TRUE	4439.86
rs12831827	12	8166718	C	G	0.5757	-0.1678	0.0136	4.76e-35	FOXJ2	TRUE	152.232
rs288326	2	183703336	A	G	0.1228	0.6002	0.0198	1e-200	FRZB	TRUE	918.886
rs1147707	3	120169248	T	C	0.3881	-0.3139	0.0138	3.59e-114	FSTL1	TRUE	517.398
rs112418024	19	692790	A	G	0.028	-0.3012	0.0423	1.07e-12	FSTL3	TRUE	50.7025
rs3749820	5	132533063	A	T	0.7849	0.1932	0.0164	3.57e-32	FSTL4	TRUE	138.78
rs385709	5	132957306	C	G	0.3407	-0.1529	0.0143	1.11e-26	FSTL4	TRUE	114.325
rs61735836	21	47572887	T	C	0.0404	0.671	0.0425	2.94e-56	FTCD	TRUE	249.268
rs62510527	8	33327402	T	C	0.5946	-0.5246	0.0121	1e-200	FUT10	TRUE	1879.69
rs708686	19	5840619	T	C	0.2785	-0.7748	0.0133	1e-200	FUT3	TRUE	3393.72
rs8101625	19	5866073	A	C	0.6063	-0.391	0.0133	2.27e-189	FUT5	TRUE	864.272
rs2127870	14	65796846	C	G	0.7858	-1.1531	0.0116	1e-200	FUT8	TRUE	9881.39
rs2304849	17	78075462	C	G	0.2407	-0.6174	0.0149	1e-200	GAA	TRUE	1716.96
rs201560860	16	75573514	A	T	0.1174	-0.141	0.0195	4.66e-13	GABARAPL2	TRUE	52.284
rs12100668	14	69793475	A	G	0.6057	0.1853	0.0133	3.48e-44	GALNT16	TRUE	194.11
rs6602909	13	114551993	T	C	0.6651	0.2879	0.0136	6e-99	GAS6	TRUE	448.132
rs2433601	15	45716425	T	C	0.6282	0.4218	0.0126	1e-200	GATM	TRUE	1120.66
rs12089335	1	89530425	T	C	0.3041	-0.1526	0.0144	3.98e-26	GBP1	TRUE	112.301
rs34086227	1	89553773	D	I	0.213	-0.1742	0.0159	4.96e-28	GBP2	TRUE	120.033
rs7697091	4	72625097	A	C	0.6368	0.1589	0.0135	5.46e-32	GC	TRUE	138.542
rs17783344	2	163208893	T	G	0.8561	0.586	0.0191	1e-200	GCA	TRUE	941.301
rs8012	19	13010520	A	G	0.453	-0.1465	0.0127	6.71e-31	GCDH	TRUE	133.066
rs1260326	2	27730940	T	C	0.4028	-0.3218	0.0134	7.31e-128	GCKR	TRUE	576.717
rs12563495	1	94384624	A	G	0.5034	-0.1017	0.0122	7.47e-17	GCLM	TRUE	69.49
rs75347775	19	18495908	A	G	0.2452	0.3944	0.014	3.21e-175	GDF15	TRUE	793.629
rs60583998	10	5840683	D	I	0.2191	-0.127	0.0147	6e-18	GDI2	TRUE	74.6402
rs1079261	10	117986910	A	G	0.2979	0.2252	0.0138	1.78e-59	GFRA1	TRUE	266.305
rs150868293	8	21684298	A	G	0.1639	-0.2146	0.0184	1.97e-31	GFRA2	TRUE	136.027
rs15881	8	21550768	A	C	0.5342	-0.3449	0.0136	2.48e-141	GFRA2	TRUE	643.145
rs60761034	6	55258516	T	C	0.1351	0.3516	0.0193	5.25e-74	GFRAL	TRUE	331.882
rs12676348	8	63943175	T	C	0.9367	-0.9079	0.0263	1e-200	GGH	TRUE	1191.69
rs116088703	1	235498377	A	G	0.1247	0.2425	0.0189	9.35e-38	GGPS1	TRUE	164.627
rs55681913	5	42687629	T	C	0.8945	0.2585	0.0227	4.82e-30	GHR	TRUE	129.679
rs150884181	11	59610581	A	G	0.9898	0.6518	0.0665	1.13e-22	GIF	TRUE	96.0695
rs12990985	2	69171609	T	C	0.9858	0.4844	0.057	1.92e-17	GKN2	TRUE	72.2202
rs62133344	2	69177269	A	C	0.0554	-0.9891	0.0273	1e-200	GKN2	TRUE	1312.67
rs5951308	23	100645467	T	C	0.8403	0.0911	0.0147	6.21e-10	GLA	TRUE	38.4063
x:100664308_t_a	23	100664308	A	T	0.0164	0.9772	0.0453	4.03e-103	GLA	TRUE	465.34
rs2071225	23	100662901	A	G	0.0577	-0.639	0.0227	2.08e-174	GLA	TRUE	792.41
rs35810867	15	69536159	A	T	0.229	-0.7785	0.0138	1e-200	GLCE	TRUE	3182.43
rs4878643	9	36153437	C	G	0.2936	-0.2769	0.0145	8.76e-81	GLIPR2	TRUE	364.678
rs35152718	6	38588203	T	C	0.1062	-0.1908	0.0213	3.78e-19	GLO1	TRUE	80.2412
rs6556884	5	95161340	A	G	0.2535	-0.2928	0.0152	1.71e-82	GLRX	TRUE	371.069
rs148212596	1	193074511	A	G	0.9811	-1.2211	0.0463	2.14e-153	GLRX2	TRUE	695.569
rs12248841	10	131945252	T	C	0.5729	0.1123	0.0126	6.31e-19	GLRX3	TRUE	79.4362
rs34460487	17	4685228	A	G	0.3521	0.2706	0.0136	1.76e-88	GLTPD2	TRUE	395.893
rs4652701	1	182338511	T	C	0.6272	0.1193	0.0134	5.44e-19	GLUL	TRUE	79.2631
rs2186414	11	58530764	A	C	0.178	-0.1878	0.0175	7.44e-27	GLYAT	TRUE	115.164
rs200852431	5	150621355	T	C	0.4718	-0.1525	0.0139	5.26e-28	GM2A	TRUE	120.368
rs80037746	5	150627133	C	G	0.1238	0.4752	0.0201	1.43e-123	GM2A	TRUE	558.934
rs2327958	6	16288615	A	G	0.6043	-1.1986	0.0076	1e-200	GMPR	TRUE	24872.6
rs34354104	14	24707479	A	G	0.048	-0.741	0.0292	1.15e-141	GMPR2	TRUE	643.978
rs12151621	2	85934499	A	C	0.2246	0.8555	0.0141	1e-200	GNLY	TRUE	3681.31
rs6458314	6	42922215	A	C	0.5886	-0.4001	0.0133	5.49e-198	GNMT	TRUE	904.969
rs9324861	5	141396566	T	C	0.152	0.3186	0.0189	9.96e-64	GNPDA1	TRUE	284.163
rs12147912	14	53168357	T	G	0.0991	0.1698	0.0215	2.67e-15	GNPNAT1	TRUE	62.3733
rs4984644	16	1407792	T	C	0.0846	0.7976	0.0232	1e-200	GNPTG	TRUE	1181.94
rs3761244	20	3023181	A	G	0.8445	0.3496	0.0183	1.62e-81	GNRH2	TRUE	364.956
rs10780749	9	88720605	A	G	0.1204	0.2095	0.0205	1.52e-24	GOLM1	TRUE	104.438
rs113968521	9	88697092	T	C	0.8622	-0.1766	0.0198	4.7e-19	GOLM1	TRUE	79.552
rs1060431	17	4840868	A	G	0.0735	0.3197	0.0247	3.02e-38	GP1BA	TRUE	167.53
rs1466733	3	194120998	A	G	0.7588	0.1402	0.0145	3.46e-22	GP5	TRUE	93.4889
rs1654425	19	55538980	T	C	0.165	-0.4047	0.0162	2.67e-137	GP6	TRUE	624.074
rs1126920	2	241405479	T	C	0.1129	0.5818	0.0202	1.23e-181	GPC1	TRUE	829.554
rs114910989	13	92078522	T	G	0.0159	0.6679	0.0541	5.14e-35	GPC5	TRUE	152.415
rs342706	13	92417058	T	C	0.7226	0.7847	0.0131	1e-200	GPC5	TRUE	3588.1
rs560759	13	92345275	C	G	0.8713	0.1272	0.02	2.02e-10	GPC5	TRUE	40.4496
rs201590953	13	93883687	T	G	0.7128	-0.1098	0.0147	8.07e-14	GPC6	TRUE	55.7918
rs6085222	20	5573659	A	G	0.5395	0.1274	0.0131	1.98e-22	GPCPD1	TRUE	94.5793
rs78089413	12	50527585	A	G	0.0132	0.4664	0.0639	3e-13	GPD1	TRUE	53.274
rs1881203	7	23292808	T	C	0.6228	0.2955	0.0136	4.46e-105	GPNMB	TRUE	472.103
rs476374	6	46831060	T	C	0.9377	1.4967	0.0241	1e-200	GPR116	TRUE	3856.87
rs1801257	16	57689385	C	G	0.5214	-0.1042	0.0133	4.26e-15	GPR56	TRUE	61.3807
rs1097234	1	53063559	A	C	0.1728	1.0014	0.0139	1e-200	GPX7	TRUE	5190.22
rs1872823	3	113621837	C	G	0.6377	-0.5309	0.0135	1e-200	GRAMD1C	TRUE	1546.53
rs58658771	15	33001734	A	T	0.1812	1.1048	0.0138	1e-200	GREM1	TRUE	6409.28
rs4878690	9	37422656	T	C	0.3264	0.4266	0.0136	1e-200	GRHPR	TRUE	983.929
rs5848	17	42430244	T	C	0.2788	-0.2453	0.015	6.6e-60	GRN	TRUE	267.432
rs56659624	4	7069377	C	G	0.0908	-0.2663	0.0219	4.39e-34	GRPEL1	TRUE	147.861
rs10985196	9	124033044	A	C	0.2063	-0.1854	0.0157	3.49e-32	GSN	TRUE	139.451
rs4733505	8	30553430	A	G	0.3527	-0.1503	0.014	1.02e-26	GSR	TRUE	115.256
rs3787215	20	33493877	A	G	0.3822	-0.2408	0.0127	1.45e-79	GSS	TRUE	359.505
rs6458869	6	52630269	A	C	0.6421	0.4435	0.013	1e-200	GSTA1	TRUE	1163.86
rs36209093	1	110229787	T	C	0.6453	-0.8852	0.0144	1e-200	GSTM1	TRUE	3778.83
rs28743105	1	110254513	C	G	0.6697	0.8307	0.0126	1e-200	GSTM3	TRUE	4346.58
rs1149178	1	110213000	A	T	0.4812	-0.5636	0.0128	1e-200	GSTM4	TRUE	1938.75
rs36210087	1	110228913	C	G	0.9711	-0.46	0.0492	8.8e-21	GSTM4	TRUE	87.4149
rs493972	1	110168888	C	G	0.3577	-0.2579	0.014	8.84e-76	GSTM4	TRUE	339.349
rs45596840	10	106028154	A	G	0.3141	-0.9578	0.011	1e-200	GSTO1	TRUE	7581.66
rs72932599	11	67376887	C	G	0.0908	0.3637	0.0246	2.56e-49	GSTP1	TRUE	218.583
rs5760147	22	24334948	A	C	0.6246	0.624	0.0129	1e-200	GSTT1	TRUE	2339.86
rs5751777	22	24267047	T	C	0.5911	-0.5794	0.0128	1e-200	GSTT2B	TRUE	2048.98
rs7975	14	77793207	A	G	0.3215	1.192	0.0091	1e-200	GSTZ1	TRUE	17158.1
rs1047047	1	42619139	A	G	0.8442	-0.165	0.0185	4.07e-19	GUCA2B	TRUE	79.5471
rs10495278	1	228314350	C	G	0.9627	-0.6747	0.0337	3.31e-89	GUK1	TRUE	400.831
rs9530	7	65425894	A	G	0.4453	-0.1466	0.0125	6.59e-32	GUSB	TRUE	137.546
rs11181330	12	42505111	T	C	0.5599	-0.2808	0.0133	6.07e-99	GXYLT1	TRUE	445.75
rs35013088	14	25096469	D	I	0.1667	0.1361	0.018	3.53e-14	GZMB	TRUE	57.1704
rs6891823	5	54317900	T	C	0.5573	0.1249	0.0131	1.3e-21	GZMK	TRUE	90.9039
rs16989724	19	531115	T	C	0.9339	0.2732	0.028	1.97e-22	GZMM	TRUE	95.2018
rs2310925	1	9306849	T	C	0.6003	0.5037	0.0131	1e-200	H6PD	TRUE	1478.43
rs10820606	9	99192919	A	C	0.7588	-0.8033	0.0142	1e-200	HABP4	TRUE	3200.21
rs62311424	4	108925253	T	C	0.9395	0.1908	0.0263	4.3e-13	HADH	TRUE	52.6314
rs7185299	16	1879423	T	C	0.1427	0.2716	0.0191	1.15e-45	HAGH	TRUE	202.205
rs975595	5	83010095	A	G	0.7545	0.1724	0.0157	4.41e-28	HAPLN1	TRUE	120.58
rs55765017	19	19368264	A	G	0.162	0.1555	0.0184	3.15e-17	HAPLN4	TRUE	71.4209
rs6878069	5	156471069	A	G	0.5096	0.3489	0.0124	3.72e-175	HAVCR1	TRUE	791.696
rs7442742	5	156532236	T	C	0.1817	0.75	0.0154	1e-200	HAVCR2	TRUE	2371.82
rs2461286	16	203254	A	G	0.3515	0.6955	0.0124	1e-200	HBZ	TRUE	3145.94
rs12145743	1	156700651	T	G	0.6583	0.11	0.0127	5.69e-18	HDGF	TRUE	75.0202
rs75934126	18	44679781	T	C	0.9422	-0.4377	0.0256	2.52e-65	HDHD2	TRUE	292.33
rs1043836	9	116136198	T	C	0.6392	0.1875	0.0128	2.32e-48	HDHD3	TRUE	214.577
rs1941	12	13128263	C	G	0.9605	1.6083	0.0316	1e-200	HEBP1	TRUE	2590.36
rs73068710	12	13091573	A	G	0.1159	-0.3756	0.0212	3.1e-70	HEBP1	TRUE	313.891
rs13164140	5	74030338	A	G	0.2345	0.3255	0.0157	4.62e-95	HEXB	TRUE	429.836
rs9894577	17	43223292	A	G	0.3155	0.1464	0.0133	3.6e-28	HEXIM1	TRUE	121.165
rs112981250	17	43223316	D	I	0.6845	-0.1283	0.0132	3.18e-22	HEXIM2	TRUE	94.4725
rs113404160	1	145477223	A	G	0.0146	-0.6052	0.0617	1.09e-22	HFE2	TRUE	96.2116
rs2042482	3	120394052	A	T	0.2557	-0.2037	0.0146	4.42e-44	HGD	TRUE	194.66
rs554133413	7	81358338	D	I	0.2426	-0.1936	0.0157	9.31e-35	HGF	TRUE	152.059
rs362285	4	3258321	A	G	0.0154	0.4616	0.0563	2.43e-16	HGFAC	TRUE	67.2225
rs3752440	4	3446754	A	G	0.0861	-0.7603	0.0237	1e-200	HGFAC	TRUE	1029.14
rs11727676	4	145659064	T	C	0.9022	-0.2459	0.0232	2.48e-26	HHIP	TRUE	112.342
rs291431	2	191199530	A	G	0.5942	0.2423	0.0126	3.1e-82	HIBCH	TRUE	369.799
rs6889109	5	130474409	T	G	0.7525	-0.1141	0.0149	2.14e-14	HINT1	TRUE	58.6406
rs687506	2	75040097	C	G	0.7264	-0.1088	0.0149	3.05e-13	HK2	TRUE	53.3194
6:32590159_c_a	6	32590159	A	C	0.5321	0.4109	0.0132	1e-200	HLA-DQA2	TRUE	969.001
rs143593781	19	3633883	A	G	0.0488	-0.2368	0.0325	3.19e-13	HMG20B	TRUE	53.088
rs7251797	19	1077985	A	G	0.6177	-0.2007	0.0136	4.29e-49	HMHA1	TRUE	217.779
rs73172715	22	35778262	T	C	0.9465	0.2092	0.0292	7.54e-13	HMOX1	TRUE	51.3284
rs6897795	5	177606419	A	G	0.1117	0.1633	0.0202	6.8e-16	HNRNPAB	TRUE	65.3536
rs34347059	15	83536665	A	G	0.9282	0.2049	0.0257	1.69e-15	HOMER2	TRUE	63.5649
rs34400689	16	72003454	T	G	0.8754	-0.6172	0.0197	1e-200	HP	TRUE	981.566
rs375285744	2	10476228	T	C	0.8463	-0.3697	0.0181	5.08e-93	HPCAL1	TRUE	417.198
rs6532479	4	95259235	A	C	0.6144	0.4252	0.0127	1e-200	HPGDS	TRUE	1120.93
rs61751211	4	84223426	T	C	0.9885	0.8437	0.0661	2.62e-37	HPSE	TRUE	162.92
rs5030035	3	186447525	A	G	0.3768	0.261	0.0138	8.91e-80	HRG	TRUE	357.703
rs59123177	3	186391274	A	G	0.3496	1.0529	0.0101	1e-200	HRG	TRUE	10867.5
rs77539382	8	99120794	D	I	0.6798	0.3398	0.0138	6.73e-134	HRSP12	TRUE	606.301
rs62053877	17	13835308	A	G	0.3863	0.0977	0.0134	2.91e-13	HS3ST3B1	TRUE	53.1593
rs13010149	2	129065971	T	C	0.2161	-0.2811	0.0156	2.8e-72	HS6ST1	TRUE	324.693
rs816122	13	96729594	C	G	0.1068	-0.1638	0.0211	8.44e-15	HS6ST3	TRUE	60.2647
x:53652838_g_a	23	53652838	A	G	0.4925	-0.077	0.0107	6.79e-13	HSD17B10	TRUE	51.7862
rs35299026	19	49318380	A	G	0.0477	-0.3197	0.0323	4.48e-23	HSD17B14	TRUE	97.9671
rs35057012	1	162767200	D	I	0.2167	0.1869	0.0172	1.25e-27	HSD17B7	TRUE	118.076
rs3757976	8	145536753	A	G	0.5001	0.1076	0.0127	2.98e-17	HSF1	TRUE	71.7823
rs1165695	12	104341398	A	T	0.3073	0.4118	0.0128	1e-200	HSP90B1	TRUE	1035.03
6:31783863_g_c	6	31783863	C	G	0.1049	0.2943	0.0208	1.42e-45	HSPA1A	TRUE	200.195
6:31904729_i_d	6	31904729	D	I	0.0969	0.2405	0.0227	3.33e-26	HSPA1L	TRUE	112.248
rs9801125	7	75792451	T	C	0.1648	0.391	0.0175	1.42e-110	HSPB1	TRUE	499.203
rs12742444	1	22180723	T	C	0.0572	0.5402	0.0288	2.19e-78	HSPG2	TRUE	351.823
rs10437608	11	20385606	A	G	0.5435	0.8508	0.0109	1e-200	HTATIP2	TRUE	6092.59
rs116569188	4	70933457	A	G	0.0192	-0.3499	0.0502	3.27e-12	HTN3	TRUE	48.5826
rs76579910	10	124202034	T	G	0.0639	-0.2851	0.0267	1.07e-26	HTRA1	TRUE	114.018
rs116482870	3	50339622	T	C	0.0644	-0.2821	0.0272	2.92e-25	HYAL1	TRUE	107.564
rs2616262	4	88723210	T	G	0.501	-0.1251	0.0135	1.45e-20	IBSP	TRUE	85.8711
rs5498	19	10395683	A	G	0.5758	1.1941	0.0075	1e-200	ICAM1	TRUE	25348.9
rs5030377	19	10393234	A	G	0.6207	0.1152	0.014	1.89e-16	ICAM4	TRUE	67.7094
rs281412	19	10441474	T	C	0.7744	0.1979	0.0162	2.55e-34	ICAM5	TRUE	149.232
rs281440	19	10400304	A	G	0.775	0.8329	0.0143	1e-200	ICAM5	TRUE	3392.45
rs7278257	21	45653764	C	G	0.269	-0.1066	0.0153	3.01e-12	ICOSLG	TRUE	48.5436
rs11187046	10	94284001	A	G	0.6669	0.1062	0.014	3.65e-14	IDE	TRUE	57.5431
rs34599179	2	209108301	T	C	0.9865	0.5901	0.0539	6.72e-28	IDH1	TRUE	119.86
rs7565247	2	209104230	A	G	0.0666	-0.1678	0.0241	3.34e-12	IDH1	TRUE	48.4786
rs4880760	10	1094909	C	G	0.9667	0.2955	0.0352	4.87e-17	IDI1	TRUE	70.4741
rs1044261	10	1065710	T	C	0.0788	-0.3647	0.0241	1.5e-51	IDI2	TRUE	229.001
rs4690219	4	977270	A	G	0.6386	0.5793	0.013	1e-200	IDUA	TRUE	1985.73
rs2274878	10	91102098	C	G	0.7573	0.1338	0.0152	1.43e-18	IFIT3	TRUE	77.4863
rs2257167	21	34715699	C	G	0.1349	-0.6973	0.018	1e-200	IFNAR1	TRUE	1500.7
rs2284553	21	34776695	A	G	0.4027	-0.1224	0.0137	4.6e-19	IFNGR2	TRUE	79.8218
rs139958347	1	24513723	C	G	0.0404	-0.4795	0.038	1.94e-36	IFNLR1	TRUE	159.225
rs112058234	23	69402599	A	G	0.1461	-0.2157	0.0152	7.54e-46	IGBP1	TRUE	201.379
rs77559483	15	66033126	A	C	0.0171	0.7236	0.0509	7.28e-46	IGDCC4	TRUE	202.098
rs8034057	15	65789430	A	G	0.0913	-0.3908	0.0226	5.4e-67	IGDCC4	TRUE	299.014
rs3777404	6	160498049	A	G	0.1322	0.8285	0.0183	1e-200	IGF2R	TRUE	2049.66
rs1065656	16	1838836	C	G	0.3077	-0.2062	0.0136	9.83e-52	IGFALS	TRUE	229.879
rs10577484	7	45915378	D	I	0.5059	-0.0909	0.0128	1.04e-12	IGFBP1	TRUE	50.4322
rs145188037	7	45954465	A	G	0.0124	1.2659	0.0551	1.05e-116	IGFBP3	TRUE	527.832
rs856582	7	46741843	T	C	0.6231	0.1412	0.0128	2.7e-28	IGFBP3	TRUE	121.688
rs6827768	4	57952002	A	T	0.7987	-0.43	0.0162	4.35e-155	IGFBP7	TRUE	704.542
rs2871921	19	36232420	T	C	0.153	-0.601	0.0168	1e-200	IGFLR1	TRUE	1279.77
rs117775520	14	106174221	A	G	0.0386	0.4311	0.0376	1.75e-30	IGHA1|IGHA2	TRUE	131.456
rs10133571	14	106291782	A	C	0.5576	-0.1738	0.0163	2.14e-26	IGHD	TRUE	113.691
rs28572080	14	106094912	A	C	0.528	-0.1635	0.0168	2.64e-22	IGHG1	TRUE	94.7146
rs9624216	22	23922552	A	G	0.0922	-0.5362	0.0254	1.36e-98	IGLL1	TRUE	445.642
rs2295621	1	160062727	A	G	0.7868	-0.1927	0.0162	1.65e-32	IGSF8	TRUE	141.492
rs7561119	2	219986253	T	C	0.8979	0.1733	0.0214	6.13e-16	IHH	TRUE	65.5797
rs68187568	21	34656086	D	I	0.451	0.1339	0.0139	7.67e-22	IL10RB	TRUE	92.7965
rs11575578	9	34656479	A	G	0.0674	0.539	0.0255	6.19e-99	IL11RA	TRUE	446.784
rs4244437	5	158773117	A	G	0.687	0.4884	0.0135	1e-200	IL12B	TRUE	1308.83
rs4244437	5	158773117	A	G	0.687	0.4083	0.0136	2.86e-197	IL12B|IL23A	TRUE	901.324
rs10695405	19	18182437	D	I	0.6797	0.1414	0.0143	5.74e-23	IL12RB1	TRUE	97.7748
rs3121671	23	117910545	A	T	0.831	-0.4071	0.0136	1.4e-196	IL13RA1	TRUE	896.034
rs8177683	10	6008958	T	C	0.3312	0.3606	0.0133	1.27e-161	IL15RA	TRUE	735.103
rs58754882	15	81595358	A	G	0.0886	-1.0744	0.0212	1e-200	IL16	TRUE	2568.39
rs6862301	5	148783690	A	C	0.3071	0.1316	0.0146	2.18e-19	IL17B	TRUE	81.2468
rs4819959	22	17586631	A	G	0.5007	0.8061	0.011	1e-200	IL17RA	TRUE	5370.22
rs5992639	22	17680971	A	G	0.535	0.1954	0.0136	8.26e-47	IL17RA	TRUE	206.429
rs76645245	3	57140794	A	G	0.8376	-0.7163	0.0163	1e-200	IL17RD	TRUE	1931.14
rs1573895	2	102982876	T	C	0.2295	0.6408	0.014	1e-200	IL18R1	TRUE	2095.02
rs112223498	2	103016043	D	I	0.3139	0.1423	0.0143	2.92e-23	IL18RAP	TRUE	99.0234
rs2287047	2	102774054	A	G	0.293	-0.1304	0.0142	5.49e-20	IL1R1	TRUE	84.3293
rs2310170	2	102616154	T	G	0.6058	0.4365	0.0128	1e-200	IL1R2	TRUE	1162.92
rs7642797	3	190348515	A	G	0.8472	-1.3925	0.0126	1e-200	IL1RAP	TRUE	12213.8
rs13029918	2	102957291	A	G	0.9742	1.2984	0.0379	1e-200	IL1RL1	TRUE	1173.65
rs3917265	2	102778461	T	C	0.4613	0.256	0.0134	8.95e-82	IL1RL2	TRUE	364.981
rs55709272	2	113867288	T	C	0.5647	0.212	0.0135	1.33e-55	IL1RN	TRUE	246.606
rs2234711	6	137540520	A	G	0.6162	-0.1239	0.0137	1.24e-19	IL22RA2	TRUE	81.7902
rs35026308	19	14153293	T	C	0.8238	0.7826	0.0157	1e-200	IL27RA	TRUE	2484.74
rs228958	22	37533795	C	G	0.4387	0.0971	0.0131	1.04e-13	IL2RB	TRUE	54.9409
rs28866889	23	1454604	A	G	0.7529	-0.1408	0.0193	3.1e-13	IL3RA	TRUE	53.2219
rs17879004	23	1467404	A	C	0.8968	0.219	0.0236	1.48e-20	IL3RA	TRUE	86.1121
rs17884006	23	1464184	T	G	0.5601	0.1393	0.0144	4.6e-22	IL3RA	TRUE	93.5788
rs340827	3	3107730	A	G	0.4147	0.1587	0.0138	1.32e-30	IL5RA	TRUE	132.25
rs77400868	3	3150964	A	G	0.8583	-0.4919	0.019	1e-147	IL5RA	TRUE	670.265
rs2228145	1	154426970	A	C	0.5956	-1.1352	0.0082	1e-200	IL6R	TRUE	19165.4
rs11739016	5	55263373	T	C	0.1218	0.4526	0.0199	5.41e-114	IL6ST	TRUE	517.277
rs6451229	5	35866218	A	G	0.5932	-0.1647	0.0135	4.83e-34	IL7R	TRUE	148.84
rs6596287	5	135479348	A	C	0.6972	-0.1412	0.0148	1.9e-21	IL9	TRUE	91.0219
rs2142316	8	82565202	A	G	0.7024	0.1102	0.0146	5.21e-14	IMPA1	TRUE	56.9715
rs112433249	8	57876576	T	C	0.9891	1.6979	0.0637	1e-156	IMPAD1	TRUE	710.469
rs3741414	12	57844049	T	C	0.2426	-0.1089	0.0152	8.45e-13	INHBA|INHBC	TRUE	51.3297
rs17050272	2	121306440	A	G	0.4163	0.3017	0.0132	4.18e-115	INHBB	TRUE	522.4
rs3741414	12	57844049	T	C	0.2428	-1.3065	0.0093	1e-200	INHBC	TRUE	19735.7
rs61776676	1	38364229	T	C	0.14	-0.4054	0.0177	1.45e-115	INPP5B	TRUE	524.591
rs11809759	1	67269905	A	G	0.6081	-0.1065	0.014	2.92e-14	INSL5	TRUE	57.8686
rs60813848	12	44120092	T	C	0.0729	0.2054	0.0244	4e-17	IRAK4	TRUE	70.8633
rs10423580	19	50195771	T	G	0.5705	0.1045	0.013	1.16e-15	IRF3	TRUE	64.6169
rs17040770	12	108955106	D	I	0.1281	0.1823	0.0186	1.12e-22	ISCU	TRUE	96.0611
rs3128118	1	952003	A	G	0.3863	0.4612	0.0138	1e-200	ISG15	TRUE	1116.92
rs751527	15	74611189	T	C	0.6427	-0.1702	0.0135	2.34e-36	ISLR2	TRUE	158.947
rs34942382	5	128288602	C	G	0.7052	-0.2945	0.0139	3.29e-99	ISOC1	TRUE	448.891
rs7035	5	52252191	T	C	0.3171	0.1361	0.0152	4.11e-19	ITGA2	TRUE	80.1732
rs2286798	3	52821177	A	C	0.6369	0.7502	0.0119	1e-200	ITIH1	TRUE	3974.3
rs12257290	10	7789904	T	C	0.0201	-0.6138	0.049	5.35e-36	ITIH2	TRUE	156.914
rs4463754	10	7753366	A	G	0.9363	-1.1987	0.0253	1e-200	ITIH2	TRUE	2244.81
rs2535629	3	52833219	A	G	0.335	0.5618	0.0122	1e-200	ITIH3	TRUE	2120.53
rs77347777	3	52848207	T	C	0.1155	-0.3038	0.021	1.88e-47	ITIH4	TRUE	209.284
rs11255233	10	7648273	T	C	0.7696	0.2091	0.0152	4.65e-43	ITIH5	TRUE	189.243
rs1537625	10	7610506	A	C	0.7672	-0.2148	0.0151	6.4e-46	ITIH5	TRUE	202.355
rs6602258	10	7698738	A	G	0.7537	0.2926	0.0153	1.17e-81	ITIH5	TRUE	365.734
rs7532133	1	160851534	A	G	0.3196	0.1516	0.0136	1.04e-28	ITLN1	TRUE	124.257
rs45620433	20	3190039	C	G	0.7837	-0.5089	0.0154	1e-200	ITPA	TRUE	1092
rs316617	15	41795900	T	C	0.6328	-0.2308	0.0133	1.31e-67	ITPKA	TRUE	301.14
rs7165012	15	40654038	A	G	0.4605	-0.198	0.0127	9.16e-55	IVD	TRUE	243.065
rs806109	1	6052581	A	G	0.756	0.1924	0.0143	2.77e-41	KCNAB2	TRUE	181.025
rs74911261	11	108357137	A	G	0.0262	-1.3026	0.038	1e-200	KDELC2	TRUE	1175.05
rs2305948	4	55979558	T	C	0.094	0.3554	0.0243	1.93e-48	KDR	TRUE	213.906
rs34231037	4	55972946	A	G	0.9683	1.1219	0.0385	2.04e-186	KDR	TRUE	849.155
rs2039344	9	34329702	C	G	0.3734	-0.2356	0.0135	2.46e-68	KIAA1161	TRUE	304.567
rs117688503	12	13215613	A	G	0.0215	0.4992	0.0443	1.94e-29	KIAA1467	TRUE	126.982
rs2753408	11	33399691	A	G	0.45	-0.5322	0.0131	1e-200	KIAA1549L	TRUE	1650.47
rs926270	1	11969786	T	G	0.5076	-0.1301	0.0135	7.03e-22	KIAA2013	TRUE	92.8725
rs17207383	19	55248107	T	G	0.3748	0.5373	0.0136	1e-200	KIR2DL3	TRUE	1560.83
rs3745900	19	55377583	T	C	0.2338	0.3166	0.0154	1.93e-93	KIR2DL4	TRUE	422.65
rs73176817	13	33592313	T	C	0.9136	-0.1661	0.0243	8.66e-12	KL	TRUE	46.7226
rs2608817	4	39427201	T	C	0.6149	-0.6123	0.0123	1e-200	KLB	TRUE	2478.1
rs142008283	14	104121939	D	I	0.3276	0.1453	0.0135	8.04e-27	KLC1	TRUE	115.841
rs2569454	19	51523203	T	C	0.4295	-0.4965	0.0128	1e-200	KLK10	TRUE	1504.59
rs56915529	19	51635745	T	C	0.3152	0.0877	0.0146	1.89e-09	KLK10	TRUE	36.0822
rs1048328	19	51527364	A	G	0.0801	-1.4455	0.0209	1e-200	KLK11	TRUE	4783.48
rs10635364	19	51535460	D	I	0.4089	0.123	0.014	1.51e-18	KLK12	TRUE	77.1888
rs2569459	19	51539433	T	C	0.353	-0.4004	0.0136	3.49e-189	KLK13	TRUE	866.783
rs17658926	19	51584410	A	G	0.1903	0.2282	0.0162	7.53e-45	KLK14	TRUE	198.427
rs34093024	19	51595551	T	C	0.8833	0.2508	0.0204	9.74e-35	KLK14	TRUE	151.145
rs266849	19	51349090	A	G	0.8005	0.0806	0.0107	5e-14	KLK3	TRUE	56.7417
rs2659067	19	51485622	A	G	0.0897	-0.6029	0.0228	5.37e-154	KLK7	TRUE	699.231
rs74705037	19	51504808	A	G	0.0449	0.8468	0.0325	4.2e-150	KLK8	TRUE	678.883
rs71640035	4	187161061	T	G	0.5778	-0.5612	0.0127	1e-200	KLKB1	TRUE	1952.67
rs4763630	12	9741500	A	G	0.5866	0.3129	0.0131	3.34e-125	KLRB1	TRUE	570.517
rs5030062	3	186454180	A	C	0.6316	-0.4816	0.0132	1e-200	KNG1	TRUE	1331.14
rs72666722	1	32462654	T	G	0.0226	0.5818	0.0447	9.64e-39	KPNA6	TRUE	169.407
rs2205771	22	29494593	A	G	0.1487	0.2907	0.0182	1.99e-57	KREMEN1	TRUE	255.122
rs641621	12	52912906	T	G	0.2771	-0.1639	0.0147	8.28e-29	KRT5	TRUE	124.315
rs73961713	2	143801205	A	C	0.1727	-0.7857	0.0161	1e-200	KYNU	TRUE	2381.56
rs3782735	12	6885076	A	G	0.5981	0.1697	0.0145	8.96e-32	LAG3	TRUE	136.971
rs3816665	6	129571330	A	G	0.1335	-0.2885	0.0195	1.16e-49	LAMB1|LAMC1|LAMA2	TRUE	218.888
rs2276543	1	183155305	A	G	0.279	0.5757	0.0135	1e-200	LAMC2	TRUE	1818.55
rs3856349	2	211346051	T	C	0.4872	-0.1212	0.0126	4.98e-22	LANCL1	TRUE	92.5261
rs11333479	4	17589824	D	I	0.6298	0.1037	0.0133	6.85e-15	LAP3	TRUE	60.7931
rs3210587	22	34316077	A	G	0.3673	0.1095	0.013	3.44e-17	LARGE	TRUE	70.9482
rs2232613	20	36997655	T	C	0.0761	-1.2145	0.0227	1e-200	LBP	TRUE	2862.49
rs11103042	9	138404116	A	G	0.1531	-0.1979	0.0186	1.95e-26	LCN1	TRUE	113.205
rs9534336	13	46706926	C	G	0.5681	-0.1294	0.0134	3.44e-22	LCP1	TRUE	93.2522
rs4988235	2	136608646	A	G	0.6929	0.8821	0.0108	1e-200	LCT	TRUE	6670.96
rs111294128	11	18411722	A	G	0.9855	0.4574	0.0559	2.72e-16	LDHA	TRUE	66.9528
rs2643858	11	18462494	A	T	0.8767	-0.2204	0.0208	4.08e-26	LDHC	TRUE	112.278
rs75446219	1	25877492	T	C	0.031	0.3896	0.0384	3.85e-24	LDLRAP1	TRUE	102.938
rs55767930	5	132203952	A	G	0.1662	0.3752	0.0171	8.67e-107	LEAP2	TRUE	481.43
rs2428665	5	135313633	A	T	0.4347	-0.7276	0.0117	1e-200	LECT2	TRUE	3867.35
rs1223245	1	226082425	A	G	0.6286	0.6435	0.0121	1e-200	LEFTY2	TRUE	2828.31
rs10399687	1	66073982	T	C	0.1763	-1.3837	0.0115	1e-200	LEPR	TRUE	14477.3
rs12484334	22	37965438	A	C	0.6098	-0.2826	0.0136	2.68e-95	LGALS2	TRUE	431.784
rs76424323	14	55612573	A	G	0.919	0.7913	0.0224	1e-200	LGALS3	TRUE	1247.92
rs111526614	17	76962761	T	C	0.02	-0.6399	0.0517	3.77e-35	LGALS3BP	TRUE	153.194
rs60653700	17	76975733	T	C	0.0108	0.6957	0.0653	1.67e-26	LGALS3BP	TRUE	113.506
rs883394	19	39205613	T	C	0.4784	-0.0985	0.0127	1.1e-14	LGALS4	TRUE	60.1541
rs75416658	1	236701105	A	T	0.0294	0.3061	0.04	1.88e-14	LGALS8	TRUE	58.5608
rs74321993	17	25971978	A	G	0.2451	-0.1903	0.0153	2.39e-35	LGALS9	TRUE	154.702
rs76392037	2	64568900	A	C	0.944	-0.2217	0.0283	4.54e-15	LGALSL	TRUE	61.3703
rs117845934	14	93178431	A	G	0.0127	-0.6457	0.0601	6.34e-27	LGMN	TRUE	115.428
rs7157038	14	93202028	T	C	0.6773	0.1961	0.0142	1.41e-43	LGMN	TRUE	190.712
rs72701845	14	93217023	A	G	0.0366	0.4308	0.0371	3.59e-31	LGMN	TRUE	134.835
rs79076592	11	27391525	T	C	0.9864	-0.6509	0.0586	1.24e-28	LGR4	TRUE	123.377
rs144948359	19	49520214	T	C	0.9194	0.4073	0.0235	2.31e-67	LHB	TRUE	300.395
rs3729741	5	38496779	T	C	0.3411	0.1111	0.0137	4.92e-16	LIFR	TRUE	65.7638
rs28635090	19	55105666	T	G	0.1016	-0.5121	0.0212	1.75e-128	LILRA2	TRUE	583.496
rs1645786	19	54821448	A	G	0.5009	0.574	0.013	1e-200	LILRA3	TRUE	1949.56
rs2241384	19	54849942	A	G	0.1706	-0.5177	0.0172	2.66e-198	LILRA4	TRUE	905.94
rs651279	19	54813762	T	C	0.6816	0.3555	0.0131	5.33e-161	LILRA5	TRUE	736.439
rs34810796	19	54748396	T	C	0.9099	-1.3001	0.0209	1e-200	LILRA6	TRUE	3869.55
rs10426886	19	55143839	A	T	0.05	-1.7987	0.0255	1e-200	LILRB1	TRUE	4975.5
rs448092	19	54784936	T	C	0.1913	-1.1344	0.0132	1e-200	LILRB2	TRUE	7385.58
rs140207813	19	54670564	T	C	0.0221	0.38	0.0533	1.01e-12	LILRB3	TRUE	50.8291
rs3745410	19	54720896	A	G	0.9404	-1.421	0.0291	1e-200	LILRB3	TRUE	2384.53
rs12975366	19	54759361	T	C	0.6005	1.1468	0.0088	1e-200	LILRB5	TRUE	16982.8
rs10783342	12	50628466	T	C	0.4216	-0.1777	0.0133	1.32e-40	LIMA1	TRUE	178.514
rs4886904	15	78027178	T	C	0.4167	0.0937	0.0133	2.1e-12	LINGO1	TRUE	49.6336
rs10509554	10	90525792	T	C	0.3107	0.7464	0.0126	1e-200	LIPN	TRUE	3509.15
rs6885410	5	176740996	A	C	0.7063	0.123	0.0148	9.51e-17	LMAN2	TRUE	69.0696
rs2271893	2	97405440	A	G	0.3188	0.1314	0.0136	4.6e-22	LMAN2L	TRUE	93.3497
rs8178290	17	56320158	A	C	0.2183	-0.2661	0.016	4.01e-62	LPO	TRUE	276.598
rs2306272	3	66434643	T	C	0.7142	0.7865	0.0121	1e-200	LRIG1	TRUE	4225
rs73095693	3	66861342	A	G	0.0334	-0.2481	0.0361	6.31e-12	LRIG1	TRUE	47.2323
rs11172791	12	59272973	T	C	0.9549	0.422	0.0309	1.57e-42	LRIG3	TRUE	186.512
rs73604783	6	149887885	T	C	0.9866	-0.8079	0.0591	1.53e-42	LRP11	TRUE	186.87
rs9322225	6	150184882	C	G	0.3943	0.8699	0.0108	1e-200	LRP11	TRUE	6487.71
rs2942570	8	105481705	T	C	0.4032	-0.1043	0.014	9.05e-14	LRP12	TRUE	55.5025
rs2306029	11	46893108	T	C	0.4596	0.3914	0.0125	1e-200	LRP4	TRUE	980.441
rs2297663	1	53722752	A	C	0.5892	-0.1971	0.0135	4.85e-48	LRP8	TRUE	213.16
rs1800493	4	3516559	T	C	0.0166	-1.0953	0.0521	2.83e-98	LRPAP1	TRUE	441.968
rs4974524	3	194070458	T	G	0.2952	-0.266	0.0148	3.17e-72	LRRC15	TRUE	323.028
11:40305276_c_t	11	40305276	T	C	0.5527	-0.1591	0.0129	4.39e-35	LRRC4C	TRUE	152.111
rs17019392_g_t	2	80805828	T	G	0.0293	0.2897	0.0405	8.9e-13	LRRTM1	TRUE	51.1666
rs148362453	2	77713023	D	I	0.7081	0.11	0.0152	4.72e-13	LRRTM4	TRUE	52.3719
rs2116308	3	116106823	T	C	0.1727	-0.1653	0.0154	6.03e-27	LSAMP	TRUE	115.214
6:31943585_t_c	6	31943585	T	C	0.8613	-0.2357	0.0192	1.81e-34	LTA|LTB	TRUE	150.701
rs34827868	3	46493855	A	G	0.0749	0.1922	0.0259	1.16e-13	LTF	TRUE	55.069
rs61740470	3	46491985	T	C	0.01	-1.16	0.0682	7.07e-65	LTF	TRUE	289.299
rs1803343	12	91539784	T	C	0.9785	0.6119	0.0491	1.3e-35	LUM	TRUE	155.309
rs3782579	12	91501761	T	C	0.9794	0.5817	0.0468	1.81e-35	LUM	TRUE	154.492
rs17231342	2	160726544	T	G	0.5435	-0.788	0.011	1e-200	LY75	TRUE	5131.77
rs12128261	1	160762784	T	G	0.7856	-0.4098	0.0151	3.01e-161	LY9	TRUE	736.529
rs6983130	8	56793239	A	G	0.8113	-0.1176	0.0161	2.78e-13	LYN	TRUE	53.3535
rs35107209	19	43992228	C	G	0.782	-0.1923	0.0161	4.79e-33	LYPD3	TRUE	142.662
rs61823189	1	219289198	T	G	0.3812	-0.1664	0.0133	6.48e-36	LYPLAL1	TRUE	156.532
rs35468145	11	10647995	A	G	0.0412	0.4166	0.0321	1.96e-38	LYVE1	TRUE	168.433
rs4761234	12	69732105	T	C	0.5286	0.6087	0.0122	1e-200	LYZ	TRUE	2489.36
rs1639916	7	2258899	A	G	0.6458	0.1249	0.014	4.4e-19	MAD1L1	TRUE	79.5919
rs12534627	7	79123465	A	T	0.5033	-0.4681	0.0136	1e-200	MAGI2	TRUE	1184.68
rs12129797	1	118072005	C	G	0.1377	0.376	0.0193	1.56e-84	MAN1A2	TRUE	379.543
rs75446670	1	117814972	A	G	0.0257	-0.5949	0.0442	2.72e-41	MAN1A2	TRUE	181.152
rs2072748	1	26097731	T	C	0.5092	-0.251	0.0134	6.95e-78	MAN1C1	TRUE	350.863
rs2301791	4	6599684	A	T	0.4726	0.8257	0.0107	1e-200	MAN2B2	TRUE	5954.93
rs223492	4	103675108	C	G	0.3533	0.4862	0.0133	1e-200	MANBA	TRUE	1336.37
rs35772543	6	96053922	A	T	0.082	-1.6055	0.0188	1e-200	MANEA	TRUE	7292.98
rs1552074	3	51408051	T	C	0.8548	0.1434	0.0173	1.2e-16	MANF	TRUE	68.7078
rs56829405	12	12496935	A	G	0.1192	0.5217	0.0198	2.53e-152	MANSC1	TRUE	694.243
rs9668702	12	27919491	T	G	0.7725	-0.7308	0.0143	1e-200	MANSC4	TRUE	2611.71
rs11854159	15	66597110	T	G	0.0731	0.1755	0.0255	6.14e-12	MAP2K1	TRUE	47.3668
rs9617128	22	50704267	T	C	0.7608	-0.4298	0.0145	2.53e-192	MAPK12	TRUE	878.611
rs12210904	6	36098191	A	C	0.2928	0.1878	0.0147	2.26e-37	MAPK13	TRUE	163.214
rs9931927	16	30141913	A	G	0.3318	0.4215	0.0132	1e-200	MAPK3	TRUE	1019.64
rs113096165	5	179740366	T	C	0.1997	0.2821	0.0158	3.72e-71	MAPK9	TRUE	318.781
rs10863805	1	206904464	T	C	0.3093	0.3167	0.0131	7.5e-129	MAPKAPK2	TRUE	584.458
rs1443641	18	32690756	A	T	0.5416	0.2134	0.0128	1.02e-62	MAPRE2	TRUE	277.951
rs34053057	3	186982263	D	I	0.6673	0.1372	0.0146	6.77e-21	MASP1	TRUE	88.3085
rs17831160	8	99045866	A	G	0.0323	0.5048	0.035	3.75e-47	MATN2	TRUE	208.019
rs28522929	8	99064613	T	C	0.224	0.1599	0.015	1.57e-26	MATN2	TRUE	113.636
rs52826764	2	20205541	T	C	0.0294	-1.279	0.0371	1e-200	MATN3	TRUE	1188.48
rs77245812	2	20202930	A	G	0.0152	-0.4628	0.0542	1.36e-17	MATN3	TRUE	72.9102
rs11086958	20	43925427	A	G	0.2507	-0.232	0.0151	4.05e-53	MATN4	TRUE	236.06
rs762810	14	65544367	A	C	0.3535	-0.2277	0.0128	8.02e-71	MAX	TRUE	316.451
rs12782244	10	54534993	A	G	0.4151	-0.1237	0.0139	5.62e-19	MBL2	TRUE	79.1972
rs7899547	10	54536839	T	G	0.3476	-0.9006	0.0117	1e-200	MBL2	TRUE	5925.05
rs6740268	2	71345964	T	G	0.8237	0.2214	0.0165	5.93e-41	MCEE	TRUE	180.048
rs3011487	13	113578421	T	C	0.5865	-0.3999	0.0126	1e-200	MCF2L	TRUE	1007.31
rs190596489	1	150562043	A	C	0.984	1.4688	0.0532	1.19e-167	MCL1	TRUE	762.258
rs9349050	6	37663624	T	C	0.4902	1.0703	0.0085	1e-200	MDGA1	TRUE	15855.3
rs77817298	11	46527652	A	G	0.0125	0.4717	0.0615	1.65e-14	MDK	TRUE	58.8277
rs437	7	116296896	T	C	0.7161	-0.1256	0.015	6.87e-17	MET	TRUE	70.1127
rs12664330	6	110681879	A	G	0.6393	0.118	0.0138	1.43e-17	METTL24	TRUE	73.1149
rs4920605	1	17315425	A	G	0.5628	0.3776	0.0132	1.87e-180	MFAP2	TRUE	818.307
rs139356332	17	19289286	C	G	0.0213	-0.6813	0.0486	1.02e-44	MFAP4	TRUE	196.519
rs34239095	15	89455768	C	G	0.7261	-0.3104	0.0144	1.36e-102	MFGE8	TRUE	464.642
rs8192548	22	37866063	A	G	0.0188	-0.5973	0.0496	1.86e-33	MFNG	TRUE	145.018
rs7141096	14	50025847	A	G	0.5406	0.2122	0.0127	2.31e-62	MGAT2	TRUE	279.179
rs113756550	5	179228377	A	G	0.0227	-1.2628	0.042	2.41e-198	MGAT4B	TRUE	904.004
rs17855890	12	86373221	C	G	0.1015	0.2078	0.0221	5.49e-21	MGAT4C	TRUE	88.411
rs2430687	12	15047396	T	C	0.6041	0.406	0.0132	1e-200	MGP	TRUE	946.028
rs2233159	19	41283365	C	G	0.0713	1.3981	0.0222	1e-200	MIA	TRUE	3966.16
rs3134900	6	31473957	C	G	0.8673	0.9911	0.0173	1e-200	MICB	TRUE	3282.03
rs12356259	10	89275057	A	T	0.4711	-0.1211	0.0131	3.04e-20	MINPP1	TRUE	85.4566
rs4713678	6	33742097	T	C	0.4193	-0.1419	0.0127	5.51e-29	MLN	TRUE	124.841
rs9357165	6	33778619	A	G	0.4621	0.4198	0.012	1e-200	MLN	TRUE	1223.83
rs9931691	16	83936496	T	C	0.8211	0.1902	0.0162	1.2e-31	MLYCD	TRUE	137.845
rs76118041	12	109988723	A	G	0.1764	-0.8223	0.0152	1e-200	MMAB	TRUE	2926.67
rs471994	11	102697731	A	G	0.3587	-0.537	0.0129	1e-200	MMP1	TRUE	1732.88
rs1276270	11	102549484	A	T	0.1704	0.2281	0.0175	7.81e-39	MMP10	TRUE	169.893
rs17860955	11	102649482	T	C	0.9801	1.0765	0.0466	4.5e-118	MMP10	TRUE	533.65
rs17368814	11	102748695	A	G	0.8773	0.6627	0.0182	1e-200	MMP12	TRUE	1325.84
rs478927	11	102824826	T	C	0.314	0.1122	0.0145	8.59e-15	MMP13	TRUE	59.8756
rs4961089	8	89348016	T	C	0.6879	-0.2692	0.0144	8.53e-78	MMP16	TRUE	349.482
rs7296597	12	56241955	A	G	0.0582	-0.2829	0.029	1.48e-22	MMP19	TRUE	95.1634
rs11568819	11	102401633	A	G	0.0645	0.6356	0.0253	2.26e-139	MMP7	TRUE	631.141
rs35231465	11	102584135	A	G	0.0249	-0.93	0.0429	4.34e-104	MMP8	TRUE	469.95
rs6094237	20	44629290	A	T	0.604	-0.1069	0.0135	2.25e-15	MMP9	TRUE	62.7029
rs12731981	1	43804340	A	G	0.0358	-0.3054	0.0343	5.8e-19	MPL	TRUE	79.2775
rs146148297	17	56924009	A	G	0.0203	-0.3736	0.0513	3.27e-13	MPO	TRUE	53.037
rs34097845	17	56358429	T	C	0.054	-0.5839	0.0316	2.76e-76	MPO	TRUE	341.431
rs11031140	11	30608133	A	G	0.1967	-0.3984	0.0164	1.54e-130	MPPED2	TRUE	590.134
rs201477480	10	17889023	T	C	0.7512	0.5149	0.0155	1e-200	MRC1	TRUE	1103.53
rs146385050	17	60637258	A	C	0.1835	-0.2599	0.0176	2.14e-49	MRC2	TRUE	218.066
rs10840457	11	10675738	A	G	0.316	0.1755	0.0137	8.6e-38	MRVI1	TRUE	164.102
rs10993994	10	51549496	T	C	0.3964	-0.9238	0.0093	1e-200	MSMB	TRUE	9867.11
rs41341748	8	16012594	A	G	0.0111	-1.3839	0.0596	4.33e-119	MSR1	TRUE	539.159
rs11130213	3	49712297	T	C	0.2979	-1.225	0.009	1e-200	MST1	TRUE	18526.2
rs140729430	8	66566815	D	I	0.7694	0.1786	0.0161	1.85e-28	MTFR1	TRUE	123.058
rs377112209	14	64857072	D	I	0.4498	-0.1273	0.0129	6.74e-23	MTHFD1	TRUE	97.3817
rs12469365	2	74416240	A	G	0.4925	-0.1272	0.0127	1.08e-23	MTHFD2	TRUE	100.315
rs4994246	15	80212149	A	C	0.352	-0.4874	0.0128	1e-200	MTHFS	TRUE	1449.94
rs11642368	16	86568701	A	T	0.5935	0.527	0.0122	1e-200	MTHFSD	TRUE	1865.96
rs1218825	13	28009920	C	G	0.9516	0.2302	0.0291	2.45e-15	MTIF3	TRUE	62.5784
rs7999040	13	25823207	A	T	0.8332	-0.1425	0.0181	3.11e-15	MTMR6	TRUE	61.983
rs2254706	10	30628478	T	C	0.7196	0.1645	0.015	4.87e-28	MTPAP	TRUE	120.268
rs12206911	6	153323142	T	C	0.1897	-0.7084	0.0145	1e-200	MTRF1L	TRUE	2386.83
rs61742668	19	8993018	A	G	0.1089	-0.26	0.0206	1.93e-36	MUC16	TRUE	159.299
rs7205773	16	88715560	A	T	0.0114	-0.5916	0.0704	4.19e-17	MVD	TRUE	70.6173
rs464138	21	42798173	A	C	0.5868	0.4531	0.013	1e-200	MX1	TRUE	1214.79
rs4789346	17	74694446	C	G	0.5097	0.3858	0.0126	1e-200	MXRA7	TRUE	937.526
rs307348	1	1261824	C	G	0.9349	0.2502	0.0269	1.36e-20	MXRA8	TRUE	86.5107
rs80087033	12	102048447	A	G	0.1517	-0.1307	0.018	3.98e-13	MYBPC1	TRUE	52.7237
rs41269323	6	76624538	A	G	0.0107	-0.6171	0.0638	3.94e-22	MYO6	TRUE	93.5556
rs7547721	1	171617765	A	G	0.0892	-0.6625	0.0221	9.99e-197	MYOC	TRUE	898.643
rs7162622	15	57857245	T	C	0.6841	-0.2534	0.0146	2.5e-67	MYZAP	TRUE	301.236
rs140248321	5	138725772	D	I	0.9291	-0.2974	0.0294	5.44e-24	MZB1	TRUE	102.326
rs111981122	4	76855106	A	C	0.7666	0.7366	0.0144	1e-200	NAAA	TRUE	2616.61
rs4648629	1	1695462	A	C	0.4312	-0.2075	0.0135	4.53e-53	NADK	TRUE	236.248
rs7195900	16	66743902	A	G	0.0705	-0.1932	0.0264	2.3e-13	NAE1	TRUE	53.5558
rs1861853	2	71302992	A	T	0.2392	0.1742	0.0142	1.23e-34	NAGK	TRUE	150.494
rs77942990	17	40622538	A	G	0.0406	1.3027	0.0309	1e-200	NAGLU	TRUE	1777.35
rs12599777	16	5079466	A	G	0.8097	0.3013	0.0165	1.05e-74	NAGPA	TRUE	333.45
rs1058446	9	100823135	C	G	0.2422	0.1788	0.015	1.49e-32	NANS	TRUE	142.086
rs12364426	11	2956566	T	C	0.2254	-0.2215	0.0146	4.75e-52	NAP1L4	TRUE	230.166
rs489837	18	10485357	T	C	0.5532	0.1026	0.0129	1.87e-15	NAPG	TRUE	63.258
rs11214489	11	112975934	T	C	0.1847	-0.3073	0.017	3.08e-73	NCAM1	TRUE	326.759
rs2288158	11	113133676	T	G	0.8669	-0.3421	0.02	1.36e-65	NCAM1	TRUE	292.581
rs233757	21	22855368	A	G	0.2219	-0.2077	0.0157	5.94e-40	NCAM2	TRUE	175.014
rs2228603	19	19329924	T	C	0.0781	-0.2873	0.0233	7.07e-35	NCAN	TRUE	152.041
rs2278428	19	55418054	A	C	0.9203	0.4545	0.0247	1.67e-75	NCR1	TRUE	338.59
rs986475	6	31556709	A	G	0.9134	0.4539	0.0237	7.79e-82	NCR3	TRUE	366.795
rs7206272	16	15726293	A	C	0.767	-0.126	0.0152	1.02e-16	NDE1	TRUE	68.7154
rs111279459	20	35373277	T	C	0.9771	-0.578	0.0472	1.73e-34	NDRG3	TRUE	149.959
rs253293	5	149937956	A	G	0.591	-0.1854	0.0134	3.04e-43	NDST1	TRUE	191.43
rs1194278	1	72714220	T	C	0.5039	0.1875	0.0132	1.54e-45	NEGR1	TRUE	201.769
rs142662761	1	198010781	A	G	0.9886	0.6151	0.0634	3.17e-22	NEK7	TRUE	94.1267
rs61652119	11	20955270	A	G	0.0468	1.0231	0.0299	1e-200	NELL1	TRUE	1170.83
rs62016793	15	73344196	C	G	0.5961	0.2127	0.0133	3.29e-57	NEO1	TRUE	255.759
rs6667532	1	204948659	A	G	0.8952	-0.7262	0.0205	1e-200	NFASC	TRUE	1254.89
rs62328536	4	103399049	A	C	0.3439	0.1476	0.0133	1.71e-28	NFKB1	TRUE	123.16
rs74637005	2	69650730	A	G	0.035	-0.7657	0.035	5.95e-106	NFU1	TRUE	478.609
rs6713887	2	220026369	T	G	0.6357	-0.1817	0.0135	4e-41	NHEJ1	TRUE	181.152
rs2385055	1	236207014	T	C	0.2686	0.1529	0.0145	5.37e-26	NID1	TRUE	111.193
rs2516600	14	52487766	T	C	0.4574	-0.791	0.0107	1e-200	NID2	TRUE	5464.94
rs2159607	3	52501451	T	G	0.8181	0.1379	0.0171	8.71e-16	NISCH	TRUE	65.0334
rs13073252	3	100094208	T	C	0.3143	-0.1363	0.0136	1.54e-23	NIT2	TRUE	100.442
rs10569934	3	173108163	D	I	0.3707	0.1491	0.0133	4.23e-29	NLGN1	TRUE	125.676
rs114576150	17	7307950	T	G	0.9015	0.2355	0.0221	1.99e-26	NLGN2	TRUE	113.553
rs58025219	23	5939658	D	I	0.8159	-0.1038	0.0143	4.62e-13	NLGN4X	TRUE	52.6893
rs12903256	15	85308141	T	G	0.3492	-0.1618	0.0123	1.75e-39	NMB	TRUE	173.04
rs7207370	17	49231180	A	G	0.6038	0.2469	0.0136	2.57e-73	NME2|NME1-NME2	TRUE	329.583
rs6600214	16	444814	T	C	0.3284	0.3594	0.0133	8.15e-162	NME4	TRUE	730.219
rs11557236	16	4519439	A	G	0.0852	-1.1035	0.021	1e-200	NMRAL1	TRUE	2761.25
rs11144225	9	77707300	A	T	0.5967	0.3236	0.0132	2.6e-133	NMRK1	TRUE	600.993
rs76164057	17	54840864	A	G	0.9869	-1.6721	0.0601	3.1e-170	NOG	TRUE	774.062
rs9411207	9	139408551	T	C	0.3483	0.1066	0.0137	8.05e-15	NOTCH1	TRUE	60.5443
rs74002709	17	79924552	A	C	0.0491	-0.3862	0.033	1.26e-31	NOTUM	TRUE	136.961
rs34112166	8	120400532	A	G	0.2182	0.1397	0.0165	2.23e-17	NOV	TRUE	71.6844
rs116330025	1	182942150	C	G	0.9891	0.8348	0.0628	2.54e-40	NPL	TRUE	176.704
rs74844585	1	182781838	T	C	0.0314	0.5261	0.0373	3.68e-45	NPL	TRUE	198.939
rs34712979	4	106819053	A	G	0.2557	-0.172	0.0158	1.27e-27	NPNT	TRUE	118.507
rs198379	1	11915467	T	C	0.5878	-0.2368	0.0125	8.7e-80	NPPB	TRUE	358.875
rs144443274	17	78449948	T	C	0.1848	-0.2294	0.0177	2.05e-38	NPTX1	TRUE	167.973
rs11773439	7	98286099	A	C	0.7167	0.1945	0.0142	1.02e-42	NPTX2	TRUE	187.613
rs74703065	22	39245556	A	G	0.0196	1.3143	0.0459	5.07e-180	NPTXR	TRUE	819.905
rs12921264	16	2070433	A	G	0.2227	-0.4954	0.015	1e-200	NPW	TRUE	1090.76
rs12232410	16	69736851	A	G	0.1915	-0.9513	0.0146	1e-200	NQO1	TRUE	4245.5
rs138616686	6	3003970	A	G	0.693	0.8075	0.0133	1e-200	NQO2	TRUE	3686.22
rs141738801	6	3014831	A	T	0.0112	-0.6838	0.0637	7e-27	NQO2	TRUE	115.234
rs2506150	10	33483308	A	G	0.3647	-0.3107	0.0136	5.44e-115	NRP1	TRUE	521.921
rs7149325	14	79587256	A	G	0.6245	0.1411	0.0131	6.41e-27	NRXN3	TRUE	116.014
rs2532240	17	44265839	T	C	0.4242	0.1061	0.0124	1.39e-17	NSF	TRUE	73.2129
rs78625720	17	73140941	A	G	0.0308	-1.7173	0.0346	1e-200	NT5C	TRUE	2463.43
rs79205575	10	104817383	T	C	0.9822	0.3704	0.0467	2.17e-15	NT5C2	TRUE	62.9083
rs7798138	7	33070605	A	G	0.7042	-0.1031	0.0139	1.46e-13	NT5C3A	TRUE	55.0158
17:39982432_a_c	17	39982432	A	C	0.2547	0.9008	0.0125	1e-200	NT5C3B	TRUE	5193.22
rs140077109	17	40184059	D	I	0.9657	-0.9625	0.0361	1.3e-156	NT5C3B	TRUE	710.865
rs954921	12	104173630	T	C	0.6049	-0.6063	0.0123	1e-200	NT5DC3	TRUE	2429.77
rs643591	6	86103556	A	G	0.8865	0.4361	0.0195	2.45e-110	NT5E	TRUE	500.153
rs192436452	17	17206672	C	G	0.0459	0.5982	0.029	1.34e-94	NT5M	TRUE	425.497
rs2511504	11	131196396	T	C	0.5579	-0.2297	0.012	1.06e-81	NTM	TRUE	366.403
rs9897200	17	8985510	T	G	0.1119	-0.5778	0.0199	1.26e-184	NTN1	TRUE	843.041
rs17288108	12	96131895	A	G	0.827	0.2644	0.017	2.78e-54	NTN4	TRUE	241.894
rs115668827	1	107678268	C	G	0.0472	1.4146	0.0283	1e-200	NTNG1	TRUE	2498.59
rs28735437	15	88514855	C	G	0.1458	0.172	0.0186	1.97e-20	NTRK3	TRUE	85.5128
rs111959800	19	49409026	A	G	0.0304	-0.2769	0.0416	2.81e-11	NUCB1	TRUE	44.3057
rs10233273	7	44502186	T	C	0.229	0.2434	0.0152	7.44e-58	NUDCD3	TRUE	256.421
rs143499401	7	2292617	D	I	0.0197	-0.6736	0.0497	8.67e-42	NUDT1	TRUE	183.692
rs6880267	5	102866815	C	G	0.84	1.036	0.0151	1e-200	NUDT12	TRUE	4707.23
rs4879779	9	34366134	A	C	0.2133	-0.4111	0.0147	4.9e-171	NUDT2	TRUE	782.096
rs7895525	10	12250620	T	C	0.7589	-0.109	0.0156	3.28e-12	NUDT5	TRUE	48.8207
rs35189488	4	88359736	D	I	0.6534	-0.1064	0.0129	1.61e-16	NUDT9	TRUE	68.0305
rs2845705	11	120101092	A	T	0.2059	0.6202	0.0148	1e-200	OAF	TRUE	1756.06
rs4962104	9	136087047	T	C	0.2027	-0.34	0.0158	8.03e-103	OBP2B	TRUE	463.067
rs7045409	9	95201540	A	T	0.3701	0.4199	0.0127	1e-200	OGN	TRUE	1093.16
rs138847619	2	174998510	D	I	0.1946	0.1529	0.0158	3.47e-22	OLA1	TRUE	93.6485
rs10858334	9	137989785	C	G	0.8572	-0.1745	0.0188	1.63e-20	OLFM1	TRUE	86.1539
rs11668085	19	10039371	T	C	0.4641	0.1183	0.0142	8.02e-17	OLFM2	TRUE	69.4053
rs55732232	19	10059160	C	G	0.3515	0.8136	0.012	1e-200	OLFM2	TRUE	4596.84
rs1938364	1	102667388	A	G	0.2285	-0.1673	0.0161	3.38e-25	OLFM3	TRUE	107.979
rs7522987	1	114513488	T	G	0.6836	0.158	0.0145	1.11e-27	OLFML3	TRUE	118.735
rs72815624	17	29616516	T	G	0.1353	-0.1355	0.0193	2.4e-12	OMG	TRUE	49.2906
rs58330611	5	39023193	A	C	0.6024	0.2681	0.0135	5.23e-88	OSMR	TRUE	394.39
rs1800328	23	38268220	A	G	0.9601	0.4014	0.0284	2e-45	OTC	TRUE	199.764
rs145234879	17	1945354	A	C	0.0155	0.6388	0.0568	2.38e-29	OVCA2	TRUE	126.483
rs6084240	20	3024280	A	G	0.1513	0.1606	0.0189	1.94e-17	OXT	TRUE	72.205
rs877172	20	3049890	T	G	0.6863	-0.4227	0.016	2.17e-154	OXT	TRUE	697.95
rs61897858	11	47235263	A	T	0.9081	-0.167	0.0226	1.69e-13	PACSIN3	TRUE	54.6029
rs35186399	19	860766	A	G	0.0114	-0.5593	0.0697	9.94e-16	PALM	TRUE	64.3908
rs148194384	5	101961684	T	C	0.0183	-0.7305	0.0528	1.56e-43	PAM	TRUE	191.414
rs258148	5	102129189	A	G	0.3725	-0.4738	0.0132	1e-200	PAM	TRUE	1288.37
rs226249	1	8021778	T	C	0.4206	-0.1318	0.0123	1.32e-26	PARK7	TRUE	114.821
rs4757383	11	12371909	A	T	0.9098	-0.2526	0.023	4.37e-28	PARVA	TRUE	120.618
rs875500	11	125698654	A	T	0.7183	-0.2715	0.0146	6.38e-77	PATE4	TRUE	345.807
rs543191	11	66583779	T	G	0.6081	0.0941	0.0136	5.14e-12	PC	TRUE	47.8742
rs55763022	10	72583601	C	G	0.0395	-0.3007	0.0336	3.95e-19	PCBD1	TRUE	80.0918
rs4883797	13	67723553	A	G	0.3146	0.1604	0.014	3.13e-30	PCDH9	TRUE	131.266
rs10936715	3	101345965	A	G	0.5086	-0.1526	0.0126	1.39e-33	PCNP	TRUE	146.679
rs7385804	7	100235970	A	C	0.6197	0.2275	0.0135	5.89e-64	PCOLCE	TRUE	283.985
rs11716897	3	142605556	A	G	0.3448	0.3954	0.0134	3.64e-192	PCOLCE2	TRUE	870.69
rs13169290	5	95729406	A	G	0.273	-1.0678	0.0109	1e-200	PCSK1	TRUE	9596.81
x:48448366_c_a	23	48448366	A	C	0.0143	0.7933	0.0507	4.09e-55	PCSK1N	TRUE	244.827
x:48703186_d_i	23	48703186	D	I	0.4495	-0.2098	0.0112	1.03e-77	PCSK1N	TRUE	350.893
rs6044697	20	17230025	A	G	0.4949	-0.1965	0.0135	7.06e-48	PCSK2	TRUE	211.864
rs35186251	11	117076708	T	C	0.7694	1.0305	0.0122	1e-200	PCSK7	TRUE	7134.71
rs11591147	1	55505647	T	G	0.0161	-0.8827	0.0521	2.41e-64	PCSK9	TRUE	287.046
rs693668	1	55521109	A	G	0.6482	0.1044	0.0138	3.87e-14	PCSK9	TRUE	57.2325
rs2706762	2	70488470	T	C	0.1499	-0.9549	0.0168	1e-200	PCYOX1	TRUE	3230.7
rs16923189	9	5510644	A	G	0.7093	-0.4907	0.0143	1e-200	PDCD1LG2	TRUE	1177.5
rs7854413	9	5557708	T	C	0.9071	0.2501	0.0233	7.05e-27	PDCD1LG2	TRUE	115.217
rs4499344	19	33073431	A	G	0.3036	0.3901	0.0137	1.91e-178	PDCD5	TRUE	810.794
rs62345187	5	272057	T	C	0.8833	0.1594	0.0208	1.76e-14	PDCD6	TRUE	58.7286
rs9876986	3	33841065	A	G	0.7349	0.1411	0.0138	1.5e-24	PDCD6IP	TRUE	104.543
rs954865	12	20834162	A	G	0.3356	0.1453	0.0136	1.23e-26	PDE3A	TRUE	114.144
rs145530718	19	10568883	C	G	0.0203	1.595	0.0487	1e-200	PDE4A	TRUE	1072.66
rs59867181	4	120556467	T	C	0.6229	-0.3448	0.0127	1.27e-162	PDE5A	TRUE	737.101
rs72494011	4	157977619	A	G	0.1647	0.153	0.0178	8.57e-18	PDGFC	TRUE	73.8827
rs481552	11	103792043	C	G	0.4182	-0.0793	0.0133	2.49e-09	PDGFD	TRUE	35.5503
rs7115797	11	104028877	A	G	0.2932	-0.3763	0.0132	4.05e-178	PDGFD	TRUE	812.682
rs2307050	4	55141293	A	G	0.1103	-0.1975	0.021	6.33e-21	PDGFRA	TRUE	88.4495
rs2304058	5	149508544	C	G	0.441	-1.1426	0.008	1e-200	PDGFRB	TRUE	20399
rs6999506	8	17431900	A	T	0.4224	-0.1762	0.0135	6.2e-39	PDGFRL	TRUE	170.351
rs573225161	11	34949918	D	I	0.8758	-0.2478	0.019	7.35e-39	PDHX	TRUE	170.097
rs3804749	3	122833003	T	C	0.5884	-0.8741	0.0107	1e-200	PDIA5	TRUE	6673.52
rs7584089	2	173402900	T	C	0.1946	-0.7091	0.0147	1e-200	PDK1	TRUE	2326.91
rs111564639	17	48172095	A	C	0.0278	-0.4426	0.0414	1.04e-26	PDK2	TRUE	114.294
rs1328599	10	97053775	T	G	0.9201	-0.2004	0.0249	8.38e-16	PDLIM1	TRUE	64.7734
rs4877	5	131607588	T	G	0.0919	-0.4954	0.0228	1.8e-104	PDLIM4	TRUE	472.109
rs7279968	21	45077398	C	G	0.4411	0.2628	0.0134	1.62e-85	PDXK	TRUE	384.628
rs4661012	1	156885491	T	G	0.6432	0.2799	0.0134	3.8e-97	PEAR1	TRUE	436.311
rs76597567	12	118584885	A	G	0.9899	1.4085	0.0611	1.54e-117	PEBP1	TRUE	531.412
rs7600044	2	216905927	A	G	0.103	-0.5742	0.0205	1.04e-172	PECR	TRUE	784.546
rs3887059	8	57496064	A	G	0.2651	-0.3472	0.0145	1.05e-126	PENK	TRUE	573.355
rs58795823	8	57507856	T	C	0.2123	0.135	0.0162	7.86e-17	PENK	TRUE	69.4444
rs11574452	4	74846661	A	C	0.0447	-0.2552	0.0296	6.97e-18	PF4	TRUE	74.3324
rs2367288	4	74714098	A	G	0.7035	-0.8677	0.0122	1e-200	PF4V1	TRUE	5058.47
rs4760682	12	48512285	A	C	0.8066	0.159	0.0157	3.86e-24	PFKM	TRUE	102.564
rs548225961	19	17617565	D	I	0.4555	0.0872	0.0126	5.21e-12	PGLS	TRUE	47.8952
rs12462367	19	46528004	A	G	0.3216	-0.1976	0.015	1.03e-39	PGLYRP1	TRUE	173.537
rs10164310	19	15585945	A	G	0.1629	-0.5286	0.0177	6.49e-195	PGLYRP2	TRUE	891.883
rs3014863	1	153315579	A	G	0.0859	0.1738	0.024	4.91e-13	PGLYRP3	TRUE	52.4417
rs2269247	1	64107284	T	C	0.1748	0.2107	0.0176	4.11e-33	PGM1	TRUE	143.319
rs2911906	4	37834324	T	C	0.1922	-0.1662	0.0164	4.41e-24	PGM2	TRUE	102.701
rs116977380	16	2263836	T	C	0.0405	0.8361	0.033	1.23e-141	PGP	TRUE	641.931
rs5951683	23	22036008	A	G	0.6349	0.2265	0.0112	2.82e-90	PHEX	TRUE	408.978
rs8666	9	139744524	T	C	0.0342	-0.344	0.0397	4.52e-18	PHPT1	TRUE	75.082
rs35615384	20	43787352	D	I	0.1776	0.4067	0.0169	2.78e-127	PI3	TRUE	579.128
rs11064321	12	6809896	C	G	0.4035	0.1437	0.0147	1.34e-22	PIANP	TRUE	95.5606
rs908702	1	207105641	T	C	0.4477	-0.1686	0.0132	4.22e-37	PIGR	TRUE	163.143
rs4637331	3	178767098	T	C	0.2475	-0.2499	0.015	3.39e-62	PIK3R1|PIK3CA	TRUE	277.556
rs1859788	7	99971834	A	G	0.3177	1.2588	0.0081	1e-200	PILRA	TRUE	24151.5
rs6525591	23	71406301	T	C	0.7332	0.3432	0.0112	1e-200	PIN4	TRUE	938.985
rs73170678	7	142836203	A	T	0.8567	-0.5045	0.0187	9.51e-160	PIP	TRUE	727.845
rs8176059	7	142651354	A	G	0.0106	-0.9328	0.0651	1.45e-46	PIP	TRUE	205.312
rs4498867	10	23180619	A	T	0.7356	0.2281	0.0143	3.45e-57	PIP4K2A	TRUE	254.436
rs925653	23	15509029	A	G	0.3482	-0.6428	0.0102	1e-200	PIR	TRUE	3971.47
rs534845187	2	42285200	D	I	0.9853	-0.5756	0.0602	1.19e-21	PKDCC	TRUE	91.4216
rs141119689	1	155271433	D	I	0.0679	-0.1996	0.0275	3.78e-13	PKLR	TRUE	52.6812
rs9919823	12	32974611	T	C	0.9714	-0.3166	0.0384	1.54e-16	PKP2	TRUE	67.9766
rs10823949	10	74632924	T	C	0.0478	-0.2677	0.0315	2.14e-17	PLA2G12B	TRUE	72.223
rs11573156	1	20306146	C	G	0.2376	0.8338	0.0123	1e-200	PLA2G2A	TRUE	4595.3
rs9472831	6	46689847	A	G	0.4963	-0.1422	0.0135	4.46e-26	PLA2G7	TRUE	110.951
rs3749117	2	160885442	T	C	0.5041	0.6237	0.0117	1e-200	PLA2R1	TRUE	2841.71
rs8178885	8	42043637	A	C	0.0245	-0.5621	0.0407	2.68e-43	PLAT	TRUE	190.738
rs2227560	10	75672475	A	G	0.265	0.3302	0.0144	1.35e-116	PLAU	TRUE	525.81
rs2302524	19	44156472	T	C	0.8321	0.249	0.0162	2.88e-53	PLAUR	TRUE	236.248
rs4251824	19	44170593	T	C	0.0371	-0.2935	0.0329	4.62e-19	PLAUR	TRUE	79.5838
rs113622480	20	39993463	T	C	0.0146	0.4606	0.0573	9.17e-16	PLCG1	TRUE	64.6158
rs12445050	16	81870969	T	C	0.136	0.3743	0.0185	1.09e-90	PLCG2	TRUE	409.351
rs12151243	19	40862872	T	G	0.1501	-0.1327	0.0178	8.9e-14	PLD3	TRUE	55.5779
rs1867312	2	68619981	A	C	0.5659	0.1251	0.0132	3.25e-21	PLEK	TRUE	89.8187
rs10788274	10	124060802	A	G	0.528	-0.5247	0.0124	1e-200	PLEKHA1	TRUE	1790.52
rs1985024	10	124316331	T	C	0.6893	0.1297	0.0146	6.48e-19	PLEKHA1	TRUE	78.9177
rs425325	11	16885175	A	G	0.1025	1.0947	0.0194	1e-200	PLEKHA7	TRUE	3184.1
rs11751347	6	161092438	T	C	0.1008	-0.3987	0.0215	9.09e-77	PLG	TRUE	343.887
rs56211836	6	161633019	T	G	0.0212	-0.5148	0.0473	1.38e-27	PLG	TRUE	118.455
rs6801418	3	145833232	A	C	0.5134	0.2457	0.0129	2.93e-80	PLOD2	TRUE	362.77
rs6073958	20	44551855	T	C	0.799	0.7407	0.0154	1e-200	PLTP	TRUE	2313.36
rs12412765	10	20598372	A	T	0.1059	-0.1708	0.0207	1.45e-16	PLXDC2	TRUE	68.0824
rs7644947	3	126717964	A	G	0.3045	-0.207	0.0138	1.41e-50	PLXNA1	TRUE	225
rs6467443	7	132238011	T	G	0.2187	0.1487	0.016	1.63e-20	PLXNA4	TRUE	86.3738
rs28578714	22	50727921	T	C	0.6074	-0.5949	0.0124	1e-200	PLXNB2	TRUE	2301.68
x:153031840_g_c	23	153031840	C	G	0.1486	0.1462	0.0163	3.3e-19	PLXNB3	TRUE	80.4488
rs115651556	12	94613898	A	G	0.0142	-1.7031	0.0537	1e-200	PLXNC1	TRUE	1005.85
rs75674989	12	94620432	T	G	0.0382	-0.6411	0.0329	1.43e-84	PLXNC1	TRUE	379.717
rs2255703	3	129293256	T	C	0.6162	0.2362	0.0136	3.1e-67	PLXND1	TRUE	301.635
rs2069398	12	56360876	A	G	0.0796	0.2641	0.0246	5.46e-27	PMEL	TRUE	115.257
rs35117663	22	42091027	D	I	0.1924	-0.1219	0.0173	1.6e-12	PMM1	TRUE	49.6495
rs3826198	16	8906539	A	C	0.7941	-0.2582	0.0153	1.56e-63	PMM2	TRUE	284.793
rs56720968	1	154900134	A	G	0.0645	-0.2011	0.0256	3.58e-15	PMVK	TRUE	61.7084
rs143045602	19	50348625	T	C	0.021	-0.367	0.0443	1.19e-16	PNKP	TRUE	68.6317
rs2915762	10	118358659	T	C	0.5058	0.1307	0.0135	4.89e-22	PNLIPRP1	TRUE	93.7311
rs7910135	10	118398046	A	C	0.5211	0.9976	0.0098	1e-200	PNLIPRP2	TRUE	10362.4
rs1130650	14	20940626	T	C	0.1778	-0.1557	0.0162	8.2e-22	PNP	TRUE	92.3735
rs76143353	20	30815755	T	C	0.0595	-0.9479	0.0268	1e-200	POFUT1	TRUE	1250.99
rs115630304	3	119136267	C	G	0.9346	-0.6972	0.0245	1.99e-177	POGLUT1	TRUE	809.809
rs3218784	18	51807260	A	G	0.9717	0.72	0.0409	2.35e-69	POLI	TRUE	309.898
rs142059440	7	44113855	C	G	0.0134	0.7037	0.0594	2.02e-32	POLM	TRUE	140.347
rs28745596	7	44111189	T	C	0.9093	0.1709	0.0223	1.81e-14	POLM	TRUE	58.7319
rs4683355	3	43145671	T	C	0.486	-0.4338	0.0127	1e-200	POMGNT2	TRUE	1166.73
rs59882870	7	75638421	A	G	0.1602	0.673	0.0172	1e-200	POR	TRUE	1530.99
rs4424789	13	38123841	A	G	0.3729	0.1235	0.0137	2.28e-19	POSTN	TRUE	81.263
rs10823500	10	72005190	A	G	0.6275	-0.2744	0.0127	1.84e-103	PPA1	TRUE	466.832
rs11210644	1	42903360	A	T	0.365	-0.1744	0.0131	2.12e-40	PPCS	TRUE	177.235
rs55678639	11	70316391	A	G	0.6529	0.0984	0.0135	3.2e-13	PPFIA1	TRUE	53.1279
rs17388251	5	122360403	T	C	0.6233	0.6366	0.0122	1e-200	PPIC	TRUE	2722.79
rs2070631	4	159642576	A	G	0.0307	-1.2569	0.0358	1e-200	PPID	TRUE	1232.64
rs514868	1	40203928	T	G	0.5447	-0.4072	0.0123	1e-200	PPIE	TRUE	1095.99
rs12194408	6	36839598	C	G	0.972	1.6602	0.0365	1e-200	PPIL1	TRUE	2068.88
rs4803999	19	38787965	A	G	0.7139	0.3945	0.0139	1.81e-178	PPP1R14A	TRUE	805.498
rs6600314	1	40564553	T	C	0.2884	0.1877	0.0135	5.34e-44	PPT1	TRUE	193.313
rs2229437	11	82564294	T	G	0.8245	-0.3019	0.0175	5.04e-67	PRCP	TRUE	297.612
rs2356552	1	46009316	T	C	0.1008	-0.3221	0.022	1.63e-48	PRDX1	TRUE	214.356
rs7894367	10	120950640	A	G	0.6764	0.1125	0.0135	8.35e-17	PRDX3	TRUE	69.4444
rs71748560	6	105775787	D	I	0.8609	0.2211	0.0193	2.49e-30	PREP	TRUE	131.239
rs7107352	11	57145633	T	C	0.887	0.1485	0.021	1.6e-12	PRG3	TRUE	50.0051
rs35180366	17	64295082	D	I	0.3919	0.1027	0.0133	1.38e-14	PRKCA	TRUE	59.6263
rs11557488	19	11558275	A	G	0.2145	0.1177	0.0164	6.08e-13	PRKCSH	TRUE	51.5069
rs10833330	11	20482099	C	G	0.4315	0.0912	0.0133	6.94e-12	PRMT3	TRUE	47.0204
rs1799810	2	128176040	A	T	0.573	0.1574	0.0134	7.69e-32	PROC	TRUE	137.975
rs7644362	3	71829242	A	G	0.8245	-1.0805	0.0142	1e-200	PROK2	TRUE	5789.92
rs9290378	3	93580976	T	G	0.4055	-0.1249	0.0139	2.3e-19	PROS1	TRUE	80.7412
rs388283	17	74335069	A	G	0.2145	0.1413	0.016	1.25e-18	PRPSAP1	TRUE	77.991
rs11078421	17	18804385	T	C	0.5401	-0.1376	0.0128	7.17e-27	PRPSAP2	TRUE	115.562
rs1799886	7	142498523	T	C	0.5704	-0.2405	0.0136	7.79e-70	PRSS2	TRUE	312.718
rs7204669	16	2910736	A	G	0.3312	0.2628	0.0138	1.02e-80	PRSS22	TRUE	362.654
rs71386687	16	2767894	T	G	0.0803	0.3393	0.0268	9.93e-37	PRSS27	TRUE	160.287
rs2005617	9	33791164	T	C	0.3727	-0.5547	0.0126	1e-200	PRSS3	TRUE	1938.1
rs9304936	19	689590	C	G	0.2922	-0.5547	0.0141	1e-200	PRSS57	TRUE	1547.67
rs368991827	16	31127672	D	I	0.2783	0.0996	0.0146	9.32e-12	PRSS8	TRUE	46.5386
rs6510982	19	845535	C	G	0.2459	-0.7142	0.0162	1e-200	PRTN3	TRUE	1943.61
rs2394843	10	73598191	A	G	0.5434	-0.3568	0.013	5.4e-165	PSAP	TRUE	753.291
rs4484302	4	7436997	T	C	0.8341	-0.55	0.0171	1e-200	PSAPL1	TRUE	1034.51
rs7874282	9	80864512	T	C	0.2147	-0.1445	0.0154	5.42e-21	PSAT1	TRUE	88.0429
rs2355433	19	43679088	A	G	0.4595	0.7281	0.0119	1e-200	PSG3	TRUE	3743.59
rs12978398	19	43710045	T	C	0.3993	0.7395	0.0122	1e-200	PSG4	TRUE	3674.15
rs3761103	19	43693101	A	C	0.0636	-0.3926	0.0285	3.58e-43	PSG4	TRUE	189.763
rs2355433	19	43679088	A	G	0.4596	0.281	0.0134	1.23e-97	PSG5	TRUE	439.747
rs113247044	19	43439694	A	G	0.8338	-0.2225	0.018	3.43e-35	PSG7	TRUE	152.797
rs28836541	19	43815234	A	G	0.2385	0.2002	0.0155	6.24e-38	PSG9	TRUE	166.826
rs17860826	6	170888362	D	I	0.4077	-0.3333	0.0128	7.39e-150	PSMB1	TRUE	678.033
rs4603	1	151374025	T	C	0.8224	0.4932	0.0169	1.04e-186	PSMB4	TRUE	851.673
rs7971607	12	122330480	A	G	0.5735	0.1098	0.0137	1.13e-15	PSMD9	TRUE	64.2338
rs908839	9	139856639	C	G	0.4806	-0.1926	0.0137	8.56e-45	PTGDS	TRUE	197.638
rs13283456	9	130884753	T	C	0.2041	-0.2269	0.0161	5.77e-45	PTGES2	TRUE	198.617
rs4233450	1	117490261	T	G	0.828	0.7066	0.0159	1e-200	PTGFRN	TRUE	1974.94
rs59165439	9	114357952	T	C	0.2504	-0.6647	0.0141	1e-200	PTGR1	TRUE	2222.35
rs79203838	9	114326040	T	C	0.032	0.345	0.0381	1.36e-19	PTGR1	TRUE	81.9952
rs12049916	12	28359985	A	G	0.7641	-0.1802	0.0154	1.07e-31	PTHLH	TRUE	136.92
rs140147428	6	43067044	T	C	0.0371	0.4105	0.0352	1.67e-31	PTK7	TRUE	136.001
rs10255150	7	137013466	A	G	0.4227	0.1686	0.0113	4.34e-50	PTN	TRUE	222.617
rs76841249	1	202097309	T	C	0.0146	-0.411	0.0576	9.32e-13	PTPN7	TRUE	50.9142
rs77716675	15	75781554	A	G	0.7449	0.1558	0.015	3.75e-25	PTPN9	TRUE	107.883
rs67277976	11	48275826	A	C	0.9777	0.3419	0.0453	4.36e-14	PTPRJ	TRUE	56.9642
rs3835409	1	29633491	D	I	0.6766	0.1457	0.0144	3.29e-24	PTPRU	TRUE	102.375
rs34008669	2	1709779	A	G	0.4894	-0.1395	0.013	5.93e-27	PXDN	TRUE	115.149
rs111845971	14	51390015	A	T	0.9852	0.566	0.0554	1.67e-24	PYGL	TRUE	104.379
rs148143618	14	51403224	T	C	0.0108	-0.7194	0.0649	1.48e-28	PYGL	TRUE	122.872
rs1035849	12	9362168	T	C	0.3255	-0.3679	0.009	1e-200	PZP	TRUE	1670.99
rs2059759	12	9396938	A	G	0.6867	-0.1461	0.0097	2.89e-51	PZP	TRUE	226.859
rs3741849	12	9334571	T	C	0.0985	-0.4057	0.0149	3.01e-163	PZP	TRUE	741.374
rs28382333	4	17517242	T	C	0.2372	-0.5057	0.0137	1e-200	QDPR	TRUE	1362.53
rs4670193	2	37536488	A	G	0.5386	-0.1966	0.0126	1.7e-54	QPCT	TRUE	243.459
rs17850756	19	46206262	A	G	0.3311	-0.2622	0.0132	7.3e-88	QPCTL	TRUE	394.564
rs4842133	9	139127566	A	C	0.2799	-0.1202	0.0148	4.6e-16	QSOX2	TRUE	65.9607
rs3052195	2	65313215	D	I	0.2538	-0.1302	0.0152	8.54e-18	RAB1A	TRUE	73.3727
rs12480383	20	56887156	T	C	0.072	0.213	0.0244	2.34e-18	RAB22A	TRUE	76.2043
rs75162382	14	21928759	A	G	0.8652	0.1551	0.0197	3.16e-15	RAB2B	TRUE	61.9856
rs12607866	18	9696474	T	C	0.7309	-0.3484	0.0141	3.64e-134	RAB31	TRUE	610.546
rs10212397	3	133607140	A	G	0.1467	-0.4532	0.0174	8.62e-149	RAB6B	TRUE	678.393
rs6722943	2	121025601	T	C	0.6931	-0.2262	0.0142	1.93e-57	RALB	TRUE	253.751
rs4699632	4	99349327	A	G	0.933	0.2066	0.0253	3.53e-16	RAP1GDS1	TRUE	66.6837
rs17699997	3	158439496	T	C	0.2413	-0.5779	0.0148	1e-200	RARRES1	TRUE	1524.69
rs3735167	7	150039555	T	C	0.2593	0.3405	0.0149	5.54e-115	RARRES2	TRUE	522.23
rs7096838	10	6137083	T	C	0.9612	0.5926	0.033	3.85e-72	RBM17	TRUE	322.475
rs2071387	3	139257603	A	G	0.8117	-0.1497	0.017	1.54e-18	RBP1	TRUE	77.5436
rs36014035	10	95360027	A	C	0.6206	0.1366	0.0136	7.85e-24	RBP4	TRUE	100.884
rs2290239	12	7276251	A	G	0.677	0.1897	0.0135	4.22e-45	RBP5	TRUE	197.455
rs1220424	1	10001980	A	T	0.7827	0.2213	0.0162	1.78e-42	RBP7	TRUE	186.609
rs74626198	12	21696251	T	C	0.9712	0.259	0.0374	4.17e-12	RECQL	TRUE	47.9575
rs76841471	2	79330169	T	G	0.922	-0.5166	0.0255	2.13e-91	REG1A	TRUE	410.42
rs11126696	2	79323888	A	G	0.3826	-0.269	0.0137	2.3e-86	REG1B	TRUE	385.535
rs4459759	2	79397366	A	G	0.0546	0.4466	0.029	2.1e-53	REG3A	TRUE	237.16
rs2861742	2	79307817	A	G	0.2571	0.4818	0.0142	1e-200	REG3G	TRUE	1151.22
rs79795228	1	120359286	A	C	0.0175	0.4684	0.0515	1e-19	REG4	TRUE	82.7217
rs141995914	1	204207097	T	C	0.9886	-0.8033	0.0659	3.62e-34	REN	TRUE	148.588
rs2796561	10	43354941	A	T	0.3097	0.4044	0.0134	9.69e-199	RET	TRUE	910.778
rs10401670	19	7742802	T	C	0.4312	0.1464	0.0135	2.12e-27	RETN	TRUE	117.602
rs3745368	19	7735297	A	G	0.0306	-0.5019	0.0406	4.83e-35	RETN	TRUE	152.821
rs17116987	11	114301927	T	C	0.8483	0.1711	0.017	8.6e-24	REXO2	TRUE	101.298
rs680729	9	79322720	A	G	0.2349	-0.2231	0.0152	4.88e-49	RFK	TRUE	215.433
rs4778091	15	93609771	A	G	0.4583	0.2094	0.0135	3.14e-54	RGMA	TRUE	240.595
rs11370451	5	98107645	D	I	0.4598	0.1265	0.0136	1.39e-20	RGMB	TRUE	86.5174
rs56411190	5	97790915	D	I	0.4509	-0.1643	0.0134	2.33e-34	RGMB	TRUE	150.337
rs1175169	1	192162949	T	C	0.5096	0.1241	0.0127	2.03e-22	RGS18	TRUE	95.4852
rs35935752	1	113097849	D	I	0.5259	-0.1429	0.013	5.62e-28	RHOC	TRUE	120.831
rs13042	8	87484913	A	G	0.2833	-0.3473	0.0134	1.36e-147	RMDN1	TRUE	671.738
rs17254387	14	21280678	A	G	0.6909	0.2141	0.014	7.77e-53	RNASE1	TRUE	233.871
rs56216219	14	21287223	A	G	0.9638	0.4209	0.0363	4.37e-31	RNASE1	TRUE	134.445
rs2233859	14	21359808	A	C	0.4291	0.3231	0.0135	9.11e-126	RNASE2	TRUE	572.804
rs147307766	14	21385991	T	C	0.0503	0.7662	0.0304	4.24e-140	RNASE3	TRUE	635.239
rs12588573	14	21146584	T	C	0.2181	-0.4407	0.0155	2.1e-177	RNASE4	TRUE	808.393
rs72669422	14	21251586	A	C	0.7635	-1.1675	0.0111	1e-200	RNASE6	TRUE	11062.9
rs11159	6	167343141	A	G	0.0746	-0.6364	0.0247	6.74e-146	RNASET2	TRUE	663.845
rs62436424	6	167374258	A	G	0.7844	-0.3806	0.0158	3.29e-128	RNASET2	TRUE	580.261
rs11810017	1	201950949	T	C	0.687	-0.3211	0.0137	7.09e-122	RNPEP	TRUE	549.338
rs13083361	3	78726601	T	C	0.2036	0.1345	0.0155	4.6e-18	ROBO1	TRUE	75.2976
rs2272163	3	77671721	A	C	0.3964	-0.1107	0.0131	2.77e-17	ROBO2	TRUE	71.409
rs61765448	1	64611828	T	C	0.1679	-0.2344	0.0175	4.21e-41	ROR1	TRUE	179.407
rs10820900	9	94495608	T	C	0.3512	0.1605	0.0134	2.78e-33	ROR2	TRUE	143.463
rs2286963	2	211060050	T	G	0.6496	0.115	0.0135	1.32e-17	RPE	TRUE	72.5652
rs4281908	2	88970680	A	G	0.0335	-0.6757	0.0353	1.71e-81	RPIA	TRUE	366.402
rs11589734	1	26860999	A	G	0.5424	0.1845	0.0133	1.92e-43	RPS6KA1	TRUE	192.437
rs112170428	11	14456929	A	G	0.2492	0.1186	0.0156	2.98e-14	RRAS2	TRUE	57.799
rs16869295	8	103244599	A	C	0.9345	-0.4685	0.0252	4.12e-77	RRM2B	TRUE	345.635
rs36043533	1	38079517	T	G	0.9436	-0.4028	0.027	2.99e-50	RSPO1	TRUE	222.562
rs4644087	6	127481154	A	C	0.4456	-0.3385	0.0126	5.75e-158	RSPO3	TRUE	721.732
rs11699986	20	1070829	A	C	0.8556	0.1247	0.0185	1.58e-11	RSPO4	TRUE	45.4349
rs75904281	20	943837	T	C	0.0169	-0.4366	0.0524	8.05e-17	RSPO4	TRUE	69.4232
rs2054365	6	107077502	A	G	0.4033	0.1657	0.0123	1.18e-41	RTN4IP1	TRUE	181.483
rs1642173	22	20210119	A	G	0.6824	0.1735	0.0145	5.39e-33	RTN4R	TRUE	143.174
rs175206	22	20173526	C	G	0.7467	-0.3413	0.0152	3.44e-111	RTN4R	TRUE	504.18
rs1878861	3	187093692	A	G	0.602	-0.4567	0.0124	1e-200	RTP4	TRUE	1356.5
rs3014874	1	153337943	A	G	0.2643	-0.2694	0.015	1.69e-72	S100A12	TRUE	322.562
rs9330298	1	153590254	A	C	0.4801	-0.1126	0.0136	1.52e-16	S100A14	TRUE	68.5487
rs35760493	1	153596603	A	G	0.4538	0.1827	0.0129	2.24e-45	S100A16	TRUE	200.585
rs55955983	1	153526349	T	G	0.9502	0.3348	0.0303	2.55e-28	S100A2	TRUE	122.092
rs3014837	1	153431406	C	G	0.0566	1.7303	0.0246	1e-200	S100A7	TRUE	4947.35
rs11024589	11	18278423	A	C	0.9056	0.6928	0.0215	1e-200	SAA1	TRUE	1038.34
rs11024589	11	18278423	A	C	0.9056	0.6126	0.0224	2.17e-164	SAA2	TRUE	747.925
rs10430893	11	18280995	T	C	0.0943	-0.5381	0.0228	3.78e-123	SAA4	TRUE	557.001
rs7117484	11	18248214	A	G	0.5255	-0.6788	0.0118	1e-200	SAA4	TRUE	3309.17
rs4746023	10	71912664	A	G	0.4424	0.1762	0.0122	2.86e-47	SAR1A	TRUE	208.589
rs730078	19	39421388	A	G	0.3813	0.2787	0.0128	7.02e-105	SARS2	TRUE	474.083
rs858522	17	7526887	A	C	0.5721	-0.4588	0.0128	1e-200	SAT2	TRUE	1284.77
rs79344818	7	66453476	A	G	0.9605	0.4005	0.033	7.12e-34	SBDS	TRUE	147.291
rs566279589	8	27804449	D	I	0.7097	0.2116	0.0142	1.85e-50	SCARA5	TRUE	222.052
rs2272011	17	1542190	A	G	0.5939	-0.2865	0.0124	2.77e-118	SCARF1	TRUE	533.834
rs738084	22	20778066	A	G	0.193	-0.255	0.0159	3.88e-58	SCARF2	TRUE	257.209
rs1456295	15	51979655	T	C	0.7594	0.5312	0.014	1e-200	SCG3	TRUE	1439.66
rs307802	5	180019237	T	C	0.5942	-0.1398	0.0136	1.19e-24	SCGB3A1	TRUE	105.666
rs56357458	7	12629620	D	I	0.408	-0.1318	0.0134	9.64e-23	SCIN	TRUE	96.7434
rs74479613	22	50963905	T	C	0.0901	-0.3674	0.0216	1.18e-64	SCO2	TRUE	289.315
rs2744874	22	43715862	T	C	0.8643	-0.2082	0.0173	3.28e-33	SCUBE1	TRUE	144.834
rs6904920	6	35121346	A	T	0.2698	-0.2574	0.0147	2.91e-68	SCUBE3	TRUE	306.607
rs6109526	20	1323192	T	C	0.6581	-0.1015	0.013	6.54e-15	SDCBP2	TRUE	60.9601
rs704	17	26694861	A	G	0.4725	0.3094	0.0133	8.08e-120	SDF2	TRUE	541.175
rs73166641	22	21998280	A	G	0.0146	1.0037	0.0555	4.23e-73	SDF2L1	TRUE	327.056
rs113152874	12	113867073	C	G	0.0284	1.397	0.0417	1e-200	SDSL	TRUE	1122.33
rs77607740	12	113833107	A	G	0.0129	-0.6181	0.062	2.08e-23	SDSL	TRUE	99.388
rs4789763	17	80289284	A	G	0.4987	-0.3251	0.0133	7.87e-132	SECTM1	TRUE	597.49
rs2205850	1	169691439	A	G	0.6515	-0.1264	0.0139	8.54e-20	SELE	TRUE	82.6922
rs4140655	1	169666597	A	T	0.7395	0.5546	0.0136	1e-200	SELL	TRUE	1662.96
rs6136	1	169563951	T	G	0.8865	0.3017	0.0197	6.61e-53	SELP	TRUE	234.541
rs73191242	12	109013956	A	G	0.2015	-0.2317	0.0159	2.31e-48	SELPLG	TRUE	212.353
rs2040978	7	80640930	T	G	0.178	0.1633	0.0175	1.04e-20	SEMA3C	TRUE	87.0756
rs7783868	7	80583482	A	G	0.5642	0.1426	0.0134	1.71e-26	SEMA3C	TRUE	113.248
rs1123946	7	83224626	C	G	0.3566	0.4174	0.0136	1e-200	SEMA3E	TRUE	941.948
rs2016575	3	52477080	T	C	0.1765	0.3821	0.0174	4.41e-107	SEMA3G	TRUE	482.232
rs372266718	1	156149265	T	C	0.6066	-0.1778	0.0138	3.82e-38	SEMA4A	TRUE	165.999
rs45464494	9	91994433	T	C	0.0773	-1.4919	0.0204	1e-200	SEMA4D	TRUE	5348.34
rs17329324	5	9547958	C	G	0.9036	-1.5247	0.0173	1e-200	SEMA5A	TRUE	7767.42
rs28731213	19	4544645	A	T	0.4932	0.1007	0.0137	1.67e-13	SEMA6B	TRUE	54.0279
rs4697549	4	25115598	C	G	0.0452	-0.3888	0.0307	1e-36	SEPSECS	TRUE	160.389
rs12608475	19	48269947	A	G	0.5195	0.1427	0.0132	2e-27	SEPW1	TRUE	116.869
rs111397271	14	95078227	A	G	0.0142	0.5095	0.0563	1.43e-19	SERPINA1	TRUE	81.8977
rs17580	14	94847262	A	T	0.0489	-0.8797	0.0296	4.29e-194	SERPINA1	TRUE	883.254
rs28929474	14	94844947	T	C	0.0208	-1.9024	0.0422	1e-200	SERPINA1	TRUE	2032.26
rs12434093	14	94755184	T	C	0.8275	-0.945	0.0153	1e-200	SERPINA10	TRUE	3814.88
rs56026704	14	94915948	A	T	0.1701	-0.2932	0.0146	4.34e-89	SERPINA11	TRUE	403.294
rs4900235	14	94988702	T	C	0.2234	0.6235	0.0149	1e-200	SERPINA12	TRUE	1751.06
rs8023057	14	95097556	A	G	0.8207	0.1688	0.0177	1.56e-21	SERPINA3	TRUE	90.9491
rs10146582	14	95037778	A	G	0.2143	0.6427	0.0152	1e-200	SERPINA4	TRUE	1787.84
rs61978272	14	94989658	T	C	0.2608	-0.1771	0.0156	7.2e-30	SERPINA4	TRUE	128.881
rs6119	14	95054012	A	G	0.9	-0.5644	0.0216	6.86e-150	SERPINA5	TRUE	682.758
rs62605033	23	105157655	A	G	0.1539	-0.1026	0.0148	4.32e-12	SERPINA7	TRUE	48.0586
rs5916964	23	105291293	A	G	0.8837	0.3776	0.0164	1.12e-116	SERPINA7	TRUE	530.123
rs77569737	14	94919677	D	I	0.1689	0.1845	0.0168	5.04e-28	SERPINA9	TRUE	120.607
rs141437002	6	2836873	D	I	0.5489	0.0885	0.0128	5.63e-12	SERPINB1	TRUE	47.8043
rs77157727	18	61253961	A	G	0.0341	-0.3118	0.0369	2.78e-17	SERPINB13	TRUE	71.4002
rs12454742	18	61156606	C	G	0.693	0.1947	0.0144	1.48e-41	SERPINB5	TRUE	182.813
rs2009989	18	61633244	T	C	0.7868	0.3859	0.0153	5.1e-140	SERPINB8	TRUE	636.16
rs3826616	18	61654463	A	G	0.4195	0.3173	0.014	1.01e-113	SERPINB8	TRUE	513.67
rs2227631	7	100769538	A	G	0.5867	0.1032	0.0132	6.44e-15	SERPINE1	TRUE	61.124
rs13412535	2	224874874	A	G	0.2366	-0.8898	0.0134	1e-200	SERPINE2	TRUE	4409.36
rs56046948	2	225132882	A	G	0.1222	0.1311	0.0195	1.78e-11	SERPINE2	TRUE	45.1998
rs62088172	17	1666253	T	C	0.349	-0.367	0.013	2.47e-174	SERPINF1	TRUE	796.976
rs11078597	17	1618363	T	C	0.8076	0.3283	0.0167	2.01e-86	SERPINF2	TRUE	386.464
rs11606677	11	57383377	A	G	0.2695	-0.8876	0.0124	1e-200	SERPING1	TRUE	5123.79
rs636418	11	75292742	A	T	0.4205	-0.1574	0.0126	4.89e-36	SERPINH1	TRUE	156.052
rs111967410	22	26766663	D	I	0.1791	-0.142	0.0168	2.85e-17	SEZ6L	TRUE	71.4427
rs72692816	1	149902588	A	G	0.9225	0.1985	0.0251	2.74e-15	SF3B4	TRUE	62.5423
rs28718791	8	40927477	C	G	0.1483	-0.2588	0.0178	8.07e-48	SFRP1	TRUE	211.392
rs75207237	7	37972390	A	T	0.1256	0.2772	0.0186	4.72e-50	SFRP4	TRUE	222.106
rs1130866	2	85893741	A	G	0.5219	-0.5263	0.0125	1e-200	SFTPB	TRUE	1772.75
rs11201057	10	81749858	T	C	0.6643	-0.5654	0.0132	1e-200	SFTPD	TRUE	1834.69
rs142632105	8	67687500	A	G	0.0138	0.4397	0.0593	1.23e-13	SGK3	TRUE	54.9798
rs5911814	23	123475290	A	G	0.4369	0.1752	0.0114	6.71e-53	SH2D1A	TRUE	236.188
rs2812679	6	80326010	T	C	0.5531	0.1087	0.0123	1.1e-18	SH3BGRL2	TRUE	78.0996
rs4659424	1	26622993	T	C	0.0666	-0.6441	0.0245	4.67e-152	SH3BGRL3	TRUE	691.153
rs2880007	4	2771461	T	C	0.5389	-0.4626	0.0123	1e-200	SH3BP2	TRUE	1414.49
rs7870053	9	131788129	C	G	0.525	0.4195	0.0124	1e-200	SH3GLB2	TRUE	1144.51
rs1799941	17	7533423	A	G	0.2582	0.1967	0.0135	4.31e-48	SHBG	TRUE	212.296
rs4398149	17	18268999	A	G	0.371	-0.8779	0.0103	1e-200	SHMT1	TRUE	7264.67
rs78778622	11	124530664	T	C	0.9431	0.3243	0.0281	8.33e-31	SIAE	TRUE	133.193
rs673114	20	3677736	T	G	0.4042	-0.1084	0.0138	4e-15	SIGLEC1	TRUE	61.7022
19:52004074_c_t	19	52004074	T	C	0.8404	-1.2604	0.0142	1e-200	SIGLEC12	TRUE	7878.44
rs872629	19	52130638	A	C	0.1166	-1.1393	0.0182	1e-200	SIGLEC14	TRUE	3918.62
rs73056872	19	52240307	T	G	0.9102	-0.4231	0.0237	2.77e-71	SIGLEC5	TRUE	318.705
rs872629	19	52130638	A	C	0.1166	-1.1339	0.0183	1e-200	SIGLEC5	TRUE	3839.26
rs4146202	19	52032668	T	C	0.4044	0.6128	0.0124	1e-200	SIGLEC6	TRUE	2442.27
rs140185670	19	51646140	C	G	0.0651	-0.6772	0.0283	1.33e-126	SIGLEC7	TRUE	572.613
rs2075803	19	51628529	A	G	0.4413	1.1729	0.0077	1e-200	SIGLEC9	TRUE	23202.8
rs1569960	20	1893121	A	G	0.3786	-1.1951	0.0078	1e-200	SIRPA	TRUE	23475.7
rs17793560	20	1490028	A	G	0.8736	0.948	0.0181	1e-200	SIRPB1	TRUE	2743.21
rs2277760	20	1616892	A	G	0.7753	-0.3425	0.0157	1.66e-105	SIRPB1	TRUE	475.907
rs6043409	20	1616206	A	G	0.3462	-0.3443	0.0141	4.01e-132	SIRPG	TRUE	596.26
rs11604127	11	196944	T	C	0.2274	0.217	0.0158	3.84e-43	SIRT3	TRUE	188.628
rs11265413	1	160460099	A	T	0.2073	-0.3572	0.016	4.48e-110	SLAMF6	TRUE	498.406
rs11581248	1	160720074	T	C	0.1293	-1.2978	0.0164	1e-200	SLAMF7	TRUE	6262.21
rs62282371	3	164911694	T	G	0.8672	0.4933	0.0194	3.41e-143	SLITRK3	TRUE	646.575
x:142527954_t_c	23	142527954	T	C	0.9517	-0.175	0.0236	1.09e-13	SLITRK4	TRUE	54.986
x:142720768_c_t	23	142720768	T	C	0.0105	-0.5192	0.0579	3.11e-19	SLITRK4	TRUE	80.4104
rs112858201	23	143650302	A	G	0.077	-0.2418	0.0188	9.86e-38	SLITRK4	TRUE	165.423
x:142723917_a_c	23	142723917	A	C	0.4	0.1515	0.0106	3.22e-46	SLITRK4	TRUE	204.274
x:142679923_g_a	23	142679923	A	G	0.2923	0.1587	0.0109	7.4e-48	SLITRK4	TRUE	211.983
rs34509844	13	88703595	D	I	0.2995	-0.1704	0.0137	2.31e-35	SLITRK5	TRUE	154.703
rs3067437	13	85652270	D	I	0.3189	0.0945	0.0144	5.29e-11	SLITRK6	TRUE	43.0664
rs150325889	13	85922446	D	I	0.2208	-0.2408	0.0163	2.22e-49	SLITRK6	TRUE	218.242
rs916311	20	43736533	T	G	0.337	-0.1637	0.0142	1.23e-30	SLPI	TRUE	132.899
rs1917342	6	71349754	A	G	0.7019	0.4868	0.0133	1e-200	SMAP1	TRUE	1339.67
rs1958078	14	70354858	A	C	0.1626	-0.3939	0.0172	1.15e-116	SMOC1	TRUE	524.463
rs55667100	6	169011245	T	G	0.7972	0.282	0.0159	2.22e-70	SMOC2	TRUE	314.56
rs62423191	6	168795356	A	G	0.7134	-0.2803	0.0142	9.89e-87	SMOC2	TRUE	389.645
rs1050239	11	6415463	A	G	0.2405	-0.3905	0.0154	1.91e-141	SMPD1	TRUE	642.985
rs28385609	6	123122464	T	C	0.1438	-0.354	0.0181	8.78e-85	SMPDL3A	TRUE	382.516
rs73159197	22	21040925	A	G	0.9176	0.2949	0.0234	1.57e-36	SNAP29	TRUE	158.825
rs7356205	4	90813521	A	C	0.562	-0.1196	0.0131	9.5e-20	SNCA	TRUE	83.3527
rs3795141	20	1281004	T	C	0.654	-0.1791	0.0143	7.35e-36	SNPH	TRUE	156.862
rs78004537	15	75937669	T	C	0.2449	-0.1923	0.0143	3.18e-41	SNUPN	TRUE	180.837
rs1802376	15	64428559	A	G	0.0204	0.7712	0.047	1.62e-60	SNX1	TRUE	269.239
rs34519622	7	2354342	A	G	0.1568	0.1765	0.0179	6.18e-23	SNX8	TRUE	97.2262
rs2536512	4	24801315	A	G	0.6495	0.1191	0.0143	8.18e-17	SOD3	TRUE	69.3668
rs72722075	15	45323474	T	C	0.1309	0.3022	0.0197	4.33e-53	SORD	TRUE	235.319
rs7671511	4	88449181	T	C	0.2078	0.7146	0.0146	1e-200	SPARCL1	TRUE	2395.63
rs8076632	17	48625928	C	G	0.6357	0.7826	0.012	1e-200	SPATA20	TRUE	4253.21
rs145998624	17	74319057	C	G	0.0133	-0.4831	0.0579	7.1e-17	SPHK1	TRUE	69.6173
rs386243	19	49127490	T	C	0.2518	0.1545	0.0156	3.47e-23	SPHK2	TRUE	98.0862
rs3777125	5	147203817	C	G	0.6029	-0.1241	0.0136	8.51e-20	SPINK1	TRUE	83.2656
rs28488855	4	57688372	A	C	0.0208	0.7186	0.0455	4.55e-56	SPINK2	TRUE	249.432
rs1630171	9	33234039	A	G	0.8479	-0.3818	0.0184	8.97e-96	SPINK4	TRUE	430.562
rs4371740	5	147519527	A	T	0.6271	0.1313	0.0134	1.63e-22	SPINK5	TRUE	96.0107
rs1159203	5	147619072	A	C	0.0758	-1.1468	0.023	1e-200	SPINK6	TRUE	2486.11
rs79930019	5	147823506	C	G	0.9894	1.1114	0.0635	1.4e-68	SPINK7	TRUE	306.333
rs17658212	15	41145919	T	C	0.0591	-0.3177	0.029	6.98e-28	SPINT1	TRUE	120.016
rs71354995	19	38791841	A	G	0.7494	0.8668	0.0127	1e-200	SPINT2	TRUE	4658.33
rs6032259	20	44141331	A	G	0.4709	-0.2571	0.0097	1.38e-155	SPINT3	TRUE	702.523
rs1668153	10	73844563	A	G	0.5492	-0.1679	0.0129	9.93e-39	SPOCK2	TRUE	169.403
rs4385095	4	168260187	A	G	0.9541	0.7266	0.0315	1e-117	SPOCK3	TRUE	532.071
rs62353586	4	168139859	A	G	0.0231	1.2011	0.0457	1.41e-152	SPOCK3	TRUE	690.758
rs1969539	11	14038621	A	G	0.486	0.3611	0.0122	9.02e-192	SPON1	TRUE	876.063
rs6826705	4	1122634	A	G	0.3052	0.3062	0.0134	8.92e-115	SPON2	TRUE	522.157
rs5860110	4	88897106	D	I	0.6989	0.1029	0.0149	5.73e-12	SPP1	TRUE	47.6934
rs801458	5	139953189	T	C	0.4704	0.1793	0.0124	2.64e-47	SRA1	TRUE	209.082
rs67852477	10	70856963	C	G	0.9882	1.052	0.0607	3.16e-67	SRGN	TRUE	300.368
rs77010538	7	87864495	A	G	0.2049	0.2032	0.0162	2.7e-36	SRI	TRUE	157.332
rs9922726	16	4257281	A	C	0.4318	0.1863	0.0135	4.86e-43	SRL	TRUE	190.44
rs9643300	8	134503148	T	C	0.5741	-0.2217	0.013	6.39e-65	ST3GAL1	TRUE	290.834
rs10589669	3	98570148	A	G	0.0767	0.8021	0.0243	1e-200	ST3GAL6	TRUE	1089.54
rs1147606	10	90623372	A	C	0.5199	0.2549	0.0126	2.78e-91	STAMBPL1	TRUE	409.259
rs4392019	15	81616559	T	C	0.0352	1.2875	0.0332	1e-200	STARD5	TRUE	1503.9
rs58076056	15	81567576	A	G	0.2199	-0.3176	0.0153	1.03e-95	STARD5	TRUE	430.902
rs35950888	17	40499198	A	G	0.6494	0.2649	0.013	1.28e-91	STAT3	TRUE	415.219
rs841718	12	57492996	A	G	0.6019	0.0925	0.0129	7.94e-13	STAT6	TRUE	51.4167
rs141393738	8	23728824	D	I	0.9192	-0.2358	0.0247	1.54e-21	STC1	TRUE	91.1368
rs11030122	11	3887176	C	G	0.7013	0.13	0.0142	5.75e-20	STIM1	TRUE	83.8127
rs12190479	6	132833954	C	G	0.1961	0.2099	0.0168	7.58e-36	STX7	TRUE	156.101
rs148788997	16	30323168	C	G	0.1293	0.3053	0.0192	4.05e-57	SULT1A3	TRUE	252.843
rs7586308	2	108882824	A	G	0.194	0.1169	0.0171	8.14e-12	SULT1C2	TRUE	46.7344
rs212099	19	48389002	A	T	0.1662	-0.2469	0.0176	1.29e-44	SULT2A1	TRUE	196.796
rs16836630	1	149898951	C	G	0.0779	-0.3763	0.0242	2.63e-54	SV2A	TRUE	241.79
rs61751937	9	113312231	C	G	0.0292	0.9411	0.0382	2.84e-134	SVEP1	TRUE	606.939
rs6483656	11	9771687	C	G	0.6476	-0.7135	0.0123	1e-200	SWAP70	TRUE	3364.94
rs34221447	9	93563884	T	C	0.2173	-0.1695	0.0156	1.63e-27	SYK	TRUE	118.057
rs145976521	1	155816085	A	G	0.1103	-0.2504	0.0213	7.26e-32	SYT11	TRUE	138.2
rs2096256	23	99924813	A	G	0.6628	0.1747	0.0116	4.68e-51	SYTL4	TRUE	226.814
rs56868938	7	97309330	A	T	0.1864	0.1926	0.0172	4.19e-29	TAC1	TRUE	125.388
rs78145257	7	97366332	A	G	0.1705	-0.2893	0.0178	3.98e-59	TAC1	TRUE	264.154
rs1871757	11	117030581	A	T	0.827	-0.1309	0.0165	2.12e-15	TAGLN	TRUE	62.9378
rs2789422	1	159892088	A	G	0.424	-0.1059	0.0132	8.66e-16	TAGLN2	TRUE	64.3642
rs3135408	6	33275013	T	C	0.4669	0.47	0.0122	1e-200	TAPBP	TRUE	1484.14
rs2532497	12	6564210	A	G	0.2833	1.2999	0.0085	1e-200	TAPBPL	TRUE	23387.4
rs467277	17	3558698	A	G	0.5222	0.1449	0.0127	2.71e-30	TAX1BP3	TRUE	130.176
rs2231569	19	36605875	T	G	0.0422	0.244	0.0346	1.63e-12	TBCB	TRUE	49.731
rs9793740	1	235595590	T	C	0.3668	0.1588	0.0131	1.31e-33	TBCE	TRUE	146.946
rs34848242	20	62698188	A	G	0.3346	-0.3288	0.0133	5.6e-134	TCEA2	TRUE	611.168
rs78986913	14	96162418	A	G	0.042	-0.5549	0.0335	1.04e-61	TCL1A	TRUE	274.372
rs34324219	11	59623378	A	C	0.1066	-0.5059	0.0212	2.51e-125	TCN1	TRUE	569.453
rs5753179	22	30922544	T	C	0.6618	0.1434	0.0138	2.72e-25	TCN2	TRUE	107.979
rs5753236	22	31009820	C	G	0.5542	-1.1368	0.0078	1e-200	TCN2	TRUE	21241.2
rs112481213	3	46619238	A	T	0.2489	1.3106	0.0094	1e-200	TDGF1	TRUE	19439.5
rs6845258	4	48181697	A	G	0.4144	0.1517	0.0129	4.22e-32	TEC	TRUE	138.29
rs117982767	9	27201551	T	G	0.9503	-0.5758	0.0301	1.38e-81	TEK	TRUE	365.94
rs13223583	7	115851487	T	C	0.4292	-0.1309	0.0128	1.98e-24	TES	TRUE	104.583
rs59756806	12	117479019	T	C	0.6508	0.6989	0.0118	1e-200	TESC	TRUE	3508.05
rs1525892	3	133484712	A	G	0.3329	0.1321	0.0141	9.17e-21	TF	TRUE	87.7743
rs3761376	21	43787038	A	G	0.233	-0.3453	0.0154	5.47e-111	TFF1	TRUE	502.75
rs13047301	21	43768324	T	C	0.3204	0.12	0.0136	1.3e-18	TFF2	TRUE	77.8547
rs75307655	21	43741067	T	C	0.99	0.5146	0.0655	4.06e-15	TFF3	TRUE	61.7244
rs116011690	2	188324459	T	C	0.0227	-0.3732	0.0423	1.05e-18	TFPI	TRUE	77.8399
rs11917973	3	195838613	T	C	0.4554	0.0975	0.0134	4.09e-13	TFRC	TRUE	52.9419
rs13159365	5	135389433	T	C	0.5179	-0.5608	0.0116	1e-200	TGFBI	TRUE	2337.22
rs12135487	1	92087039	A	T	0.788	-0.1248	0.0163	2.33e-14	TGFBR3	TRUE	58.6211
rs13044109	20	36800222	T	G	0.6237	0.1961	0.0137	3.41e-46	TGM2	TRUE	204.887
rs214830	20	2321105	C	G	0.6351	0.2446	0.014	2.86e-68	TGM3	TRUE	305.251
rs12174547	6	169624722	T	C	0.2028	-0.263	0.0158	3.26e-62	THBS2	TRUE	277.075
rs13167730	5	79370247	T	G	0.0976	0.4853	0.0218	7.5e-110	THBS4	TRUE	495.573
rs2404710	5	79256562	A	C	0.4347	0.1234	0.0132	8.89e-21	THBS4	TRUE	87.3942
rs2270812	5	157164962	T	C	0.3453	-0.3694	0.0135	1.26e-165	THG1L	TRUE	748.732
rs41292808	13	52971517	T	C	0.0265	1.5299	0.0389	1e-200	THSD1	TRUE	1546.77
rs3120276	1	43779564	T	C	0.3903	-0.2584	0.0133	1.52e-83	TIE1	TRUE	377.469
rs12657266	5	156396003	T	C	0.6349	-0.217	0.0139	1.05e-54	TIMD4	TRUE	243.719
rs5754256	22	33159962	T	C	0.7237	-0.9666	0.0114	1e-200	TIMP3	TRUE	7189.25
rs184262	3	12134740	A	G	0.1744	-0.4544	0.0159	3.13e-179	TIMP4	TRUE	816.737
rs7949566	11	126285301	A	G	0.4369	-0.2149	0.0127	1.38e-64	TIRAP	TRUE	286.329
rs72790432	16	66635531	A	G	0.9167	-0.2366	0.024	5.16e-23	TK2	TRUE	97.1867
rs5743618	4	38798648	A	C	0.2782	0.1129	0.015	4.66e-14	TLR1	TRUE	56.6507
rs3775291	4	187004074	T	C	0.299	-0.8082	0.013	1e-200	TLR3	TRUE	3865.01
rs117343502	9	120473466	A	G	0.0561	-0.8586	0.0273	1e-200	TLR4|LY96	TRUE	989.137
rs6472812	8	74917084	A	G	0.0401	-0.4001	0.0339	3.29e-32	TLR4|LY96	TRUE	139.296
rs372969265	9	103286432	D	I	0.8311	-0.1394	0.0172	5.78e-16	TMEFF1	TRUE	65.6854
rs2236762	17	41226675	A	T	0.6619	0.1258	0.0138	6.94e-20	TMEM106A	TRUE	83.1004
rs5011434	7	12268717	T	C	0.417	-0.221	0.0136	5.79e-59	TMEM106B	TRUE	264.062
rs555835	11	60689445	T	C	0.37	-0.5986	0.0128	1e-200	TMEM132A	TRUE	2187.02
rs148179158	12	126129607	D	I	0.7535	0.1417	0.0142	2.25e-23	TMEM132B	TRUE	99.5779
rs11608284	12	128761300	T	C	0.6535	0.1801	0.0136	9.02e-40	TMEM132C	TRUE	175.368
rs117965239	12	129100757	C	G	0.9824	0.5968	0.0518	1.03e-30	TMEM132C	TRUE	132.739
rs61943557	12	130106271	A	G	0.0588	0.4012	0.0263	2.38e-52	TMEM132D	TRUE	232.707
rs4806666	19	55888095	T	C	0.4514	-1.0261	0.0096	1e-200	TMEM190	TRUE	11424.5
rs4143770	9	74267330	C	G	0.284	-0.2084	0.0147	2.26e-45	TMEM2	TRUE	200.984
rs2068152	1	201120730	A	C	0.3796	0.1038	0.0139	9.48e-14	TMEM9	TRUE	55.7654
rs1138545	9	117835899	T	C	0.1568	1.2912	0.0136	1e-200	TNC	TRUE	9013.83
rs59693083	6	138186532	A	G	0.9179	-0.4334	0.0233	3.47e-77	TNFAIP3	TRUE	345.992
rs2278089	2	152146672	T	G	0.6115	-0.3184	0.0128	1.15e-135	TNFAIP6	TRUE	618.766
rs1032859	5	118641300	A	T	0.8797	0.3201	0.0186	1.11e-66	TNFAIP8	TRUE	296.173
rs13257113	8	120155591	T	C	0.563	0.1443	0.013	1.86e-28	TNFRSF11B	TRUE	123.21
rs3850997	16	12043512	T	G	0.3225	-0.137	0.0143	9.73e-22	TNFRSF17	TRUE	91.7844
rs754106586	13	24147620	D	I	0.6974	-0.1433	0.0147	2.43e-22	TNFRSF19	TRUE	95.0293
rs5746011	1	12250004	T	C	0.9599	0.4418	0.0342	3.72e-38	TNFRSF1B	TRUE	166.878
rs6458555	6	47277569	A	G	0.3064	0.1452	0.0146	2.53e-23	TNFRSF21	TRUE	98.9071
rs6011040	20	62337406	A	G	0.3263	0.1101	0.0146	3.93e-14	TNFRSF6B	TRUE	56.8681
rs80067372	17	7452752	A	G	0.2817	0.5467	0.014	1e-200	TNFSF12	TRUE	1524.9
rs413141	19	6675989	A	G	0.136	0.3783	0.0194	1.47e-84	TNFSF14	TRUE	380.25
rs1006026	9	117691270	A	G	0.5679	0.219	0.0136	4.75e-58	TNFSF8	TRUE	259.305
rs2235256	1	175569047	A	G	0.5685	0.2162	0.0132	9.65e-61	TNR	TRUE	268.265
rs45451301	6	31935392	T	C	0.9745	1.7878	0.0388	1e-200	TNXB	TRUE	2123.12
rs1134516	2	24342532	A	G	0.1616	-0.6009	0.016	0	TP53I3	TRUE	1410.47
rs35706972	11	6637577	A	G	0.0134	-0.6362	0.0595	1.1e-26	TPP1	TRUE	114.328
rs112332886	16	1288563	A	G	0.1118	0.7969	0.0205	1e-200	TPSAB1	TRUE	1511.12
rs6949083	7	65889746	A	C	0.8862	-0.2616	0.0197	3.06e-40	TPST1	TRUE	176.337
rs6005067	22	26923325	A	G	0.425	0.245	0.0129	4.25e-80	TPST2	TRUE	360.705
rs6602180	10	17192362	T	C	0.539	0.5259	0.0119	1e-200	TRDMT1	TRUE	1953.05
rs2234243	6	41243991	T	C	0.0874	-0.468	0.0222	1.19e-98	TREM1	TRUE	444.412
rs143332484	6	41129207	T	C	0.0101	-1.2961	0.0622	2.13e-96	TREM2	TRUE	434.206
rs62396356	6	41167763	A	G	0.8663	-1.0654	0.0166	1e-200	TREML2	TRUE	4119.17
rs60616451	11	6493153	T	C	0.8271	0.2397	0.0165	1.22e-47	TRIM3	TRUE	211.042
rs1395319	11	18548183	T	G	0.6597	-0.263	0.0131	2.17e-89	TSG101	TRUE	403.059
rs10908821	1	161008535	C	G	0.8733	-0.6849	0.0175	1e-200	TSTD1	TRUE	1531.72
rs142185492	2	113205116	T	C	0.0822	0.1933	0.0233	1.11e-16	TTL	TRUE	68.8259
rs4798783	18	9174885	A	G	0.7047	0.2802	0.0137	4.29e-93	TWSG1	TRUE	418.307
rs571462968	18	9310016	A	T	0.0418	-0.3368	0.0349	4.9e-22	TWSG1	TRUE	93.1308
rs77625575	5	134306890	T	C	0.1275	0.3211	0.0197	1.34e-59	TXNDC15	TRUE	265.673
rs142437697	6	7887339	D	I	0.8581	0.2614	0.0184	1.23e-45	TXNDC5	TRUE	201.825
rs116891509	16	72105560	T	C	0.075	0.4246	0.0239	1.36e-70	TXNL4B	TRUE	315.62
rs2588323	15	41842078	C	G	0.2955	0.1366	0.0139	7.96e-23	TYRO3	TRUE	96.5766
rs7116968	11	122526069	T	C	0.2489	-0.2099	0.0146	7.91e-47	UBASH3B	TRUE	206.69
rs11697801	20	44429815	A	G	0.0269	0.4761	0.0417	3.43e-30	UBE2C	TRUE	130.354
rs6723077	2	238869884	T	C	0.4579	0.1071	0.0128	6.26e-17	UBE2F	TRUE	70.0098
rs71593333	5	158690030	A	G	0.0113	-0.6262	0.0659	2.09e-21	UBLCP1	TRUE	90.2933
rs1537771	10	13283177	T	C	0.1498	-0.4296	0.0189	1.33e-114	UCMA	TRUE	516.66
rs7669821	4	39522223	T	C	0.5823	0.4689	0.0126	1e-200	UGDH	TRUE	1384.9
rs35754645	2	234664586	D	I	0.3215	-0.2842	0.014	8.13e-92	UGT1A1	TRUE	412.09
rs6742078	2	234672639	T	G	0.3234	-0.237	0.0135	6.22e-69	UGT1A6	TRUE	308.198
rs2290574	15	75135447	T	C	0.2854	0.1746	0.0149	7.86e-32	ULK3	TRUE	137.314
rs7173521	15	91493207	T	C	0.0283	-0.2643	0.0375	1.69e-12	UNC45A	TRUE	49.6743
rs78747281	10	73021817	T	C	0.0507	0.2109	0.0304	4.15e-12	UNC5B	TRUE	48.1289
rs13134684	4	96405913	T	C	0.3473	0.2172	0.0139	8.91e-55	UNC5C	TRUE	244.169
rs7833421	8	35615146	T	C	0.0134	0.4687	0.0559	5.09e-17	UNC5D	TRUE	70.3018
rs6463455	7	47987296	A	G	0.2091	0.1771	0.0156	1.06e-29	UPP1	TRUE	128.881
rs8681	1	45468606	A	G	0.2484	-0.4926	0.0149	1e-200	UROD	TRUE	1092.99
rs1935451	10	127505426	A	G	0.9119	-0.3426	0.0223	4e-53	UROS	TRUE	236.029
rs73139022	12	62818841	T	C	0.9008	-0.3014	0.022	7.94e-43	USP15	TRUE	187.69
rs35912128	15	50731131	D	I	0.8254	-0.1383	0.0168	1.82e-16	USP8	TRUE	67.7682
rs11757768	6	149079394	A	G	0.4135	0.2845	0.0132	2.38e-102	UST	TRUE	464.533
rs7764228	6	149058808	A	C	0.442	0.1411	0.0136	3.22e-25	UST	TRUE	107.641
rs76465958	2	106805671	D	I	0.9229	-0.2314	0.0243	2.03e-21	UXS1	TRUE	90.6806
x:155137183_i_d	23	155137183	D	I	0.5619	0.1387	0.0154	2.56e-19	VAMP7	TRUE	81.1169
rs453821	6	31935311	T	C	0.1363	0.1897	0.0196	3.12e-22	VARS	TRUE	93.6747
rs4714728	6	43942245	A	G	0.513	-0.1222	0.014	2.58e-18	VEGFA	TRUE	76.188
rs6921438	6	43925607	A	G	0.4847	-0.8073	0.0107	1e-200	VEGFA	TRUE	5692.49
rs112793547	4	177638987	A	C	0.9897	-0.5455	0.0637	1.11e-17	VEGFC	TRUE	73.3349
rs796667	10	16946819	T	G	0.6241	-0.1443	0.0131	4.5e-28	VIM	TRUE	121.336
rs1468810	2	36993940	A	C	0.591	-0.2841	0.0126	6.34e-113	VIT	TRUE	508.395
rs33980664	6	133073844	T	C	0.0305	-1.3721	0.0366	1e-200	VNN2	TRUE	1405.43
rs34696126	6	133068992	T	C	0.9493	-0.5388	0.0297	1.5e-73	VNN2	TRUE	329.111
rs10998625	10	70941700	A	G	0.7659	0.252	0.0149	5.11e-64	VPS26A	TRUE	286.041
rs704	17	26694861	A	G	0.4727	1.2203	0.0068	1e-200	VTN,SEBOX	TRUE	32204.4
rs115503338	1	1369623	A	G	0.0114	-1.6311	0.0677	2.14e-128	VWA1	TRUE	580.475
rs35060624	10	115899540	T	C	0.0867	0.3254	0.0246	6.18e-40	VWA2	TRUE	174.971
rs10269783	7	49616203	A	G	0.3952	0.1307	0.0124	5.63e-26	VWC2	TRUE	111.098
rs1974955	7	49819462	A	C	0.4594	-0.2511	0.0122	1.6e-94	VWC2	TRUE	423.617
rs1800382	12	6128388	T	C	0.0134	-1.2449	0.0596	9.7e-97	VWF	TRUE	436.291
rs4905957	14	100837230	T	C	0.7467	0.3586	0.0147	1.04e-131	WARS	TRUE	595.094
rs400345	16	84328494	T	C	0.178	-0.5287	0.017	1e-200	WFDC1	TRUE	967.21
rs55798945	16	669708	T	G	0.7014	-0.1133	0.0152	7.69e-14	WFIKKN1	TRUE	55.5613
rs11079936	17	48907834	T	C	0.3417	0.5176	0.0131	1e-200	WFIKKN2	TRUE	1561.15
rs462010	12	65338145	A	G	0.45	-0.1001	0.013	1.39e-14	WIF1	TRUE	59.29
rs16904832	8	134113137	A	G	0.2147	0.5701	0.0153	1e-200	WISP1	TRUE	1388.41
rs2013158	8	134202942	A	C	0.2561	0.6795	0.0142	1e-200	WISP1	TRUE	2289.82
rs6065746	20	43322002	C	G	0.5687	0.2458	0.0135	2.53e-74	WISP2	TRUE	331.51
rs11545029	16	78420775	A	G	0.5915	-0.273	0.0133	4.66e-94	WWOX	TRUE	421.33
rs10753774	1	168514008	T	C	0.2987	0.1019	0.0141	5.25e-13	XCL2	TRUE	52.2288
rs5939319	23	2700157	A	G	0.1424	0.2167	0.0169	1.3e-37	XG	TRUE	164.416
rs11953364	5	82643365	A	G	0.1093	0.1965	0.0201	1.55e-22	XRCC4	TRUE	95.5725
rs1538767	3	195007852	T	C	0.4116	-0.1785	0.0133	4.55e-41	XXYLT1	TRUE	180.125
rs11443013	12	69787291	D	I	0.5434	0.1198	0.0131	6.41e-20	YEATS4	TRUE	83.6317
rs6017444	20	43528521	A	G	0.2731	-0.1509	0.0138	1.11e-27	YWHAB	TRUE	119.569
rs9240	18	72910687	T	C	0.5764	0.1963	0.0126	7.93e-55	ZADH2	TRUE	242.717
rs2912817	8	82600027	A	T	0.8323	-0.2869	0.0173	1.48e-61	ZFAND1	TRUE	275.023
rs56411639	16	2885689	D	I	0.3245	-0.1313	0.0149	1.23e-18	ZG16B	TRUE	77.6528

## Sheet: eTable 5
eTable 5. CIS-pQTLs Identified within the Meta Cohort.
exposure	UniProt	SNP	chr.exposure	pos.exposure	effect_allele.exposure	other_allele.exposure	beta.exposure	se.exposure	pval.exposure	eaf.exposure	samplesize.exposure	Author	id.exposure	F_statistics
ACP1	A0A140VK37;P24666;Q59EH3	rs11553746	2	272203	T	C	1.237	0.026037	1e-200	0.324799	996	Suhre	A0A140VK37;P24666;Q59EH3	2257.13
ACP5	A0A024R7F8;P13686	rs79061565	19	11698659	G	C	-0.4845	0.0364	1.6e-40	0.122794	3301	Sun	A0A024R7F8;P13686	177.168
ADA2	Q9NZK5;B4E3Q4;A0A087X0I3	rs2231495	22	17669306	C	T	-0.8794	0.0214	1e-200	0.332516	3301	Sun	Q9NZK5;B4E3Q4;A0A087X0I3	1688.67
ADAM23	A0A024R3W8;O75077;E7EWD3	rs1921673	2	207324282	G	A	0.4321	0.0255	3.2e-64	0.6846	3301	Sun	A0A024R3W8;O75077;E7EWD3	287.136
ADAMTS13	Q76LX8	rs71503194	9	136298131	G	T	-0.8719	0.0404	4.4e-103	0.091229	3301	Sun	Q76LX8	465.769
ADGRE2	A0JNV7;Q9UHX3	rs7260110	19	14501544	G	A	0.2969	0.0447098	5.169e-11	0.35994	996	Suhre	A0JNV7;Q9UHX3	44.0977
ADM	P35318	rs2923091	11	10358145	A	G	-0.204	0.025	2.28e-16	0.662	6861	Yao	P35318	66.5856
AFM	P43652	rs41265665	4	74361142	A	G	-0.8615	0.121941	3.033e-12	0.0323559	989	Suhre	P43652	49.9123
AGT	B0ZBE2;B2R5S1;P01019	rs2493151	1	230878561	A	G	0.3349	0.0494802	2.223e-11	0.234909	994	Suhre	B0ZBE2;B2R5S1;P01019	45.8107
AHSG	P02765	rs35094235	3	186328951	G	T	0.6252	0.0255	2e-132	0.731004	3301	Sun	P02765	601.115
AKR1A1	P14550;V9HWI0	rs72688441	1	46051053	A	G	-1.18	0.0493	1.2e-126	0.058959	3301	Sun	P14550;V9HWI0	572.889
AKR1B1	A0A024R7A8;P15121	rs2229542	7	134135621	C	T	-0.8187	0.1045	4.7e-15	0.014337	3301	Sun	A0A024R7A8;P15121	61.3786
AKR1C1	Q04828	rs145648894	10	5009739	G	T	0.3894	0.0393	3.8e-23	0.111375	3301	Sun	Q04828	98.1763
ALCAM	Q13740;B3KNN9	rs9830049	3	105284045	C	T	-0.306	0.0374	2.8e-16	0.120272	3301	Sun	Q13740;B3KNN9	66.9421
ALDH3A1	P30838;Q6PKA6;I3L3I9	rs887241	17	19645938	C	A	0.2421	0.0259	7.8e-21	0.661635	3301	Sun	P30838;Q6PKA6;I3L3I9	87.3756
AMY1A	P04745;Q6NSB3	rs7538379	1	104067356	T	C	-1.0399	0.062	4.9e-63	0.039949	3301	Sun	P04745;Q6NSB3	281.319
ANG	P03950;W0UV28	rs17114671	14	21155270	C	T	0.8064	0.0595669	1.918e-38	0.118857	997	Suhre	P03950;W0UV28	183.27
ANGPTL1	A0A024R908;O95841	rs16853043	1	178545926	G	A	0.4305	0.0247	5.4e-68	0.352388	3301	Sun	A0A024R908;O95841	303.775
APCS	P02743;V9HWP0	rs71632673	1	159536213	A	C	-0.8369	0.082	1.9e-24	0.022925	3301	Sun	P02743;V9HWP0	104.164
APMAP	Q9HDC9	rs8125909	20	24975835	C	A	0.2967	0.0363	2.8e-16	0.132064	3301	Sun	Q9HDC9	66.807
APOA5	A0A0B4RUS7;Q6Q788	rs964184	11	116648917	C	G	0.2625	0.0363	4.9e-13	0.868979	3301	Sun	A0A0B4RUS7;Q6Q788	52.2932
APOB	P04114;Q59HB3;Q7Z7Q0	rs520354	2	21259612	G	A	0.3033	0.0416763	6.929e-13	0.473394	996	Suhre	P04114;Q59HB3;Q7Z7Q0	52.9622
APOL1	O14791;Q2KHQ6;B1AH95	rs71314970	22	36638705	T	C	-0.3659	0.0409	3.5e-19	0.105762	3301	Sun	O14791;Q2KHQ6;B1AH95	80.0347
ARFIP1	B4E273;P53367;Q8N8M9;B7ZA10	rs4619875	4	153701130	T	C	0.239	0.0248	6.6e-22	0.403628	3301	Sun	B4E273;P53367;Q8N8M9;B7ZA10	92.8736
ARSB	A0A024RAJ9;P15848;A8K4A0	rs13159135	5	78196689	C	G	-0.214	0.0248	5.9e-18	0.433907	3301	Sun	A0A024RAJ9;P15848;A8K4A0	74.4602
ART3	Q13508	rs4859610	4	77000441	G	A	-0.3378	0.0286	3e-32	0.774293	3301	Sun	Q13508	139.504
ART4	Q93070	rs1001096	12	14988455	A	G	0.74	0.0217	1e-200	0.397358	3301	Sun	Q93070	1162.9
ASAH2;ASAH2B	Q9NR71;P0C7U1	rs10740617	10	52027609	C	A	0.6665	0.0281	2e-124	0.793543	3301	Sun	Q9NR71;P0C7U1	562.584
ASPH	Q12797;B7ZM96;A0A0A0MSK8;B4DQ07	rs112760834	8	62540134	T	G	-0.5784	0.0688	4.1e-17	0.033209	3301	Sun	Q12797;B7ZM96;A0A0A0MSK8;B4DQ07	70.6773
ASPN	Q9BXN1;Q6P528	rs2516568	9	95187380	T	A	-0.4724	0.025	2.3e-79	0.323246	3301	Sun	Q9BXN1;Q6P528	357.059
ATP1B2	P14415	rs1642762	17	7554772	T	C	-0.2881	0.0255	1.5e-29	0.586879	3301	Sun	P14415	127.646
B3GAT3	Q5U676;G3V150;O94766	rs12794886	11	62383715	C	G	0.4422	0.0264	8.3e-63	0.707032	3301	Sun	Q5U676;G3V150;O94766	280.562
B4GALT1	P15291;W6MEN3	rs7019909	9	33113322	T	C	0.4478	0.0402	7.9e-29	0.102573	3301	Sun	P15291;W6MEN3	124.084
B4GALT2	O60909	rs2286241	1	44440769	C	G	-0.673	0.052	3e-38	0.056172	3301	Sun	O60909	167.503
BPI	P17213	rs1780617	20	36974157	G	A	-0.6444	0.0371	1.1e-67	0.12241	3301	Sun	P17213	301.692
BPIFB1	Q8TDL5	rs2424961	20	31694060	T	C	-0.4366	0.0245	3.9e-71	0.578579	3301	Sun	Q8TDL5	317.567
BST1	Q10588	rs73224660	4	15714762	A	G	-1.3967	0.0239	1e-200	0.158997	3301	Sun	Q10588	3415.16
C1QC	A0A024RAA7;P02747	rs78865058	1	22944209	A	G	1.0754	0.0603	4.3e-71	0.041707	3301	Sun	A0A024RAA7;P02747	318.057
C1QTNF5	A0A024R3F8;Q9BXJ0	rs2248863	11	119207341	A	G	0.3261	0.0345	3.5e-21	0.141788	3301	Sun	A0A024R3F8;Q9BXJ0	89.3436
C7	P10643;Q05CI3	rs429017	5	41263091	A	G	0.4333	0.0495145	9.039e-18	0.252792	985	Suhre	P10643;Q05CI3	76.5794
CA10	Q9NS85	rs117399000	17	50213731	A	G	-0.5939	0.0662	3e-19	0.037436	3301	Sun	Q9NS85	80.4842
CA13	Q8N1Q1	rs17741049	8	86198253	T	C	-0.7441	0.0799159	7.915e-20	0.0682046	997	Suhre	Q8N1Q1	86.6954
CA3	P07451;V9HWA3	rs2072696	8	86351051	C	G	-0.2169	0.0289	6.8e-14	0.23803	3301	Sun	P07451;V9HWA3	56.3279
CA6	B4DUH8;P23280	rs3765963	1	9034598	G	A	0.6766	0.0233	4.1e-185	0.402359	3301	Sun	B4DUH8;P23280	843.242
CACNA2D3	Q8IZS8	rs34084772	3	54153517	A	G	-0.2329	0.0323	5.1e-13	0.184066	3301	Sun	Q8IZS8	51.9917
CAPN1;CAPNS1	B2RDI5;P07384;B4DWH5;P04632;A0A0C4DGQ5	rs10895987	11	64904908	T	C	-0.4591	0.050931	1.007e-18	0.225628	995	Suhre	B2RDI5;P07384;B4DWH5;P04632;A0A0C4DGQ5	81.2549
CASP3	P42574	rs870825	4	185588045	G	A	-0.3955	0.0581561	1.8e-11	0.156784	995	Suhre	P42574	46.249
CBLN1	P23435	rs10852587	16	49006458	A	T	-1.0805	0.0327	1e-200	0.143622	3301	Sun	P23435	1091.83
CBLN4	Q9NTU7	rs74447607	20	54447947	T	C	-0.2177	0.0312	3e-12	0.191752	3301	Sun	Q9NTU7	48.6864
CBR1	P16152	rs16993864	21	37446599	A	C	-1.2151	0.0827	6.6e-49	0.021978	3301	Sun	P16152	215.88
CBR3	O75828;V9HW40	rs1028997	21	37532222	A	G	-0.764	0.0222	1e-200	0.375555	3301	Sun	O75828;V9HW40	1184.35
CCDC126	A0A024RA08;Q96EE4	rs227934	7	23627287	T	C	-0.2749	0.0246	6.9e-29	0.47897	3301	Sun	A0A024RA08;Q96EE4	124.876
CCL14	Q16627	rs9903158	17	34312337	C	T	-1.0813	0.0499	3.5e-104	0.05615	3301	Sun	Q16627	469.56
CCL15	A0A0B4J2E2;Q16663	rs854624	17	34327923	T	G	-1.6912	0.039	1e-200	0.930513	3301	Sun	A0A0B4J2E2;Q16663	1880.45
CCL16	O15467	rs112689088	17	34307457	C	T	-1.5245	0.0336	1e-200	0.097531	3301	Sun	O15467	2058.62
CCL18	P55774	rs9904601	17	34372006	A	G	0.8634	0.0595566	2.482e-43	0.116968	996	Suhre	P55774	210.167
CCL23	P55773	rs712048	17	34326215	C	A	0.7289	0.0353	1.6e-94	0.873722	3301	Sun	P55773	426.37
CCL25	O15444	rs74959615	19	8121096	A	G	-0.9718	0.0428	5.2e-114	0.078294	3301	Sun	O15444	515.545
CCL3L1	P16619	rs2015086	17	34391617	G	A	0.496	0.0364	3.1e-42	0.131452	3301	Sun	P16619	185.678
CCL4	P13236	rs6607368	17	34819136	A	C	0.51	0.0441039	6.3e-31	0.8	3394	Folkersen	P13236	133.717
CCL5	D0EI67;P13501	rs4239252	17	34163565	A	G	-0.3458	0.052581	7.825e-11	0.211345	996	Suhre	D0EI67;P13501	43.2506
CCL8	P80075	rs3138036	17	32647544	G	A	-0.4704	0.0601323	1.326e-14	0.145436	997	Suhre	P80075	61.1955
CCNH	P51946	rs2230641	5	86695274	G	A	-0.2386	0.0309	1.2e-14	0.205375	3301	Sun	P51946	59.6244
CD14	P08571	rs3138074	5	140015932	A	T	0.332	0.022	9.22e-53	0.777	6861	Yao	P08571	227.736
CD177	A0A087WVM2;Q8N6Q3	rs73554000	19	43825494	C	G	1.8032	0.0787	4.4e-116	0.023826	3301	Sun	A0A087WVM2;Q8N6Q3	524.975
CD200R1	Q8TD46	rs6791672	3	112591392	A	G	-0.1759	0.0252	2.8e-12	0.590611	3301	Sun	Q8TD46	48.7226
CD300C	Q08708	rs62087214	17	72467626	G	A	-0.6787	0.0637	1.7e-26	0.038512	3301	Sun	Q08708	113.521
CD33	P20138;Q546G0	rs12459419	19	51728477	T	C	-0.9436	0.0209	1e-200	0.329168	3301	Sun	P20138;Q546G0	2038.37
CD48	A0A087X1S7;P09326	rs12124234	1	160675269	C	G	0.2639	0.0252	1.1e-25	0.405154	3301	Sun	A0A087X1S7;P09326	109.667
CD55	P08174;B1AP13	rs11580387	1	207418408	G	A	-0.5211	0.0279	4.7e-78	0.233948	3301	Sun	P08174;B1AP13	348.846
CD59	P13987;Q6FHM9	rs2273121	11	33757770	A	G	-0.362	0.027	4.7e-41	0.251594	3301	Sun	P13987;Q6FHM9	179.759
CD5L	O43866	rs2765501	1	157804648	G	A	-0.285	0.018	4.76e-54	0.608	6861	Yao	O43866	250.694
CDNF	Q49AH0	rs61738953	10	14862082	G	C	-0.6293	0.0681	2.5e-20	0.041783	3301	Sun	Q49AH0	85.3928
CDON	Q4KMG0	rs3740909	11	125889526	T	C	-0.8286	0.0779154	4.415e-25	0.0730111	993	Suhre	Q4KMG0	113.095
CEL	B4DSX9;O75612;Q86SR3;X6R868	rs8193016	9	135917744	T	C	0.6854	0.0681	8.3e-24	0.034777	3301	Sun	B4DSX9;O75612;Q86SR3;X6R868	101.296
CFH	A0A024R962;P08603;A0A0D9SG88	rs2274700	1	196682947	A	G	0.3665	0.0243	1.6e-51	0.398961	3301	Sun	A0A024R962;P08603;A0A0D9SG88	227.476
CFHR5	Q9BXR6	rs35662416	1	196967354	A	G	-1.2002	0.0682	3e-69	0.030392	3301	Sun	Q9BXR6	309.698
CFI	A8K3L0;P05156;B4DRF2;Q8WW88;G3XAM2	rs7439493	4	110656730	A	G	0.3116	0.0246	8.9e-37	0.415959	3301	Sun	A8K3L0;P05156;B4DRF2;Q8WW88;G3XAM2	160.444
CHIT1	Q13231	rs872583	1	203184766	C	T	-1.0982	0.0247	1e-200	0.20154	3301	Sun	Q13231	1976.83
CHL1	O00533;A0A087X0M8	rs1015456	3	107776	C	T	-0.2082	0.0255	3.2e-16	0.391779	3301	Sun	O00533;A0A087X0M8	66.6624
CHRDL2	Q6WN34	rs11607100	11	74414919	T	C	-0.6419	0.0609	5.8e-26	0.041669	3301	Sun	Q6WN34	111.096
CHST9	Q7L1S5;A0A024RC28	rs9952639	18	24709604	C	G	0.3331	0.0263	7.2e-37	0.31788	3301	Sun	Q7L1S5;A0A024RC28	160.412
CKM	B2R892;P06732	rs11559024	19	45821183	C	T	-0.6788	0.0844	9.1e-16	0.021509	3301	Sun	B2R892;P06732	64.6843
CLEC12A	Q5QGZ9	rs2961544	12	10136672	A	G	-1.2541	0.0132	1e-200	0.639327	3301	Sun	Q5QGZ9	9026.44
CLEC3B	E9PHK0;A0A024R2Q7;P05452	rs2056320	3	45092415	G	A	0.213	0.209	1.38e-23	0.763	6861	Yao	E9PHK0;A0A024R2Q7;P05452	1.03864
CLIC5	Q53G01;Q9NZA1;Q49AE1	rs35822882	6	45916999	T	G	-0.7339	0.0684	7.4e-27	0.033649	3301	Sun	Q53G01;Q9NZA1;Q49AE1	115.123
CLMP	B4E3S3;Q9H6B4	rs35483681	11	123045730	T	C	0.2494	0.0246	4.5e-24	0.553649	3301	Sun	B4E3S3;Q9H6B4	102.783
CLPS	A0A087WZW1;A0A087X0Q7;P04118	rs9380534	6	35751572	A	G	0.4476	0.0251	3.5e-71	0.602276	3301	Sun	A0A087WZW1;A0A087X0Q7;P04118	318.004
CNDP1	Q96KN2	rs17817077	18	72209543	A	G	0.35	0.0439797	4.72e-15	0.405528	995	Suhre	Q96KN2	63.3331
CNTFR	P26992	rs10972159	9	34593086	A	G	-0.6996	0.0941	1e-13	0.017903	3301	Sun	P26992	55.2739
CNTN1	Q12860;A0A024R104	rs1838343	12	41196230	C	T	0.207	0.021	6.45e-24	0.58	6861	Yao	Q12860;A0A024R104	97.1633
CNTN2	A0A024R9B4;Q02246;A1L3A3	rs2071533	1	205012198	G	T	-0.7705	0.0349	6.9e-108	0.865176	3301	Sun	A0A024R9B4;Q02246;A1L3A3	487.41
CNTN4	A0A024R2E5;Q8IWV2	rs163352	3	3098041	C	G	-0.3249	0.0319	2.7e-24	0.81339	3301	Sun	A0A024R2E5;Q8IWV2	103.733
CNTN5	O94779	rs1461672	11	99175378	T	C	0.734	0.0823064	2.241e-18	0.0613065	995	Suhre	O94779	79.5288
CNTNAP2	A0A090N7T7;B2RCH4;Q9UHC6	rs10274393	7	145378588	C	G	-0.4332	0.0264	1.1e-60	0.711014	3301	Sun	A0A090N7T7;B2RCH4;Q9UHC6	269.258
COCH	O43405	rs34907608	14	31330413	A	G	0.4759	0.0366	1e-38	0.118636	3301	Sun	O43405	169.071
COL15A1	B3KTP7;P39059	rs41305481	9	101767385	G	A	0.2437	0.027	1.9e-19	0.301866	3301	Sun	B3KTP7;P39059	81.4673
COL18A1	D3DSM5;P39060;D3DSM4	rs2274809	21	46906711	G	A	0.166	0.022	1.97e-14	0.645	6861	Yao	D3DSM5;P39060;D3DSM4	56.9339
COL6A1	P12109	rs434206	21	47366802	T	G	-0.2117	0.0253	5.2e-17	0.59389	3301	Sun	P12109	70.0165
COLEC12	Q5KU26	rs2846667	18	466810	G	T	0.202	0.0296	9.3e-12	0.745476	3301	Sun	Q5KU26	46.5714
CP	A5PL27;P00450	rs34004251	3	148929951	T	A	-0.263	0.025	4.91e-25	0.812	6861	Yao	A5PL27;P00450	110.67
CPA4	Q9UI42;A4D1M3	rs34587586	7	129938598	T	G	-1.1658	0.0154	1e-200	0.392741	3301	Sun	Q9UI42;A4D1M3	5730.69
CPB1	P15086	rs13318853	3	148562399	A	G	0.2563	0.0293	2e-18	0.23152	3301	Sun	P15086	76.5177
CPB2	A0A087WSY5;Q96IY4	rs3742264	13	46648094	T	C	0.849	0.0398274	2.806e-83	0.320603	995	Suhre	A0A087WSY5;Q96IY4	454.413
CPM	P14384	rs1908671	12	69433404	C	G	-0.1859	0.0272	8.1e-12	0.292111	3301	Sun	P14384	46.7112
CPNE1	B0QZ18;Q99829	rs12481228	20	34218673	C	G	-0.977	0.0379	1.8e-146	0.097658	3301	Sun	B0QZ18;Q99829	664.524
CPXM1	Q96SM3	rs67159741	20	2780762	G	GCGCGCGCGTGCACTGTGTGTGCGCGCA	-0.6434	0.0402	1e-57	0.100249	3301	Sun	Q96SM3	256.159
CPZ	Q66K79	rs2631738	4	8479754	G	A	0.1949	0.0243	1e-15	0.519366	3301	Sun	Q66K79	64.3296
CREB3L4	Q8TEY5	rs4845586	1	153942597	G	T	0.2556	0.0248	7.1e-25	0.46994	3301	Sun	Q8TEY5	106.223
CREG1	O75629	rs7513428	1	167515272	C	T	-0.3111	0.0334	1.4e-20	0.836173	3301	Sun	O75629	86.7575
CRELD1	Q96HD1;A0A024R2G1	rs7627326	3	9981734	T	G	-1.0936	0.0217	1e-200	0.23988	3301	Sun	Q96HD1;A0A024R2G1	2539.79
CRISP2	A0A024RD74;P16562	rs478328	6	49720877	G	A	0.5695	0.0227	4.2e-139	0.454081	3301	Sun	A0A024RD74;P16562	629.413
CRISPLD2	A0A140VK80;Q9H0B8	rs12921670	16	84838761	A	G	0.2615	0.0294	5.4e-19	0.256992	3301	Sun	A0A140VK80;Q9H0B8	79.1132
CRP	P02741	rs2211320	1	159693605	G	A	0.149	0.02	4.77e-14	0.677	6861	Yao	P02741	55.5025
CSF1	A0A024R0A1;P09603	rs17610659	1	110503296	T	C	0.15	0.0242805	6.5e-10	0.48	3394	Folkersen	A0A024R0A1;P09603	38.1652
CSF2RB	P32927;Q6NSJ8	rs1534881	22	37329448	A	G	-0.3158	0.0244	2.6e-38	0.445804	3301	Sun	P32927;Q6NSJ8	167.511
CSGALNACT2	A0A0S2Z5K4;Q8N6G5;A0A0S2Z5F9;A0A0S2Z5F5	rs2435349	10	43643466	G	A	-0.1961	0.0278	1.6e-12	0.272811	3301	Sun	A0A0S2Z5K4;Q8N6G5;A0A0S2Z5F9;A0A0S2Z5F5	49.7583
CST1	P01037	rs6114248	20	23711882	A	G	0.564	0.0425541	5.048e-37	0.314573	995	Suhre	P01037	175.661
CST2	P09228	rs6114248	20	23711882	A	G	0.5148	0.0428873	4.39e-31	0.314573	995	Suhre	P09228	144.085
CST3	A0A0K0K1J1;P01034	rs911119	20	23612737	T	C	0.393	0.022	6.66e-73	0.779	6861	Yao	A0A0K0K1J1;P01034	319.11
CST5	P28325	rs6138152	20	23850130	G	A	0.7176	0.0500711	1.76e-42	0.195587	997	Suhre	P28325	205.396
CST6	Q15828	rs3825068	11	65768093	G	A	0.5965	0.0757	3.2e-15	0.027795	3301	Sun	Q15828	62.0911
CST7	O76096	rs6138458	20	24973769	A	G	-0.7626	0.0469193	7.603e-53	0.227182	997	Suhre	O76096	264.174
CTRB1	P17538	rs8051363	16	75255217	G	A	0.6471	0.0242	1.6e-157	0.704343	3301	Sun	P17538	715.01
CTSB	Q5HYG5;A0A024R374;P07858;B4DMY4	rs1692819	8	11705448	A	G	0.4246	0.0274	5.2e-54	0.291825	3301	Sun	Q5HYG5;A0A024R374;P07858;B4DMY4	240.137
CTSD	P07339;V9HWI3	rs111693235	11	1770224	C	G	0.35	0.0329033	2e-26	0.71	3394	Folkersen	P07339;V9HWI3	113.151
CTSF	Q9UBX1	rs1791679	11	66337874	A	C	0.2349	0.0269	2.5e-18	0.289477	3301	Sun	Q9UBX1	76.2538
CTSH	P09668	rs34593439	15	79234957	A	G	-1.147	0.0346	1e-200	0.110656	3301	Sun	P09668	1098.94
CTSS	P25774	rs41271951	1	150737220	G	A	-0.8605	0.0419	7.1e-94	0.08349	3301	Sun	P25774	421.768
CXCL11	O14625	rs10031452	4	76924933	C	T	-0.2328	0.0245	2.4e-21	0.528726	3301	Sun	O14625	90.2888
CXCL16	Q9H2A7	rs144830084	17	4618101	T	A	-0.2245	0.0281	1.4e-15	0.255651	3301	Sun	Q9H2A7	63.8293
CXCL6	P80162	rs16850073	4	74703999	T	C	0.8877	0.0376405	9.66e-98	0.376524	984	Suhre	P80162	556.189
DCBLD2	Q96PD2	rs9864010	3	98678173	A	G	-0.6199	0.0536	6.6e-31	0.054612	3301	Sun	Q96PD2	133.756
DEFB1	P60022	rs2738176	8	6738228	A	T	-0.3893	0.0249	5.6e-55	0.365039	3301	Sun	P60022	244.439
DEFB104A	Q8WTQ1	rs183772362	8	7243016	T	C	0.5043	0.0718	2.1e-12	0.032572	3301	Sun	Q8WTQ1	49.332
DKK1	I1W660;O94907	rs1194673	10	54141652	A	G	0.1824	0.0261	2.8e-12	0.632462	3301	Sun	I1W660;O94907	48.8392
DKK3	Q9UBP4;F6SYF8	rs11022114	11	12038874	A	G	0.3364	0.0269	6.5e-36	0.327961	3301	Sun	Q9UBP4;F6SYF8	156.389
DLK1	A8K019;P80370;A0A024R6L1	rs12881760	14	101176335	C	G	0.5356	0.0251	3.5e-101	0.676353	3301	Sun	A8K019;P80370;A0A024R6L1	455.338
DLL1	O00548	rs959025	6	170588654	T	C	0.1911	0.0248	1.3e-14	0.415638	3301	Sun	O00548	59.377
DNAJC30	B3KSU4;Q96LL9	rs73702564	7	73084816	T	C	0.7183	0.0622	6.9e-31	0.038602	3301	Sun	B3KSU4;Q96LL9	133.362
DPP7	Q9UHL4	rs10747049	9	140008750	C	G	0.3641	0.0277	2.3e-39	0.749544	3301	Sun	Q9UHL4	172.775
DPT	Q07507	rs1018454	1	168697761	C	A	0.4155	0.0241	7.8e-67	0.585888	3301	Sun	Q07507	297.24
DSC2	Q02487	rs1789063	18	28673913	A	T	-0.2159	0.0293	1.8e-13	0.768825	3301	Sun	Q02487	54.2963
DSG2	Q14126	rs2704050	18	29095888	G	A	-0.1687	0.0248	9.3e-12	0.49311	3301	Sun	Q14126	46.2729
DUSP13	Q6B8I1;A0A024QZR6;Q9UII6;U3KQ82	rs6480771	10	76861680	C	T	-0.2994	0.0247	8.3e-34	0.415141	3301	Sun	Q6B8I1;A0A024QZR6;Q9UII6;U3KQ82	146.93
ECM1	Q16610;A0A140VJI7	rs13294	1	150484987	A	G	-0.8493	0.0351359	7.727e-102	0.39759	996	Suhre	Q16610;A0A140VJI7	584.28
EDAR	Q9UNE0	rs6750059	2	109611097	C	T	-0.44	0.0490052	1.343e-18	0.248996	996	Suhre	Q9UNE0	80.6158
EFEMP1	A0A0S2Z4F1;B2R6M6;Q12805;A0A0S2Z3V1	rs3791679	2	56096892	A	G	-0.226	0.021	2.49e-26	0.761	6861	Yao	A0A0S2Z4F1;B2R6M6;Q12805;A0A0S2Z3V1	115.819
EGF	P01133	rs11568972	4	110889007	C	A	0.2654	0.0256	3.1e-25	0.336807	3301	Sun	P01133	107.479
EMILIN3	Q9NT22	rs61739314	20	39990377	C	G	-0.6855	0.0691	3.6e-23	0.033292	3301	Sun	Q9NT22	98.4144
ENPP5	Q9UJA9;B4DHN2	rs1047153	6	46128745	T	C	-0.7891	0.0214	1e-200	0.646395	3301	Sun	Q9UJA9;B4DHN2	1359.68
ENPP7	Q6UWV6	rs11871061	17	77706544	C	T	0.9867	0.02	1e-200	0.359387	3301	Sun	Q6UWV6	2433.94
ENTPD1	P49961	rs11188501	10	97600919	A	G	0.2147	0.0262	2.2e-16	0.339852	3301	Sun	P49961	67.1524
ENTPD5	A0A024R6D3;O75356;A0A024R6B4;G3V4I0	rs57731447	14	74487521	A	G	-0.9668	0.0489	7.8e-87	0.05877	3301	Sun	A0A024R6D3;O75356;A0A024R6B4;G3V4I0	390.891
EPHB2	B4DSE0;Q4LE53;Q6NVW1;P29323	rs6687487	1	23061551	A	G	-0.6122	0.0447	1.3e-42	0.080316	3301	Sun	B4DSE0;Q4LE53;Q6NVW1;P29323	187.574
ERAP1	Q9NZ08	rs17482078	5	96118866	T	C	-0.9615	0.0251	1e-200	0.216313	3301	Sun	Q9NZ08	1467.41
ERAP2	B2R769;Q6P179	rs2927608	5	96252432	A	G	1.0523	0.0168	1e-200	0.437292	3301	Sun	B2R769;Q6P179	3923.38
ERLEC1	Q96DZ1;V9HWD3	rs58359565	2	53958919	A	C	-0.2076	0.0295	2.1e-12	0.218741	3301	Sun	Q96DZ1;V9HWD3	49.5234
ERO1B	Q86YB8	rs1254194	1	236399442	T	G	-0.3822	0.0241	1.9e-56	0.595759	3301	Sun	Q86YB8	251.505
ESAM	Q96AP7	rs11219769	11	124620147	T	G	-0.2351	0.0279	3.6e-17	0.264058	3301	Sun	Q96AP7	71.0063
ESD	A0A140VJJ2;P10768	rs8192888	13	47362384	C	G	-0.8063	0.0404	9.8e-89	0.093911	3301	Sun	A0A140VJJ2;P10768	398.319
EVA1C	P58658;B3KWG0	rs6517101	21	33868483	G	T	0.1792	0.026	5.9e-12	0.331469	3301	Sun	P58658;B3KWG0	47.5039
F10	P00742;Q5JVE7;Q5JVE8	rs547138	13	113792170	A	T	0.2581	0.0268	5.8e-22	0.614611	3301	Sun	P00742;Q5JVE7;Q5JVE8	92.7484
F11	P03951	rs2289252	4	187207381	T	C	0.4419	0.0415734	4.6e-25	0.412714	991	Suhre	P03951	112.984
F7	P08709;B4DPM2;F5H8B0	rs776905	13	113781942	C	A	-1.104	0.0603047	9.164e-65	0.112838	997	Suhre	P08709;B4DPM2;F5H8B0	335.148
FABP1	P07148;Q05CP7;Q6FGL7	rs2241883	2	88424066	C	T	-0.1905	0.0272	2.4e-12	0.30311	3301	Sun	P07148;Q05CP7;Q6FGL7	49.0515
FAH	P16930	rs11555096	15	80472526	T	C	-1.8824	0.0803	1.9e-121	0.021281	3301	Sun	P16930	549.532
FAM151A	Q8WW52	rs11206397	1	55097068	T	A	0.2651	0.0261	2.6e-24	0.326689	3301	Sun	Q8WW52	103.166
FAM171B	Q6P995	rs10931256	2	187685195	C	T	-0.3336	0.0295	1.1e-29	0.216165	3301	Sun	Q6P995	127.882
FAM20A	B7Z4Y3;Q8IYA5;Q96MK3;L8B8N7	rs929477	17	66655816	A	G	-0.3717	0.0417	5.1e-19	0.093705	3301	Sun	B7Z4Y3;Q8IYA5;Q96MK3;L8B8N7	79.4535
FAM213A	Q9BRX8	rs10887868	10	82194264	A	G	-0.1879	0.025	5.5e-14	0.412045	3301	Sun	Q9BRX8	56.4903
FAM3B	P58499	rs73226194	21	42721869	T	C	-1.1495	0.0614	3.9e-78	0.039928	3301	Sun	P58499	350.495
FAM3D	A0A0A8K9B4;Q96BQ1	rs3749290	3	58652292	T	G	-0.481	0.0413	2e-31	0.09578	3301	Sun	A0A0A8K9B4;Q96BQ1	135.641
FCER2	K3W4U1;P06734	rs12973524	19	7758263	A	G	-0.3062	0.0245	5.8e-36	0.484028	3301	Sun	K3W4U1;P06734	156.199
FCGR2B	P31994;P31995	rs6665610	1	161641384	A	G	1.3308	0.0224	1e-200	0.204529	3301	Sun	P31994;P31995	3529.63
FCGR3B	O75015;M9MML6;A0A087WZR4;A0A087WU90	rs10919543	1	161508617	G	A	0.4353	0.0251	3.2e-67	0.324432	3301	Sun	O75015;M9MML6;A0A087WZR4;A0A087WU90	300.767
FCN1	O00602	rs11103602	9	137854872	A	G	0.5827	0.0266	1.5e-106	0.258023	3301	Sun	O00602	479.873
FCN2	Q15485	rs57136797	9	137752540	T	A	-0.6346	0.0353	3.7e-72	0.163996	3301	Sun	Q15485	323.185
FCRL1	Q96LA6	rs4971155	1	157779182	A	T	-0.2557	0.0243	6.3e-26	0.506233	3301	Sun	Q96LA6	110.726
FCRL3	Q96P31	rs7528684	1	157670816	G	A	0.5253	0.0233	1.4e-112	0.465109	3301	Sun	Q96P31	508.28
FCRL4	Q96PJ5	rs11582663	1	157559122	T	C	-1.1329	0.0295	1e-200	0.144281	3301	Sun	Q96PJ5	1474.82
FCRL6	Q6DN72	rs58240276	1	159783559	T	C	-0.6094	0.0299	3.1e-92	0.190167	3301	Sun	Q6DN72	415.396
FETUB	Q9UGM5;E9PG08;Q5J875;B7Z8T3	rs3733159	3	186360409	G	T	0.2662	0.0435781	1.433e-09	0.312437	997	Suhre	Q9UGM5;E9PG08;Q5J875;B7Z8T3	37.3146
FGF2	P09038	rs308403	4	123757748	T	C	-0.5896	0.0432144	5.796e-39	0.319277	996	Suhre	P09038	186.148
FLRT2	O43155	rs17796777	14	85806774	C	A	-0.2353	0.0276	1.5e-17	0.285507	3301	Sun	O43155	72.6818
FLRT3	Q9NZU0	rs11908097	20	14689146	C	T	0.4444	0.0278	2.5e-57	0.25127	3301	Sun	Q9NZU0	255.54
FLT4	P35916	rs34221241	5	180057293	C	T	-0.363	0.0401	1.5e-19	0.104286	3301	Sun	P35916	81.9454
FN1	B7ZLE5;P02751;Q6MZM7;Q9UQS6;Q6MZF4;Q6N084	rs1250258	2	216300185	C	T	-0.7113	0.0453897	1.282e-49	0.254518	996	Suhre	B7ZLE5;P02751;Q6MZM7;Q9UQS6;Q6MZF4;Q6N084	245.578
FRZB	D9ZGF6;Q92765	rs288326	2	183703336	A	G	0.5655	0.0362	3.7e-55	0.12625	3301	Sun	D9ZGF6;Q92765	244.033
FSTL1	Q12841	rs1147707	3	120169248	T	C	-0.2113	0.0255	1.1e-16	0.389098	3301	Sun	Q12841	68.6623
FUT10	Q6P4F1	rs2732317	8	33330687	C	A	-0.4501	0.0242	2.5e-77	0.61158	3301	Sun	Q6P4F1	345.929
FUT3	A8K737;P21217	rs708686	19	5840619	T	C	-0.853	0.0242	1e-200	0.274027	3301	Sun	A8K737;P21217	1242.42
FUT5	K7ENC0;Q11128	rs778809	19	5830302	A	G	-0.58	0.025	1.3e-118	0.301394	3301	Sun	K7ENC0;Q11128	538.24
FUT8	Q546E0;Q9BYC5;A8K8P8	rs2127870	14	65796846	C	G	-1.049	0.0246	1e-200	0.784568	3301	Sun	Q546E0;Q9BYC5;A8K8P8	1818.36
GALP	Q9UBC7	rs111265125	19	56688781	C	G	0.6468	0.0907	1e-12	0.021819	3301	Sun	Q9UBC7	50.854
GFRA1	P56159;B7Z856	rs10885877	10	117966090	G	C	0.2645	0.0272	2e-22	0.295454	3301	Sun	P56159;B7Z856	94.5613
GFRA2	O00451	rs15881	8	21550768	C	A	0.2954	0.0246	4.1e-33	0.455607	3301	Sun	O00451	144.195
GFRAL	Q6UXV0	rs72975088	6	55535375	T	A	0.2467	0.0348	1.3e-12	0.1485	3301	Sun	Q6UXV0	50.2551
GGH	Q92820	rs10957266	8	63923764	C	T	0.7985	0.0456	1.2e-68	0.071297	3301	Sun	Q92820	306.634
GHR	P10912;A0A087X0H5;A0A087X162	rs150036324	5	42738222	C	A	0.1787	0.0263	1e-11	0.594074	3301	Sun	P10912;A0A087X0H5;A0A087X162	46.1676
GLCE	O94923	rs11854180	15	69559340	T	G	0.8286	0.0248	1e-200	0.769146	3301	Sun	O94923	1116.31
GLRX2	Q9NS18	rs148212596	1	193074511	G	A	1.1837	0.0881	3.5e-41	0.019804	3301	Sun	Q9NS18	180.523
GLTPD2	A6NH11	rs34460487	17	4685228	A	G	0.2669	0.0259	6.8e-25	0.346378	3301	Sun	A6NH11	106.193
GNLY	B4E3H9;P22749	rs12151621	2	85934499	A	C	0.7736	0.0264	7.4e-189	0.227041	3301	Sun	B4E3H9;P22749	858.668
GNRH2	O43555	rs3787480	20	3016895	A	G	-0.2403	0.0342	2.3e-12	0.148627	3301	Sun	O43555	49.3691
GP1BA	L7UYB8;P07359	rs72835078	17	4826592	T	G	0.3281	0.0481	9.1e-12	0.071969	3301	Sun	L7UYB8;P07359	46.5288
GP5	P40197	rs1466733	3	194120998	A	G	0.171	0.021	8.6e-17	0.737	6861	Yao	P40197	66.3061
GP6	Q9HCN6	rs1654439	19	55553647	T	G	-0.6565	0.0548756	6.59e-31	0.170181	996	Suhre	Q9HCN6	143.123
GPC1	P35052;H7C410	rs4074478	2	241446340	T	C	0.4237	0.0409	4.3e-25	0.106437	3301	Sun	P35052;H7C410	107.317
GPC5	P78333	rs2147190	13	92058888	T	C	0.3335	0.0448565	2.267e-13	0.336355	993	Suhre	P78333	55.2766
GPC5	P78333	rs342702	13	92422946	T	G	-0.8042	0.0247	1e-200	0.274008	3301	Sun	P78333	1060.07
GPNMB	Q14956;A0A024RA55;Q96F58	rs2268748	7	23313171	C	T	0.6868	0.0619	1.2e-28	0.0406	3301	Sun	Q14956;A0A024RA55;Q96F58	123.106
GPX7	Q96SL4	rs1097234	1	53063559	A	C	0.5633	0.0311	1.6e-73	0.174745	3301	Sun	Q96SL4	328.064
GRAMD1C	Q8IYS0;B3KUR5	rs61077924	3	113625933	G	C	0.6198	0.0239	3.4e-148	0.324013	3301	Sun	Q8IYS0;B3KUR5	672.523
GRN	P28799	rs5848	17	42430244	T	C	-0.2763	0.0281	8.1e-23	0.28735	3301	Sun	P28799	96.6828
GSTA1	A0A140VJK4;P08263;B7Z1F9	rs2290758	6	52662153	A	G	0.4157	0.0237	7.2e-69	0.570024	3301	Sun	A0A140VJK4;P08263;B7Z1F9	307.655
GSTO1	P78417;V9HWG9	rs2282326	10	106020398	C	A	-0.9108	0.0204	1e-200	0.353535	3301	Sun	P78417;V9HWG9	1993.36
GSTP1	P09211;V9HWE9	rs1695	11	67352689	G	A	-0.1781	0.0254	2.3e-12	0.34538	3301	Sun	P09211;V9HWE9	49.1655
GZMM	P51124	rs16989724	19	531115	T	C	0.4303	0.0529	3.9e-16	0.935134	3301	Sun	P51124	66.1655
H6PD	R4GMU1;O95479	rs34603401	1	9305445	C	A	0.7589	0.0317	1e-126	0.150217	3301	Sun	R4GMU1;O95479	573.127
HAVCR2	Q8TDQ0	rs6874178	5	156530149	T	A	-0.734	0.0286	1e-145	0.817181	3301	Sun	Q8TDQ0	658.658
HBZ	P02008	rs2461286	16	203254	G	A	-0.8846	0.0209	1e-200	0.646861	3301	Sun	P02008	1791.44
HDHD2	Q9H0R4;V9HW73	rs75228657	18	44741063	G	A	0.7021	0.0544	4.7e-38	0.052264	3301	Sun	Q9H0R4;V9HW73	166.571
HGFAC	D6RAR4;Q04756	rs1203119	4	3406952	A	G	-0.9854	0.0759241	1.095e-35	0.0824121	995	Suhre	D6RAR4;Q04756	168.448
HP	P00738;Q6PEJ8;A0A0C4DGL8	rs217184	16	72105965	C	T	0.8688	0.0277	1e-200	0.195652	3301	Sun	P00738;Q6PEJ8;A0A0C4DGL8	983.739
HPGDS	O60760	rs1965049	4	95266204	G	A	0.4396	0.0246	1.3e-71	0.620956	3301	Sun	O60760	319.334
HPX	P02790;Q9BS19	rs7935957	11	6450200	A	T	-0.252	0.022	5.06e-30	0.788	6861	Yao	P02790;Q9BS19	131.207
HS6ST1	O60243	rs34827544	2	129084425	T	C	-0.3048	0.0348	1.9e-18	0.157293	3301	Sun	O60243	76.7134
HSP90B1	P14625;V9HWP2	rs1165693	12	104340204	A	G	1.0974	0.0182	1e-200	0.321367	3301	Sun	P14625;V9HWP2	3635.69
HSPB1	P04792;V9HW43	rs13236526	7	75913642	A	G	0.36	0.0420415	1.1e-17	0.7	3394	Folkersen	P04792;V9HW43	73.3244
ICAM1	P05362	rs5498	19	10395683	G	A	-1.1988	0.0136	1e-200	0.430506	3301	Sun	P05362	7769.9
ICAM5	Q8N6I2;Q9UMF0	rs281439	19	10400110	C	G	0.8918	0.0258	1e-200	0.7804	3301	Sun	Q8N6I2;Q9UMF0	1194.8
ICOSLG	O75144;B7Z1W8;A0N0L8	rs11558819	21	45656774	T	C	-0.5762	0.0261	3.5e-108	0.268737	3301	Sun	O75144;B7Z1W8;A0N0L8	487.378
IDO1	P14902	rs7010461	8	39781444	T	C	0.25	0.0271	2.5e-20	0.333882	3301	Sun	P14902	85.1023
IDUA	P35475	rs3822020	4	985727	G	A	0.608	0.0235	7.2e-148	0.636581	3301	Sun	P35475	669.378
IFI16	Q16666	rs72709516	1	159004851	T	C	0.8518	0.0577	2.6e-49	0.04404	3301	Sun	Q16666	217.933
IFNAR1	P17181	rs2257167	21	34715699	C	G	-0.2897	0.0363	1.4e-15	0.13427	3301	Sun	P17181	63.6918
IGF2R	P11717	rs629849	6	160494409	G	A	0.8992	0.0331	9.5e-163	0.870653	3301	Sun	P11717	738
IGFBP7	Q16270	rs1718849	4	57942323	C	T	-0.3626	0.0281	5.2e-38	0.766286	3301	Sun	Q16270	166.511
IGFLR1	K7EL86;Q9H665	rs12459634	19	36230174	C	T	-0.7007	0.033	5.8e-100	0.144789	3301	Sun	K7EL86;Q9H665	450.854
IGLL1	P15814	rs139571703	22	23915620	T	C	-0.7264	0.0693	9.8e-26	0.037383	3301	Sun	P15814	109.872
IL11RA	Q14626;Q5VZ79	rs11575578	9	34656479	A	G	0.5065	0.0479	4.4e-26	0.068486	3301	Sun	Q14626;Q5VZ79	111.812
IL12B	P29460	rs4921484	5	158769753	C	T	0.3123	0.0262	7.2e-33	0.678009	3301	Sun	P29460	142.083
IL12RB2	B4DGA4;Q99665;A0A0A0MTN7;B7ZB60	rs12566098	1	67889571	G	C	0.2568	0.0267	6e-22	0.688055	3301	Sun	B4DGA4;Q99665;A0A0A0MTN7;B7ZB60	92.5055
IL15RA	Q13261;A0A0A0MS77;G8CVM3	rs8177641	10	6016892	G	A	0.5091	0.0251	1.7e-91	0.317813	3301	Sun	Q13261;A0A0A0MS77;G8CVM3	411.395
IL16	Q14005;Q9UME6	rs4778639	15	81600451	G	T	-0.6805	0.042	4.5e-59	0.09142	3301	Sun	Q14005;Q9UME6	262.517
IL17RA	Q96F46	rs3827278	22	17595915	A	C	0.975	0.0425997	1.969e-93	0.231695	997	Suhre	Q96F46	523.838
IL17RB	Q9NRM6	rs2232346	3	53892830	C	T	1.1818	0.0636	3.5e-77	0.036587	3301	Sun	Q9NRM6	345.282
IL17RD	Q8NFM7;B4DXM5	rs6776722	3	57142659	A	G	-0.4623	0.0254	3.4e-74	0.695339	3301	Sun	Q8NFM7;B4DXM5	331.269
IL18	A0A024R3E0;Q14116	rs75649625	11	112052194	G	A	0.29	0.0303917	1.4e-21	0.76	3394	Folkersen	A0A024R3E0;Q14116	91.0512
IL18R1	Q13478;B7ZKV7	rs1420106	2	103035044	G	A	-0.9085	0.0257	1e-200	0.775551	3301	Sun	Q13478;B7ZKV7	1249.64
IL18RAP	O95256	rs6543140	2	103074274	T	G	0.4854	0.0460236	1.013e-24	0.301308	994	Suhre	O95256	111.234
IL1R2	P27930	rs7561460	2	102617204	C	T	-0.4025	0.0242	6.2e-62	0.395872	3301	Sun	P27930	276.631
IL1RAP	A8K6K4;Q9NPH3	rs6444442	3	190346060	G	A	-1.352	0.0246	1e-200	0.841013	3301	Sun	A8K6K4;Q9NPH3	3020.53
IL1RL2	Q9HB29	rs2228139	2	102781649	G	C	-0.4249	0.0484	1.6e-18	0.069221	3301	Sun	Q9HB29	77.0695
IL1RN	P18510;A0A024R528	rs6761276	2	113832312	C	T	-0.1907	0.0248	1.5e-14	0.577697	3301	Sun	P18510;A0A024R528	59.1287
IL23R	Q5VWK5	rs11581607	1	67707690	A	G	-0.42	0.0491	1.2e-17	0.066948	3301	Sun	Q5VWK5	73.1704
IL27RA	Q6UWB1	rs35026308	19	14153293	C	T	-0.9457	0.0286	1e-200	0.176436	3301	Sun	Q6UWB1	1093.39
IL5RA	A0A024R2C8;Q01344;Q8NHV7	rs77400868	3	3150964	G	A	0.5096	0.0362	6.8e-45	0.13908	3301	Sun	A0A024R2C8;Q01344;Q8NHV7	198.172
IL6ST	A0A0A0N0L2;P40189;Q17RA0	rs11574765	5	55278967	G	A	0.3809	0.0388	1e-22	0.115654	3301	Sun	A0A0A0N0L2;P40189;Q17RA0	96.3737
IL7R	P16871	rs11957503	5	35883176	G	T	0.4248	0.0436443	1.922e-21	0.437249	996	Suhre	P16871	94.7357
ISG15	P05161	rs1891906	1	950243	C	A	0.2592	0.0253	1.4e-24	0.385856	3301	Sun	P05161	104.961
ISLR2	Q6UXK2	rs2959011	15	74611781	T	A	0.198	0.0261	3.2e-14	0.34226	3301	Sun	Q6UXK2	57.5505
ITIH5	G5E9D8;Q86UX2;Q96JW9;C9J2H1;A0A096LP62	rs7909223	10	7700709	G	A	0.3222	0.0286	2e-29	0.747691	3301	Sun	G5E9D8;Q86UX2;Q96JW9;C9J2H1;A0A096LP62	126.917
KDELC2	A0A024R3C4;Q7Z4H8	rs74911261	11	108357137	A	G	-1.3136	0.0745	1.1e-69	0.026545	3301	Sun	A0A024R3C4;Q7Z4H8	310.895
KDR	A0A024RD88;P35968	rs34231037	4	55972946	G	A	-1.1531	0.0649	1e-70	0.033769	3301	Sun	A0A024RD88;P35968	315.678
KIAA1161	Q6NSJ0	rs10972076	9	34356359	T	C	0.3082	0.0252	2.2e-34	0.624659	3301	Sun	Q6NSJ0	149.577
KLK7	P49862;B4DHX9;A0A024R4H6	rs2739419	19	51484562	G	A	0.7031	0.0408	1.1e-66	0.908316	3301	Sun	P49862;B4DHX9;A0A024R4H6	296.971
KLK8	A0A0A0MQY9;O60259	rs74705037	19	51504808	A	G	0.9287	0.0579	6.3e-58	0.044509	3301	Sun	A0A0A0MQY9;O60259	257.273
KNG1	P01042	rs2304456	3	186445052	G	T	-1.366	0.0581784	2.888e-97	0.102912	996	Suhre	P01042	551.288
KYAT3	B4DW13;Q6YP21	rs9787133	1	89382664	G	C	-0.1716	0.0246	2.9e-12	0.493516	3301	Sun	B4DW13;Q6YP21	48.6591
LAMC2	Q13753	rs2276543	1	183155305	A	G	0.6155	0.0251	4.4e-133	0.279009	3301	Sun	Q13753	601.324
LCT	P09848	rs4988235	2	136608646	A	G	0.7759	0.0244	1e-200	0.711217	3301	Sun	P09848	1011.19
LEPR	P48357;Q4G138	rs3790438	1	66085525	A	T	-1.3745	0.0219	1e-200	0.175255	3301	Sun	P48357;Q4G138	3939.14
LGALS2	P05162	rs5756729	22	37961353	T	C	-0.275	0.0259	2.2e-26	0.592511	3301	Sun	P05162	112.737
LGALS3	A0A024R693;P17931	rs9323280	14	55801687	A	C	0.77	0.0463489	5.6e-62	0.87	3394	Folkersen	A0A024R693;P17931	275.996
LHB	A0A0F7RQE6;P01229	rs75287599	19	49517140	T	C	-0.4342	0.0458	2.4e-21	0.077817	3301	Sun	A0A0F7RQE6;P01229	89.877
LILRA4	P59901	rs2241384	19	54849942	A	G	-0.3088	0.0327	3.4e-21	0.170417	3301	Sun	P59901	89.1783
LILRA5	A6NI73	rs759819	19	54815577	C	T	-0.5429	0.0242	2.5e-111	0.330491	3301	Sun	A6NI73	503.279
LILRA6	Q6PI73	rs35361042	19	54748737	G	C	1.3399	0.0376	1e-200	0.091124	3301	Sun	Q6PI73	1269.9
LILRB1	A0A087WSV6;Q8NHL6;A0A087WSX8;D9IDM5;A8MVE2;A0A0B4J1W1	rs2114511	19	55145093	C	G	-1.8056	0.046	1e-200	0.051234	3301	Sun	A0A087WSV6;Q8NHL6;A0A087WSX8;D9IDM5;A8MVE2;A0A0B4J1W1	1540.73
LILRB2	Q8N423	rs386056	19	54782919	T	C	-1.1495	0.0233	1e-200	0.201121	3301	Sun	Q8N423	2433.92
LILRB5	O75023	rs12975366	19	54759361	C	T	-1.1607	0.0152	1e-200	0.405252	3301	Sun	O75023	5831.13
LIPN	Q5VXI9	rs10509554	10	90525792	T	C	1.0165	0.0213	1e-200	0.306794	3301	Sun	Q5VXI9	2277.49
LMAN2L	Q9H0V9;B4DI83;B4E308;B4DVH1	rs2271893	2	97405440	A	G	0.2628	0.026	4.4e-24	0.322912	3301	Sun	Q9H0V9;B4DI83;B4E308;B4DVH1	102.165
LMNB1	B4DZT3;P20700	rs36105360	5	126161690	T	C	0.8039	0.0789	2.2e-24	0.025189	3301	Sun	B4DZT3;P20700	103.813
LPA	P08519	rs55730499	6	161005610	C	T	-1.255	0.046	3.77e-167	0.939	6861	Yao	P08519	744.341
LRIG3	Q6UXM1;C9K080	rs11172791	12	59272973	C	T	-0.4624	0.0613	4.8e-14	0.04525	3301	Sun	Q6UXM1;C9K080	56.9003
LRPAP1	P30533	rs78770234	4	3496683	A	G	-0.6821	0.0688	3.6e-23	0.032618	3301	Sun	P30533	98.2922
LRRC15	Q8TF66;B3KWI4	rs57514363	3	194087927	G	T	0.5927	0.0383	5.9e-54	0.112882	3301	Sun	Q8TF66;B3KWI4	239.482
LRRN1	Q6UXK5;A8K6Q2	rs6801789	3	3807592	C	T	0.246	0.0253	2.3e-22	0.354026	3301	Sun	Q6UXK5;A8K6Q2	94.543
LY9	A0A0C4DFU4;Q9HBG7;Q05CA2;Q0VAI0;Q5VYH9	rs540254	1	160767737	C	T	0.4173	0.0448028	7.783e-20	0.353266	995	Suhre	A0A0C4DFU4;Q9HBG7;Q05CA2;Q0VAI0;Q5VYH9	86.7533
MAN2B2	B7Z754;E9PCD7;Q9Y2E5	rs2301790	4	6600012	G	A	0.3342	0.0238	1e-44	0.483846	3301	Sun	B7Z754;E9PCD7;Q9Y2E5	197.178
MANBA	O00462	rs227370	4	103612043	C	T	-0.5596	0.0248	7.8e-113	0.674618	3301	Sun	O00462	509.157
MANEA	Q5SRI9	rs80268500	6	96009498	C	T	-1.6814	0.0345	1e-200	0.081945	3301	Sun	Q5SRI9	2375.22
MANSC1	Q9H8J5	rs2160588	12	12487447	A	G	0.5024	0.0371	8.7e-42	0.119697	3301	Sun	Q9H8J5	183.38
MANSC4	A6NHS7	rs36138811	12	27927881	C	T	0.6369	0.0277	7.4e-117	0.231771	3301	Sun	A6NHS7	528.668
MAPK13	A0A024RD04;O15264	rs12210904	6	36098191	A	C	0.2538	0.0266	1.5e-21	0.289473	3301	Sun	A0A024RD04;O15264	91.0374
MAPKAPK2	P49137	rs6669284	1	206890435	A	G	0.3261	0.0443227	3.902e-13	0.349398	996	Suhre	P49137	54.1314
MATN4	A2RRP8;B3KQB2;A5D8U1;O95460;A6NNA4	rs11697677	20	43925554	G	A	-0.2298	0.028	2.5e-16	0.253541	3301	Sun	A2RRP8;B3KQB2;A5D8U1;O95460;A6NNA4	67.3572
MBL2	P11226	rs7899547	10	54536839	G	T	0.9477	0.0202	1e-200	0.65277	3301	Sun	P11226	2201.1
MCAM	A0A024R3I5;P43121	rs11217234	11	119177938	A	G	-0.144	0.026	4.32e-08	0.718	6861	Yao	A0A024R3I5;P43121	30.6746
MFAP2	P55001;A0A024RA94	rs4920605	1	17315425	A	G	0.2073	0.0243	1.3e-17	0.553544	3301	Sun	P55001;A0A024RA94	72.7756
MFGE8	Q08431;X6R3G6;B4E396;F5GZN3;B3KTQ2	rs1961839	15	89467454	A	G	-0.2253	0.0252	3.4e-19	0.397423	3301	Sun	Q08431;X6R3G6;B4E396;F5GZN3;B3KTQ2	79.9321
MGAT2	Q10469	rs28396798	14	50075319	T	C	0.1949	0.0244	1.3e-15	0.54747	3301	Sun	Q10469	63.8034
MGAT4B	Q9UQ53	rs73351608	5	179232064	T	A	-0.9586	0.0852	2.2e-29	0.021516	3301	Sun	Q9UQ53	126.589
MGP	A0A024RAX0;P08493	rs7135211	12	15052758	G	A	0.265	0.019	3.62e-44	0.622	6861	Yao	A0A024RAX0;P08493	194.529
MIA	A0A024R0P1;Q16674	rs2604877	19	41275048	C	T	1.4417	0.0424	1e-200	0.068031	3301	Sun	A0A024R0P1;Q16674	1156.16
MMP1	B4DN15;P03956;Q53G95	rs471994	11	102697731	G	A	0.32	0.0257852	2.3e-35	0.65	3394	Folkersen	B4DN15;P03956;Q53G95	154.014
MMP10	P09238	rs17860955	11	102649482	C	T	-0.8693	0.0869	1.4e-23	0.021509	3301	Sun	P09238	100.069
MMP12	P39900	rs28381684	11	102737192	T	A	-0.7789	0.0348	5.1e-111	0.124644	3301	Sun	P39900	500.962
MMP7	P09237	rs11568819	11	102401633	A	G	0.6681	0.0876491	5.837e-14	0.0669014	994	Suhre	P09237	58.1016
MMP8	B4E0I2;P22894	rs35231465	11	102584135	A	G	-0.583	0.061	2.26e-21	0.023	6861	Yao	B4E0I2;P22894	91.3435
MMP9	P14780	rs2250889	20	44642406	C	G	-0.6221	0.0585	2.1e-26	0.953378	3301	Sun	P14780	113.086
MPO	P05164	rs34097845	17	56358429	T	C	-0.5736	0.0497	8.5e-31	0.067304	3301	Sun	P05164	133.2
MRC2	Q9UBG0	rs146385050	17	60637258	A	C	-0.2188	0.0323	1.3e-11	0.195049	3301	Sun	Q9UBG0	45.887
MSMB	P08118	rs10993994	10	51549496	C	T	0.9821	0.0189	1e-200	0.59627	3301	Sun	P08118	2700.15
MTHFS	P49914	rs7173566	15	80211691	C	T	-0.2126	0.0263	6e-16	0.342884	3301	Sun	P49914	65.3454
MTRF1L	Q9UGC7;B4DMX1	rs503366	6	153333550	C	T	0.1652	0.0243	1.1e-11	0.497366	3301	Sun	Q9UGC7;B4DMX1	46.2176
MXRA7	P84157;Q6ZR64	rs9900613	17	74674857	T	C	-0.229	0.0247	1.9e-20	0.430519	3301	Sun	P84157;Q6ZR64	85.9562
NAAA	Q02083	rs9996608	4	76848231	T	C	-0.5485	0.0257	3.9e-101	0.300448	3301	Sun	Q02083	455.499
NAGK	C9JEV6;Q9UJ70	rs7606102	2	71276399	G	A	-0.432	0.0331	6e-39	0.170314	3301	Sun	C9JEV6;Q9UJ70	170.338
NAGPA	Q9UK23	rs12599777	16	5079466	G	A	-0.4178	0.0317	1.4e-39	0.204198	3301	Sun	Q9UK23	173.707
NCAM1	P13591;A0A087WWD4	rs11214489	11	112975934	C	T	0.368	0.024	3.01e-54	0.818	6861	Yao	P13591;A0A087WWD4	235.111
NELL1	B3KXR2;J3KNC5;K9UUD5;Q92832;F5H6I3	rs61652119	11	20955270	A	G	1.1098	0.0553	1.3e-89	0.048674	3301	Sun	B3KXR2;J3KNC5;K9UUD5;Q92832;F5H6I3	402.753
NEO1	Q59FP8;Q92859	rs12903656	15	73326961	C	G	0.2861	0.0415	5.5e-12	0.10075	3301	Sun	Q59FP8;Q92859	47.5269
NFASC	O94856;B4DRH7	rs6667532	1	204948659	G	A	0.8226	0.0387	4.1e-100	0.10515	3301	Sun	O94856;B4DRH7	451.81
NID2	Q14112	rs1151582	14	52482768	T	C	-0.3942	0.0233	2.6e-64	0.456621	3301	Sun	Q14112	286.234
NMRAL1	Q9HBL8	rs11557236	16	4519439	A	G	-0.4905	0.0443	1.5e-28	0.082096	3301	Sun	Q9HBL8	122.594
NOG	Q13253	rs79084672	17	54856140	G	A	1.2369	0.1154	8.7e-27	0.011867	3301	Sun	Q13253	114.883
NOV	A0A024R9J4;P48745	rs58936256	8	120422799	C	T	0.2085	0.0301	4.2e-12	0.215178	3301	Sun	A0A024R9J4;P48745	47.9821
NPPB	P16860	rs198379	1	11915467	T	C	-0.266	0.024	1.58e-41	0.608	6861	Yao	P16860	122.84
NPTX1	Q15818	rs62069681	17	78624702	C	T	0.514	0.0417	7.6e-35	0.09319	3301	Sun	Q15818	151.934
NPW	Q8N729	rs35327014	16	2076202	G	A	-0.4266	0.0288	1.6e-49	0.231175	3301	Sun	Q8N729	219.41
NQO1	P15559;B4DLR8	rs77944668	16	69718112	A	G	-0.7498	0.0283	1.6e-154	0.19326	3301	Sun	P15559;B4DLR8	701.969
NRP1	O14786;Q68DN3;A8K9V7;Q59F20;Q6X907;Q6AWA9	rs2506149	10	33480713	T	C	-0.2805	0.0256	6.9e-28	0.358077	3301	Sun	O14786;Q68DN3;A8K9V7;Q59F20;Q6X907;Q6AWA9	120.057
NRP2	O60462;Q7LBX6;Q7Z3T9;X5D2Q8;A0A024R412;A0A024R3W6	rs16837641	2	206634869	A	G	0.2094	0.0271	1.1e-14	0.321865	3301	Sun	O60462;Q7LBX6;Q7Z3T9;X5D2Q8;A0A024R412;A0A024R3W6	59.7056
NT5C	Q8TCD5;V9HWF3	rs78625720	17	73140941	A	G	-0.7529	0.0719	1.2e-25	0.029536	3301	Sun	Q8TCD5;V9HWF3	109.652
NTN1	O95631	rs72809988	17	8986397	A	G	-0.5788	0.038	1.6e-52	0.110474	3301	Sun	O95631	232.001
NTN4	A8K3H6;B2RE43;Q9HB63	rs17288108	12	96131895	G	A	-0.2779	0.0323	7.2e-18	0.181915	3301	Sun	A8K3H6;B2RE43;Q9HB63	74.0239
NTNG1	Q5IEC3;Q5IEC8;Q9Y2I2;X5DNW2;B4DKF0	rs115668827	1	107678268	C	G	1.0036	0.0565	1.1e-70	0.048772	3301	Sun	Q5IEC3;Q5IEC8;Q9Y2I2;X5DNW2;B4DKF0	315.518
NUDT12	B4E1W3;E7EM93;Q9BQG2	rs74692061	5	102903643	G	A	-0.3756	0.0341	2.8e-28	0.156975	3301	Sun	B4E1W3;E7EM93;Q9BQG2	121.323
NUDT9	Q96KB3;Q9BW91;A0A024RDI6;Q8NG26	rs28696943	4	88310135	G	A	-0.3571	0.0323	2.3e-28	0.166852	3301	Sun	Q96KB3;Q9BW91;A0A024RDI6;Q8NG26	122.229
OAF	Q86UD1	rs117554512	11	120098329	T	C	0.6816	0.0431	2.1e-56	0.086262	3301	Sun	Q86UD1	250.095
OAS1	P00973;F8VXY3	rs4767027	12	113359157	C	T	-0.2701	0.0256	6.2e-26	0.653837	3301	Sun	P00973;F8VXY3	111.319
OBP2B	Q9NPH6	rs4454354	9	136089529	C	T	0.358	0.0298	2.7e-33	0.786126	3301	Sun	Q9NPH6	144.322
ORM1	P02763	rs116994374	9	117084672	G	A	-0.409	0.054	2.55e-14	0.94	6861	Yao	P02763	57.3666
OSMR	Q99650	rs357253	5	38907422	T	C	0.2089	0.0292	8.3e-13	0.231854	3301	Sun	Q99650	51.1813
PAM	P19021;O43832	rs257309	5	102418604	G	A	-0.4664	0.0248	3.8e-79	0.351714	3301	Sun	P19021;O43832	353.683
PATE4	P0C8F1	rs875500	11	125698654	A	T	-0.4819	0.0262	1e-75	0.719869	3301	Sun	P0C8F1	338.307
PCOLCE	Q15113	rs9801017	7	100236202	A	G	0.2113	0.0254	1e-16	0.635533	3301	Sun	Q15113	69.2041
PCOLCE2	Q9UKZ9	rs34516933	3	142603861	A	T	0.422	0.0246	5.4e-66	0.356379	3301	Sun	Q9UKZ9	294.276
PCSK1	P29120	rs6234	5	95728974	C	G	-1.0975	0.0209	1e-200	0.260198	3301	Sun	P29120	2757.51
PDCD1LG2	Q9BQ51	rs16923189	9	5510644	G	A	0.3879	0.0259	7.9e-51	0.297639	3301	Sun	Q9BQ51	224.306
PDCD5	O14737	rs4499344	19	33073431	A	G	0.354	0.0269	1.2e-39	0.291128	3301	Sun	O14737	173.182
PDE5A	O76074;G5E9C5	rs4834770	4	120241849	A	G	-0.314	0.0446174	3.633e-12	0.434171	995	Suhre	O76074;G5E9C5	49.5281
PDGFD	Q9GZP0	rs7950273	11	104031598	G	C	-0.2749	0.0269	1.4e-24	0.287969	3301	Sun	Q9GZP0	104.435
PDGFRB	P09619;Q59F04	rs2304058	5	149508544	G	C	0.9308	0.0203	1e-200	0.556673	3301	Sun	P09619;Q59F04	2102.43
PDIA5	Q14554	rs2278668	3	122835232	C	T	-0.5216	0.0234	4e-110	0.593477	3301	Sun	Q14554	496.871
PEAR1	Q5VY43	rs12137505	1	156883546	G	A	-0.2226	0.0251	8.1e-19	0.406496	3301	Sun	Q5VY43	78.6508
PENK	A0A024R7V4;P01210	rs2670014	8	57376781	T	C	-0.4653	0.0234	1.3e-87	0.473963	3301	Sun	A0A024R7V4;P01210	395.398
PF4V1	P10720	rs941758	4	74718941	A	C	-0.4937	0.0253	6.6e-85	0.708177	3301	Sun	P10720	380.79
PGLYRP1	O75594	rs8102493	19	46530389	C	T	-0.2168	0.0259	5.1e-17	0.333381	3301	Sun	O75594	70.0679
PGM1	B7Z6C2;P36871;B4DDQ8	rs1126728	1	64097432	T	C	0.2869	0.0289	2.8e-23	0.227841	3301	Sun	B7Z6C2;P36871;B4DDQ8	98.552
PI3	P19957	rs16989763	20	43779963	C	T	0.3756	0.0302	1.6e-35	0.195049	3301	Sun	P19957	154.681
PIANP	Q8IYJ0	rs11064321	12	6809896	C	G	0.2262	0.027	5e-17	0.397321	3301	Sun	Q8IYJ0	70.1872
PIGR	P01833	rs2007272	1	207113755	C	G	-0.205	0.0248	1.4e-16	0.425661	3301	Sun	P01833	68.3289
PLA2G2A	A0A024RA96;P14555	rs11573156	1	20306146	C	G	1.0205	0.0243	1e-200	0.231634	3301	Sun	A0A024RA96;P14555	1763.65
PLA2R1	Q13018;B7ZML4	rs3749117	2	160885442	C	T	-0.9021	0.0188	1e-200	0.501272	3301	Sun	Q13018;B7ZML4	2302.47
PLAU	P00749;Q59GZ8;B4DNJ4;A0A024QZM9	rs2227551	10	75669190	T	G	-0.2435	0.0266	5.4e-20	0.716116	3301	Sun	P00749;Q59GZ8;B4DNJ4;A0A024QZM9	83.7982
PLEKHA7	E9PKC0;Q6IQ23	rs382280	11	16857799	T	C	0.2767	0.04	4.8e-12	0.121245	3301	Sun	E9PKC0;Q6IQ23	47.8518
PLG	P00747;Q5TEH5	rs783150	6	161226939	T	C	-0.5174	0.0656689	8.7e-15	0.113568	995	Suhre	P00747;Q5TEH5	62.0773
PLXNB2	O15031	rs28573806	22	50727792	C	T	0.5315	0.0232	3.5e-116	0.399591	3301	Sun	O15031	524.844
PLXNC1	O60486	rs115651556	12	94613898	A	G	-2.1447	0.1008	2.1e-100	0.013723	3301	Sun	O60486	452.702
PLXNC1	O60486	rs7972001	12	94623502	T	C	-1.005	0.122632	7.773e-16	0.0337361	993	Suhre	O60486	67.1621
POFUT1	Q9H488	rs76143353	20	30815755	T	C	-0.8	0.0499	9.3e-58	0.059564	3301	Sun	Q9H488	257.027
POGLUT1	Q8NBL1;B4DJ97	rs75203710	3	119121679	C	T	0.3935	0.0483	3.8e-16	0.070387	3301	Sun	Q8NBL1;B4DJ97	66.3736
POMGNT2	A0A024R2P4;Q8NAT1	rs729654	3	43147652	T	C	-0.2561	0.0239	9.3e-27	0.473213	3301	Sun	A0A024R2P4;Q8NAT1	114.822
PPA1	Q15181;V9HWB5	rs10823500	10	72005190	G	A	0.4013	0.0447665	1.525e-18	0.370854	995	Suhre	Q15181;V9HWB5	80.3584
PPID	E5KN55;Q08752	rs8396	4	159630817	C	T	0.5011	0.0459752	3.395e-26	0.286437	988	Suhre	E5KN55;Q08752	118.796
PPIE	Q9UNP9;B3KSZ1	rs12086750	1	40210468	C	G	-0.3832	0.025	4.8e-53	0.370624	3301	Sun	Q9UNP9;B3KSZ1	234.948
PPIL1	A0A024RCX8;Q9Y3C6	rs12194408	6	36839598	G	C	-1.106	0.0705	1.9e-55	0.030241	3301	Sun	A0A024RCX8;Q9Y3C6	246.112
PPP3CA;PPP3R1	A0A0S2Z4C6;Q08209;A0A0S2Z4B5;P63098	rs17266357	4	102721809	C	T	0.3681	0.0450047	8.67e-16	0.30993	997	Suhre	A0A0S2Z4C6;Q08209;A0A0S2Z4B5;P63098	66.8985
PPT1	P50897	rs7533094	1	40559686	A	G	-0.8621	0.0603	2.3e-46	0.041979	3301	Sun	P50897	204.4
PRCP	B7Z7Q6;P42785;A0A024R5L0	rs2229437	11	82564294	G	T	0.291	0.0315	2.8e-20	0.180887	3301	Sun	B7Z7Q6;P42785;A0A024R5L0	85.3424
PRSS22	Q9GZN4	rs3810801	16	2892370	A	C	0.3066	0.0256	3.7e-33	0.332823	3301	Sun	Q9GZN4	143.438
PRTN3	P24158	rs10425544	19	836043	C	T	0.5991	0.0269	8.3e-110	0.712816	3301	Sun	P24158	496.014
PSAPL1	Q6NUJ1	rs10023470	4	7434456	G	A	0.5481	0.0307	2.6e-71	0.184308	3301	Sun	Q6NUJ1	318.745
PSG3	Q16557	rs2355433	19	43679088	G	A	-0.6523	0.0239	1.6e-163	0.547653	3301	Sun	Q16557	744.902
PSG4	B3KQL2;Q96QL5;Q6P520;Q00888	rs1138888	19	43696022	A	T	-0.666	0.0245	5.4e-163	0.624394	3301	Sun	B3KQL2;Q96QL5;Q6P520;Q00888	738.952
PTGDS	A0A024R8G3;P41222	rs7019538	9	139861470	C	T	0.1979	0.0246	7.8e-16	0.524107	3301	Sun	A0A024R8G3;P41222	64.7174
PTGFRN	Q9P2B2	rs4233450	1	117490261	T	G	1.0007	0.0283	1e-200	0.829141	3301	Sun	Q9P2B2	1250.36
PTHLH	P12272;Q53XY9;A0A024RB29	rs10843115	12	28307717	T	C	0.1862	0.0276	1.4e-11	0.271368	3301	Sun	P12272;Q53XY9;A0A024RB29	45.5136
PTN	A0A024R778;P21246	rs1431093	7	137016297	A	C	0.2196	0.0248	7.9e-19	0.419185	3301	Sun	A0A024R778;P21246	78.4082
QDPR	A0A140VKA9;P09417	rs28719835	4	17520066	T	C	-0.5668	0.0275	1e-94	0.242578	3301	Sun	A0A140VKA9;P09417	424.81
QPCTL	Q9NXS2	rs17850756	19	46206262	A	G	-0.2881	0.026	1.6e-28	0.327901	3301	Sun	Q9NXS2	122.783
QSOX1	A0A140VKE5;O00391;Q13876	rs12371	1	180163390	G	A	0.6995	0.0426	1.3e-60	0.089018	3301	Sun	A0A140VKE5;O00391;Q13876	269.623
QSOX2	Q6ZRP7	rs10858248	9	139108324	G	A	-0.3568	0.0239	1.5e-50	0.502175	3301	Sun	Q6ZRP7	222.871
RARRES1	P49788	rs61696028	3	158455703	C	A	1.3366	0.0266	1e-200	0.146047	3301	Sun	P49788	2524.87
RARRES2	A0A090N7U9;Q99969	rs9640161	7	150045910	A	C	0.3473	0.0417713	3.049e-16	0.370821	987	Suhre	A0A090N7U9;Q99969	69.1279
REG1A	A8K7G6;P05451	rs11126696	2	79323888	G	A	0.265	0.021	2.18e-40	0.612	6861	Yao	A8K7G6;P05451	159.24
REG4	A0A024R0M1;Q9BYZ8	rs79795228	1	120359286	A	C	0.7938	0.0995	1.4e-15	0.015404	3301	Sun	A0A024R0M1;Q9BYZ8	63.6467
RELT	A0A024R5N3;Q969Z4	rs7952686	11	73128503	T	C	0.4125	0.0292	3.1e-45	0.204256	3301	Sun	A0A024R5N3;Q969Z4	199.564
RET	P07949;Q9BTX6;A0A024R7T2	rs2795507	10	43352894	C	T	-0.2768	0.0305	1.1e-19	0.796047	3301	Sun	P07949;Q9BTX6;A0A024R7T2	82.3631
RETN	Q9HD89	rs34124816	19	7733676	C	A	-0.6083	0.0645	4.4e-21	0.037632	3301	Sun	Q9HD89	88.9439
RFESD	Q8TAC1;A0A024RAR3	rs77881626	5	95017852	G	T	-0.5972	0.0573	2.1e-25	0.04763	3301	Sun	Q8TAC1;A0A024RAR3	108.625
RGMA	A0A0A0MTQ4;Q96B86	rs3752102	15	93616014	A	C	-0.2012	0.0245	2.5e-16	0.473455	3301	Sun	A0A0A0MTQ4;Q96B86	67.441
RGMB	J3KNF6;Q6NW40	rs1563317	5	97768486	G	A	0.2161	0.0245	1.2e-18	0.552752	3301	Sun	J3KNF6;Q6NW40	77.7996
RIDA	A0A024R9H2;P52758	rs1462977	8	99115359	G	A	-0.3387	0.0258	2.2e-39	0.322718	3301	Sun	A0A024R9H2;P52758	172.342
RMDN1	Q6N086;Q96DB5;E5RH53	rs11781016	8	87529297	C	A	0.3167	0.0243	8.3e-39	0.489299	3301	Sun	Q6N086;Q96DB5;E5RH53	169.857
RNASE1	P07998;W0UV93	rs17254387	14	21280678	A	G	0.2302	0.0273	3e-17	0.687505	3301	Sun	P07998;W0UV93	71.1026
RNASE2	P10153;W0UV60	rs56204594	14	21433367	C	A	0.2366	0.0244	3.2e-22	0.464292	3301	Sun	P10153;W0UV60	94.0264
RNASE4	P34096;Q53XB4	rs12588573	14	21146584	T	C	-0.4494	0.0291	8.9e-54	0.224438	3301	Sun	P34096;Q53XB4	238.495
RNASE6	Q6IB39;Q93091	rs11622942	14	21250846	T	G	0.9971	0.0236	1e-200	0.233384	3301	Sun	Q6IB39;Q93091	1785.06
ROR1	Q01973	rs1408416	1	64614495	T	G	-0.44	0.033	1.8e-40	0.161988	3301	Sun	Q01973	177.778
RPN1	P04843	rs2712417	3	128345179	G	A	-0.3447	0.0247	3.1e-44	0.618031	3301	Sun	P04843	194.755
RRM2B	Q7LG56	rs74589258	8	103215228	G	A	0.3254	0.0479	1.1e-11	0.07035	3301	Sun	Q7LG56	46.1492
RSPO3	Q9BXY4	rs2489623	6	127455821	C	A	0.27	0.0245	3.6e-28	0.534679	3301	Sun	Q9BXY4	121.449
RTN4R	Q9BZR6	rs75766	22	20174853	A	C	-0.3498	0.0283	4.8e-35	0.748115	3301	Sun	Q9BZR6	152.78
S100A4	P26447	rs58056804	1	153524706	A	G	0.5046	0.0565	4.5e-19	0.049682	3301	Sun	P26447	79.7623
SCARF1	A8K6Z5;Q14162	rs8071756	17	1574342	G	A	0.5897	0.0494265	9.358e-31	0.223671	997	Suhre	A8K6Z5;Q14162	142.345
SCARF2	A0A096LNX8;Q96GP6	rs738086	22	20775556	T	G	0.2997	0.0318	4.8e-21	0.811314	3301	Sun	A0A096LNX8;Q96GP6	88.8217
SCG3	Q8WXD2	rs1378892	15	51964865	C	T	0.486	0.0277	1e-68	0.763554	3301	Sun	Q8WXD2	307.831
SECTM1	Q8WVN6	rs4789763	17	80289284	G	A	0.2805	0.0246	3.8e-30	0.492828	3301	Sun	Q8WVN6	130.016
SELL	A0A024R8Z0;P14151	rs4987358	1	169665551	T	G	-0.5165	0.0261	6.8e-87	0.27377	3301	Sun	A0A024R8Z0;P14151	391.615
SELP	A0A024R8Y9;P16109;Q6NUL9;Q5R341	rs6136	1	169563951	G	T	-0.8073	0.0371	3e-105	0.107874	3301	Sun	A0A024R8Y9;P16109;Q6NUL9;Q5R341	473.502
SEMA3C	B4E2I9;Q99985	rs1019016	7	80570562	T	G	0.1751	0.0248	1.6e-12	0.581376	3301	Sun	B4E2I9;Q99985	49.8504
SEMA3E	O15041	rs3757607	7	83034362	C	G	-1.1204	0.0323	1e-200	0.12244	3301	Sun	O15041	1203.21
SEMA3G	Q9NS98	rs2016575	3	52477080	C	T	-0.2687	0.0316	1.9e-17	0.815652	3301	Sun	Q9NS98	72.3038
SEMA5A	Q13591;X5DR95	rs17329170	5	9547242	A	G	1.432	0.0324	1e-200	0.100634	3301	Sun	Q13591;X5DR95	1953.42
SERPINA1	E9KL23;P01009	rs2749534	14	94809760	G	A	0.4267	0.0537626	5.551e-15	0.201103	997	Suhre	E9KL23;P01009	62.9918
SERPINA3	A0A024R6P0;P01011	rs6575449	14	95097303	T	C	-0.4323	0.0535108	1.903e-15	0.18593	995	Suhre	A0A024R6P0;P01011	65.266
SERPINA4	P29622;A0A024R6I9	rs10135681	14	95007744	C	T	0.2771	0.0422102	8.416e-11	0.395186	997	Suhre	P29622;A0A024R6I9	43.0961
SERPINA4	P29622;A0A024R6I9	rs10139745	14	95035374	A	G	0.6166	0.0277	4.9e-110	0.221432	3301	Sun	P29622;A0A024R6I9	495.504
SERPINE2	A0A024R498;P07093;A0A024R451	rs68066031	2	224880498	C	T	-0.4261	0.0297	1.1e-46	0.258001	3301	Sun	A0A024R498;P07093;A0A024R451	205.831
SERPINF1	A0A140VKF3;P36955	rs62088172	17	1666253	T	C	-0.4449	0.0251	1.8e-70	0.344526	3301	Sun	A0A140VKF3;P36955	314.179
SERPINF2	P08697	rs11657394	17	1636950	A	C	-0.3459	0.0479	5.4e-13	0.077401	3301	Sun	P08697	52.1471
SIGLEC12	Q96PQ1	rs3826667	19	52004074	T	C	-1.127	0.0275	1e-200	0.835439	3301	Sun	Q96PQ1	1679.51
SIGLEC14	Q08ET2	rs1106476	19	52130637	A	T	-1.1918	0.0317	1e-200	0.116912	3301	Sun	Q08ET2	1413.48
SIGLEC6	O43699;A0A024R4K4	rs2124910	19	52025247	T	C	0.653	0.0433631	2.748e-46	0.407351	993	Suhre	O43699;A0A024R4K4	226.77
SIGLEC7	Q9Y286	rs140185670	19	51646140	C	G	-0.6089	0.0482	1.7e-36	0.07999	3301	Sun	Q9Y286	159.587
SIGLEC9	Q9Y336	rs2075803	19	51628529	G	A	-1.2255	0.0123	1e-200	0.55088	3301	Sun	Q9Y336	9926.96
SIRPA	P78324	rs6136377	20	1896288	G	A	-1.2106	0.0153	1e-200	0.368754	3301	Sun	P78324	6260.64
SIRPB1	O00241;Q5TFQ8;H9KV29	rs3848788	20	1543066	A	G	0.7453	0.0239	1e-200	0.304983	3301	Sun	O00241;Q5TFQ8;H9KV29	972.448
SIRPG	Q9P1W8	rs6043409	20	1616206	G	A	0.2628	0.0261	8.1e-24	0.652477	3301	Sun	Q9P1W8	101.384
SLAMF7	Q9NQ25;B4DVL7;B4DW98	rs11581248	1	160720074	T	C	-1.2597	0.0295	1e-200	0.142448	3301	Sun	Q9NQ25;B4DVL7;B4DW98	1823.43
SMOC1	Q9H4F8;A0A024R6E0	rs1958078	14	70354858	C	A	0.3765	0.0328	1.8e-30	0.833946	3301	Sun	Q9H4F8;A0A024R6E0	131.76
SNCA	P37840;H6UYS5	rs2245801	4	90757840	C	T	-0.2507	0.0303	1.2e-16	0.788276	3301	Sun	P37840;H6UYS5	68.4579
SPARCL1	A0A024RDE1;Q14515;B7ZB68;Q8N4S1	rs7681694	4	88462729	A	G	0.5315	0.0244	2.7e-105	0.3366	3301	Sun	A0A024RDE1;Q14515;B7ZB68;Q8N4S1	474.49
SPARCL1	A0A024RDE1;Q14515;B7ZB68;Q8N4S1	rs1462372	4	88478750	C	T	0.3214	0.0461997	6.309e-12	0.327482	997	Suhre	A0A024RDE1;Q14515;B7ZB68;Q8N4S1	48.3964
SPATA20	Q8TB22	rs9890200	17	48624523	C	A	-0.2532	0.0252	8.7e-24	0.375996	3301	Sun	Q8TB22	100.955
SPINK2	D6RI10;D6RC51;P20155;A0A087WTA9;A0A024RD95	rs11941335	4	57689460	T	C	0.9996	0.083	2.2e-33	0.021062	3301	Sun	D6RI10;D6RC51;P20155;A0A087WTA9;A0A024RD95	145.043
SPINK6	Q6UWN8	rs1432688	5	147603178	G	A	1.0579	0.0428	7.6e-135	0.924477	3301	Sun	Q6UWN8	610.944
SPINT2	A0A140VJV6;O43291	rs71354995	19	38791841	G	A	-0.9908	0.0227	1e-200	0.242563	3301	Sun	A0A140VJV6;O43291	1905.11
SPINT3	P49223	rs6017591	20	44141041	C	T	0.5431	0.0227	6e-127	0.541306	3301	Sun	P49223	572.411
SPOCK2	Q92563;A0A024QZQ5	rs1245540	10	73849752	T	C	0.2179	0.0243	3.3e-19	0.44884	3301	Sun	Q92563;A0A024QZQ5	80.4085
SPOCK3	Q9BQ16;A0A0A0MTJ2;B4DI52	rs17599599	4	167961738	A	G	0.8477	0.0765	1.5e-28	0.028272	3301	Sun	Q9BQ16;A0A0A0MTJ2;B4DI52	122.79
SPON1	Q9HCB6	rs10832169	11	14066486	A	G	0.3748	0.0239	1.3e-55	0.490547	3301	Sun	Q9HCB6	245.925
ST3GAL1	A0A024R9L6;Q11201	rs9643300	8	134503148	T	C	-0.2571	0.0246	1.4e-25	0.562654	3301	Sun	A0A024R9L6;Q11201	109.228
ST3GAL6	A0A087WXB8;Q9Y274	rs72934623	3	98509705	A	G	-1.8784	0.0447	1e-200	0.053172	3301	Sun	A0A087WXB8;Q9Y274	1765.88
SVEP1	B3KQM1;Q4LDE5;Q5JB40	rs61751937	9	113312231	C	G	1.1854	0.0702	5.2e-64	0.030029	3301	Sun	B3KQM1;Q4LDE5;Q5JB40	285.138
SWAP70	B3KUB9;E7EMB1;Q9UH65	rs415895	11	9769562	G	C	-0.2659	0.0256	3.5e-25	0.649843	3301	Sun	B3KUB9;E7EMB1;Q9UH65	107.884
TAPBPL	Q9BX59	rs2532497	12	6564210	A	G	1.2577	0.0163	1e-200	0.273692	3301	Sun	Q9BX59	5953.59
TCN1	P20061	rs34528912	11	59631535	T	C	-0.7109	0.0624	4.6e-30	0.04157	3301	Sun	P20061	129.792
TCN2	P20062	rs4820885	22	31012756	C	T	-0.7247	0.0212	1e-200	0.549103	3301	Sun	P20062	1168.54
TEK	Q02763;Q59HG2	rs35030851	9	27197486	T	G	0.5573	0.057	1.4e-22	0.046653	3301	Sun	Q02763;Q59HG2	95.5935
TEPSIN	Q96N21;A0A1B0GV70	rs61745945	17	79205421	A	G	-0.8768	0.0986	5.9e-19	0.016358	3301	Sun	Q96N21;A0A1B0GV70	79.0765
TFF1	P04155	rs3761376	21	43787038	A	G	-0.2204	0.0291	3.9e-14	0.241766	3301	Sun	P04155	57.3637
TGFBI	A0A0S2Z4Q2;Q15582	rs13159365	5	135389433	T	C	-0.4461	0.0239	5e-78	0.507136	3301	Sun	A0A0S2Z4Q2;Q15582	348.392
THBS2	P35442	rs73043857	6	169624900	G	A	0.8084	0.0383	6.9e-99	0.102347	3301	Sun	P35442	445.508
THSD1	A0A024R064;B3KTY7;Q9NS62	rs41292808	13	52971517	T	C	0.9059	0.0757	5.5e-33	0.026681	3301	Sun	A0A024R064;B3KTY7;Q9NS62	143.208
TIE1	B4DTW8;P35590	rs2275180	1	43773033	G	A	0.2538	0.0251	4.8e-24	0.623345	3301	Sun	B4DTW8;P35590	102.244
TIMP3	P35625	rs2097326	22	33165020	G	A	0.9307	0.0396733	4.424e-97	0.27873	992	Suhre	P35625	550.329
TIMP4	Q99727	rs454615	3	12077010	C	T	0.4903	0.0318	1.7e-53	0.830831	3301	Sun	Q99727	237.722
TIRAP	A0A024R3M4;P58753	rs111577916	11	126071349	T	G	-0.5707	0.0774	1.6e-13	0.024689	3301	Sun	A0A024R3M4;P58753	54.3668
TLR4;LY96	O00206;Q9Y6Y9	rs4986790	9	120475302	G	A	-0.9019	0.0509	2.8e-70	0.05593	3301	Sun	O00206;Q9Y6Y9	313.965
TMEM132A	Q24JP5	rs11230521	11	60698732	A	G	0.6176	0.0274	2e-112	0.231444	3301	Sun	Q24JP5	508.058
TMEM132C	Q8N3T6	rs11059617	12	128757909	T	A	-0.225	0.0257	2.2e-18	0.335066	3301	Sun	Q8N3T6	76.6476
TMEM190	Q8WZ59	rs4806666	19	55888095	T	C	-0.997	0.0177	1e-200	0.438473	3301	Sun	Q8WZ59	3172.81
TNFAIP6	P98066	rs289828	2	152137181	T	C	-0.5479	0.0237	5.5e-118	0.62173	3301	Sun	P98066	534.449
TNFRSF11A	Q9Y6Q6	rs884205	18	60054857	C	A	-0.2235	0.0292	2e-14	0.756399	3301	Sun	Q9Y6Q6	58.5854
TNFRSF6B	O95407	rs62217798	20	62347189	T	G	-0.224	0.0316	1.4e-12	0.784171	3301	Sun	O95407	50.2484
TNFSF12;TNFSF12-TNFSF13	O43508;Q4ACW9;A0A0A6YY99	rs12941509	17	7448288	G	C	0.3933	0.0266	2.2e-49	0.279301	3301	Sun	O43508;Q4ACW9;A0A0A6YY99	218.617
TPSAB1;TPSB2	P20231;Q15661;A0A140VJT7	rs4984778	16	1297516	C	G	0.5167	0.0463218	2.678e-27	0.284639	996	Suhre	P20231;Q15661;A0A140VJT7	124.425
TPST1	A0A024RDK9;O60507	rs313829	7	65552497	G	A	0.2313	0.0262	1.1e-18	0.688554	3301	Sun	A0A024RDK9;O60507	77.9379
TPST2	A0A024R1G9;O60704	rs2283824	22	26924456	A	G	0.2429	0.0246	6e-23	0.416943	3301	Sun	A0A024R1G9;O60704	97.4956
TREML2	Q5T2D2	rs61998254	6	41166151	G	A	0.6927	0.0352	5e-86	0.126963	3301	Sun	Q5T2D2	387.262
UCMA	A0A067XJP8;Q8WVF2;A0A067XKV3;A0A067XJX6	rs2093847	10	13276534	T	C	-0.5863	0.0382	3.1e-53	0.106703	3301	Sun	A0A067XJP8;Q8WVF2;A0A067XKV3;A0A067XJX6	235.566
UNC5C	A8K385;O95185	rs57091121	4	96444053	T	A	0.2694	0.0259	1.9e-25	0.336919	3301	Sun	A8K385;O95185	108.192
UROS	A0A0S2Z4T8;P10746;A0A0S2Z5C5;Q5T3L8	rs10794029	10	127561568	G	A	-0.2329	0.0311	7.6e-14	0.794492	3301	Sun	A0A0S2Z4T8;P10746;A0A0S2Z5C5;Q5T3L8	56.0813
VEGFA	P15692;A0A024RD33;A0A024RD37;A0A0Y0IMM4;A2A2V4	rs6921438	6	43925607	A	G	-0.7023	0.0215	1e-200	0.496842	3301	Sun	P15692;A0A024RD33;A0A024RD37;A0A0Y0IMM4;A2A2V4	1067.01
VEGFC	P49767	rs41278571	4	177650866	T	C	1.7416	0.1215	1.3e-46	0.010126	3301	Sun	P49767	205.468
VIT	Q6UXI7	rs10490666	2	36932493	T	A	0.3471	0.0264	1.9e-39	0.304408	3301	Sun	Q6UXI7	172.863
VSIR	Q9H7M9	rs10762477	10	73531069	G	A	0.2705	0.0352	1.7e-14	0.14794	3301	Sun	Q9H7M9	59.054
WFIKKN2	C9J6G4;Q8TEU8	rs7225465	17	48916159	A	G	-0.6533	0.0238	9.3e-166	0.68203	3301	Sun	C9J6G4;Q8TEU8	753.479
WISP1	O95388	rs35472615	8	134197537	A	G	0.5113	0.0263	1.7e-84	0.274129	3301	Sun	O95388	377.955
XCL1	P47992	rs4656599	1	168503386	T	C	0.4295	0.0311	2e-43	0.189892	3301	Sun	P47992	190.724
ACE	P12821	rs4344	17	61566724	A	G	-0.583	0.022	8.5e-136	0.499	3200	Emilsson	P12821	702.25
ACHE	P22303	rs4727469	7	100509163	C	T	-0.297	0.023	7.5e-37	0.524	3200	Emilsson	P22303	166.747
ACP6	Q9NPH0	rs2153463	1	147124310	G	T	0.944	0.022	1e-200	0.739	3200	Emilsson	Q9NPH0	1841.19
ADAM12	O43184	rs10794057	10	127729734	T	C	-0.209	0.025	1.2e-16	0.398	3200	Emilsson	O43184	69.8896
ADAM19	Q9H013	rs7728609	5	156935524	C	T	0.246	0.026	1.2e-21	0.675	3200	Emilsson	Q9H013	89.5207
ADAM22	Q9P0K1	rs6966166	7	87455155	T	C	-0.177	0.026	9.8e-12	0.478	3200	Emilsson	Q9P0K1	46.3447
ADH4	P08319	rs1800759	4	100065509	G	T	0.157	0.025	4.1e-10	0.622	3200	Emilsson	P08319	39.4384
ADH5	P11766	rs1453873	4	100022571	C	T	-0.284	0.027	2.5e-25	0.742	3200	Emilsson	P11766	110.639
ADH7	P40394	rs17529509	4	100351436	C	A	0.401	0.048	8e-17	0.927	3200	Emilsson	P40394	69.7921
ADIPOQ	Q15848	rs143257534	3	186551888	C	T	0.425	0.072	3.3e-09	0.974	3200	Emilsson	Q15848	34.8428
AFP	P02771	rs6829551	4	74173715	T	C	0.187	0.031	2.4e-09	0.812	3200	Emilsson	P02771	36.3881
AKR7A2	O43488	rs144376466	1	19600538	C	T	0.436	0.042	1.9e-24	0.912	3200	Emilsson	O43488	107.764
ALPG	P10696	rs10933394	2	233249080	T	C	-0.192	0.026	1e-13	0.642	3200	Emilsson	P10696	54.5325
ALPP	NA	rs12478529	2	233286654	C	T	-0.354	0.028	2.5e-35	0.778	3200	Emilsson	NA	159.842
AMY2B	P19961	rs17014913	1	104105635	A	G	0.433	0.034	3.2e-36	0.839	3200	Emilsson	P19961	162.188
AOC1	P19801	rs10452848	7	150523544	A	G	-0.765	0.021	1e-200	0.498	3200	Emilsson	P19801	1327.04
AP1G2	O75843	rs12897422	14	24033027	G	A	0.268	0.035	1.3e-14	0.858	3200	Emilsson	O75843	58.6318
APOA1	P02647	rs75507001	11	116577694	C	A	0.55	0.061	1.7e-19	0.957	3200	Emilsson	P02647	81.2954
APOBEC3G	Q9HC16	rs738469	22	39510995	A	G	0.245	0.042	4.5e-09	0.903	3200	Emilsson	Q9HC16	34.0278
APOF	Q13790	rs808919	12	56647911	C	G	0.321	0.04	6.9e-16	0.903	3200	Emilsson	Q13790	64.4006
APOH	P02749	rs1801690	17	64208285	C	G	0.552	0.053	6.5e-25	0.943	3200	Emilsson	P02749	108.474
ARHGAP1	Q07960	rs5899	11	46747662	C	T	0.835	0.111	8.4e-14	0.989	3200	Emilsson	Q07960	56.5883
ASIP	P42127	rs62212171	20	32987687	T	C	-0.814	0.037	9.6e-98	0.89	3200	Emilsson	P42127	484
AZU1	P20160	rs351976	19	806673	T	C	0.216	0.027	1.5e-15	0.709	3200	Emilsson	P20160	64
B3GALT6	Q96L58	rs3766186	1	1162435	C	A	0.271	0.041	6.5e-11	0.899	3200	Emilsson	Q96L58	43.6889
B3GLCT	Q6Y288	rs9544399	13	31885907	A	G	0.278	0.031	1.6e-19	0.791	3200	Emilsson	Q6Y288	80.4204
B3GNT8	Q7Z7M8	rs284663	19	41932612	T	C	0.744	0.021	1e-200	0.56	3200	Emilsson	Q7Z7M8	1255.18
B4GALT6	Q9UBX8	rs113222817	18	29216314	T	G	1.143	0.063	8.1e-71	0.965	3200	Emilsson	Q9UBX8	329.163
BCAN	Q96GW7	rs7541549	1	156588439	T	C	0.201	0.029	5.6e-12	0.767	3200	Emilsson	Q96GW7	48.0392
BOC	Q9BWV1	rs73235147	3	112973955	A	T	-0.241	0.032	1.1e-13	0.833	3200	Emilsson	Q9BWV1	56.7197
BPIFA2	Q96DR5	rs141715080	20	31742114	C	T	0.429	0.076	2e-08	0.973	3200	Emilsson	Q96DR5	31.8631
BTD	P43251	rs13100619	3	15549967	A	C	1.431	0.058	4.4e-122	0.962	3200	Emilsson	P43251	608.728
BTNL8	Q6UX41	rs7721375	5	180439650	C	T	0.273	0.024	1.4e-28	0.507	3200	Emilsson	Q6UX41	129.391
C1QL1	O75973	rs9915692	17	43034207	A	G	-0.279	0.023	3.4e-32	0.463	3200	Emilsson	O75973	147.147
C1QTNF3	Q9BXJ4	rs840390	5	34018623	G	A	0.203	0.037	2.8e-08	0.868	3200	Emilsson	Q9BXJ4	30.1015
C1RL	Q9NZP8	rs6488561	12	7246894	G	A	0.27	0.027	5.6e-24	0.695	3200	Emilsson	Q9NZP8	100
C3	P01024	rs163494	19	6724340	C	T	0.264	0.031	3.4e-17	0.805	3200	Emilsson	P01024	72.5245
C4BPA	P04003	rs11120218	1	207278451	G	A	-0.429	0.038	1.5e-28	0.889	3200	Emilsson	P04003	127.452
C5	P01031	rs1035029	9	123742818	A	G	0.182	0.025	2.1e-13	0.611	3200	Emilsson	P01031	52.9984
C9	P02748	rs265721	5	39354069	G	A	-0.375	0.06	5.9e-10	0.959	3200	Emilsson	P02748	39.0625
CA1	P00915	rs2453868	8	86302696	T	C	-0.147	0.025	2.2e-09	0.582	3200	Emilsson	P00915	34.5744
CA8	P35219	rs7009482	8	61195053	G	A	-0.188	0.025	5.9e-14	0.589	3200	Emilsson	P35219	56.5504
CALCOCO2	Q13137	rs550510	17	46926615	G	A	0.19	0.033	1e-08	0.843	3200	Emilsson	Q13137	33.1497
CAPG	P40121	rs143448563	2	85610023	A	G	1.4	0.094	1e-48	0.983	3200	Emilsson	P40121	221.82
CCL27	Q9Y4X3	rs2070074	9	34649442	A	G	0.321	0.041	1e-14	0.907	3200	Emilsson	Q9Y4X3	61.2974
CCL4L1	Q8NHW4	rs2687507	17	34433964	C	T	-0.239	0.029	1.5e-16	0.747	3200	Emilsson	Q8NHW4	67.9203
CD274	Q9NZQ7	rs1411262	9	5459419	C	T	0.31	0.027	1.7e-29	0.736	3200	Emilsson	Q9NZQ7	131.824
CD300A	Q9UGN4	rs2272111	17	72469966	G	A	0.435	0.028	1.2e-52	0.788	3200	Emilsson	Q9UGN4	241.358
CD300E	Q496F6	rs8081669	17	72614611	G	A	0.27	0.025	4.2e-27	0.551	3200	Emilsson	Q496F6	116.64
CD7	P09564	rs116473040	17	80291652	A	G	0.962	0.057	1.3e-61	0.955	3200	Emilsson	P09564	284.84
CD8A	P01732	rs111976570	2	87014112	A	C	-0.567	0.031	7.3e-73	0.81	3200	Emilsson	P01732	334.536
CDCP1	Q9H5V8	rs7621542	3	45206484	C	T	0.18	0.031	5.9e-09	0.8	3200	Emilsson	Q9H5V8	33.7149
CDH11	P55287	rs59614634	16	65029943	A	T	0.803	0.036	3.4e-101	0.89	3200	Emilsson	P55287	497.538
CFHR1	Q03591	rs57809726	1	196841377	A	G	1.295	0.027	1e-200	0.862	3200	Emilsson	Q03591	2300.45
CFHR4	Q92496	rs4915559	1	196886770	T	C	0.655	0.026	1.7e-131	0.753	3200	Emilsson	Q92496	634.652
CHST12	Q9NRB3	rs2969076	7	2473747	A	G	-0.235	0.036	7.3e-11	0.872	3200	Emilsson	Q9NRB3	42.6119
CLEC11A	Q9Y240	rs13866	19	51228746	C	T	0.154	0.026	4e-09	0.691	3200	Emilsson	Q9Y240	35.0828
CLEC1B	Q9P126	rs544605	12	10146707	T	C	-0.504	0.028	4.8e-70	0.781	3200	Emilsson	Q9P126	324
CLEC4C	Q8WTT0	rs11055602	12	7904111	T	G	-0.95	0.019	1e-200	0.567	3200	Emilsson	Q8WTT0	2500
CLN5	O75503	rs7996555	13	77562492	C	T	0.35	0.055	1.5e-10	0.946	3200	Emilsson	O75503	40.4959
CNP	P09543	rs12602950	17	40123829	A	G	0.187	0.027	3.8e-12	0.704	3200	Emilsson	P09543	47.9684
CPQ	Q9Y646	rs145746079	8	97832518	T	C	1.192	0.073	7.1e-58	0.972	3200	Emilsson	Q9Y646	266.629
CRHBP	P24387	rs6414971	5	76170674	T	A	-0.511	0.026	2.9e-79	0.741	3200	Emilsson	P24387	386.274
CRLF1	O75462	rs2238647	19	18710535	G	A	-0.286	0.029	1.4e-22	0.778	3200	Emilsson	O75462	97.2604
CROT	Q9UKG9	rs77463367	7	87006034	C	G	0.348	0.047	1.6e-13	0.93	3200	Emilsson	Q9UKG9	54.823
CRTAC1	Q9NQ79	rs588061	10	99642731	C	T	0.346	0.024	8.6e-47	0.529	3200	Emilsson	Q9NQ79	207.84
CRTAM	O95727	rs2370794	11	122714782	A	G	-0.236	0.026	5.8e-20	0.668	3200	Emilsson	O95727	82.3905
CRYZ	Q08257	rs3819946	1	75175886	T	C	-1.175	0.029	1e-200	0.861	3200	Emilsson	Q08257	1641.65
CST4	P01036	rs7270028	20	23681073	C	A	0.465	0.039	1.8e-31	0.896	3200	Emilsson	P01036	142.16
CTGF	P29279	rs9388953	6	132297509	G	A	0.353	0.03	8.7e-32	0.789	3200	Emilsson	P29279	138.454
CTSC	P53634	rs55897509	11	88066714	A	C	-0.926	0.041	2.3e-107	0.918	3200	Emilsson	P53634	510.099
CXCL10	P02778	rs4859589	4	76948299	G	A	0.133	0.0243978	5e-08	0.505	3200	Emilsson	P02778	29.7168
CYB5D2	Q8WUJ1	rs77246175	17	4072761	G	C	-0.342	0.046	2e-13	0.921	3200	Emilsson	Q8WUJ1	55.276
CYTL1	Q9NRR1	rs62291616	4	5052063	T	C	-0.354	0.029	1.2e-32	0.814	3200	Emilsson	Q9NRR1	149.008
DEFA1	P59665	rs4284061	8	6878257	A	T	0.171	0.024	3.3e-12	0.431	3200	Emilsson	P59665	50.7656
DKK2	Q9UBU2	rs77571736	4	107864984	G	C	0.945	0.047	2.2e-83	0.954	3200	Emilsson	Q9UBU2	404.267
DNER	Q8NFT8	rs35032874	2	230309360	T	G	0.162	0.029	1.7e-08	0.741	3200	Emilsson	Q8NFT8	31.2057
DPEP1	P16444	rs423135	16	89740873	G	A	-0.313	0.024	5.5e-39	0.429	3200	Emilsson	P16444	170.085
DUT	P33316	rs117540572	15	48670241	G	A	-0.339	0.05	2.1e-11	0.939	3200	Emilsson	P33316	45.9684
DYNLL2	Q96FJ2	rs35729384	17	56178900	C	T	0.161	0.025	2.9e-10	0.698	3200	Emilsson	Q96FJ2	41.4736
EBI3	Q14213	rs10409421	19	4254752	A	G	1.049	0.019	1e-200	0.716	3200	Emilsson	Q14213	3048.2
ECH1	Q13011	rs4802890	19	39304402	G	A	-0.533	0.044	2.2e-33	0.92	3200	Emilsson	Q13011	146.74
ENDOU	P21128	rs2072117	12	48131728	G	A	-0.163	0.026	3.8e-10	0.711	3200	Emilsson	P21128	39.3033
EPHA2	P29317	rs28629977	1	16497272	C	G	-0.148	0.023	2e-10	0.564	3200	Emilsson	P29317	41.4064
EPHB6	O15197	rs7789303	7	142552547	A	G	0.239	0.026	6.3e-20	0.725	3200	Emilsson	O15197	84.4985
F13B	P05160	rs12116643	1	196973183	T	C	0.547	0.033	1.2e-60	0.863	3200	Emilsson	P05160	274.756
FBLN1	P23142	rs67136035	22	45813433	T	D	0.132	0.0242144	5e-08	0.541	3200	Emilsson	P23142	29.7168
FCN3	O75636	rs2474283	1	27716213	T	C	0.716	0.048	1.1e-48	0.933	3200	Emilsson	O75636	222.507
FGFBP3	Q8TAT2	rs11186737	10	93666349	C	T	0.302	0.027	5.9e-28	0.746	3200	Emilsson	Q8TAT2	125.108
FGFR3	P22607	rs2403274	4	1754515	C	G	0.177	0.029	6.7e-10	0.752	3200	Emilsson	P22607	37.2521
FGL1	Q08830	rs7815429	8	17737357	T	C	-0.446	0.025	3.3e-70	0.313	3200	Emilsson	Q08830	318.266
FKBP7	Q9Y680	rs10930831	2	179303976	G	C	-0.365	0.027	2e-39	0.768	3200	Emilsson	Q9Y680	182.75
FMOD	Q06828	rs4971253	1	203321414	G	A	0.25	0.045	2.7e-08	0.921	3200	Emilsson	Q06828	30.8642
FTCD	O95954	rs149024257	21	47686213	G	A	-0.287	0.051	1.9e-08	0.938	3200	Emilsson	O95954	31.6682
GAA	P10253	rs12450199	17	78076592	A	C	0.369	0.025	1.4e-48	0.647	3200	Emilsson	P10253	217.858
GALNT16	Q8N428	rs12100668	14	69793475	G	A	-0.194	0.025	4.4e-15	0.408	3200	Emilsson	Q8N428	60.2176
GDI2	P50395	rs2890364	10	5833748	G	A	0.219	0.029	9.1e-14	0.774	3200	Emilsson	P50395	57.0285
GKN2	Q86XP6	rs13008230	2	69154583	T	G	0.942	0.076	2.7e-34	0.973	3200	Emilsson	Q86XP6	153.63
GLO1	Q04760	rs12209477	6	38669799	C	G	0.168	0.026	7.1e-11	0.66	3200	Emilsson	Q04760	41.7515
GNMT	Q14749	rs9471987	6	42944140	A	G	0.4	0.024	2.4e-61	0.402	3200	Emilsson	Q14749	277.778
GNPTG	Q9UJJ9	rs4984820	16	1407809	C	T	-0.344	0.046	8e-14	0.923	3200	Emilsson	Q9UJJ9	55.9244
GSN	P06396	rs76331566	9	124009014	C	T	0.398	0.068	5e-09	0.969	3200	Emilsson	P06396	34.2569
GSTM3	P21266	rs115929572	1	110246053	G	A	-0.249	0.031618	3.4e-15	0.935	3200	Emilsson	P21266	62.0199
HDGF	P51858	rs4399146	1	156713558	G	A	0.269	0.027	3.2e-23	0.717	3200	Emilsson	P51858	99.2606
HIBCH	Q6NVY1	rs291447	2	191177005	A	C	-0.631	0.023	2.9e-152	0.393	3200	Emilsson	Q6NVY1	752.667
HPSE	Q9Y251	rs11732810	4	84230878	G	T	0.541	0.028	7.7e-78	0.773	3200	Emilsson	Q9Y251	373.318
HSD17B14	Q9BPX1	rs473464	19	49334248	T	C	0.145	0.026	2.7e-08	0.498	3200	Emilsson	Q9BPX1	31.1021
IFNLR1	Q8IU57	rs12046369	1	24526135	G	T	0.244	0.035	3.3e-12	0.853	3200	Emilsson	Q8IU57	48.6008
[truncated: 133 more rows]

## Sheet: eTable 6
eTable 6. Associations Between Genetically-Proxied Protein Expression and Aging-Related Traits (Using DECODE cohort as Exposure).
[truncated: 6,937 more rows]

[truncated: 21 more sheets: eTable 7, eTable 8, eTable 9, eTable 10, eTable 11, eTable 12, eTable 13, eTable 14, eTable 15, eTable 16, eTable 17, eTable 18, eTable 19, eTable 20, eTable 21, eTable 22, eTable 23, eTable 24, eTable 25, eTable 26 …]
